# Supplementary material for: Ribosomes lacking bS21 gain function to regulate protein synthesis in Flavobacterium johnsoniae
Source: Nucleic Acids Res. 2023 Feb 2;51(4):1927–42. doi: 10.1093/nar/gkad047 (PMC9976891; doi:10.1093/nar/gkad047)
Supplement: gkad047_Supplemental_Files [file gkad047_supplemental_files.zip]

Archive with 3 entries (3 files):
- Figure_S13_tree.pdf
- SUPFigs.pdf
- TableS1.xlsx
