# Supplementary material for: Ribosomes lacking bS21 gain function to regulate protein synthesis in Flavobacterium johnsoniae
Source: Nucleic Acids Res. 2023 Feb 2;51(4):1927–42. doi: 10.1093/nar/gkad047 (PMC9976891; doi:10.1093/nar/gkad047)
Supplement: gkad047_Supplemental_Files [file gkad047_supplemental_files.zip › TableS1.xlsx]

## Sheet: Data Summary
GTDB Taxonomy	Genome Accession	Single Unique ASD Identified	ASD Sequence	At Least 25 Ribosomal Proteins	Belongs to Flavobacteriales	Belongs to Bacteroidota	S21 is Lowest RP Free Energy	S21 Free Energy <= -13	S21 Status Call (Winner/Loser/NA)	S1 SD	S2 SD	S3 SD	S4 SD	S5 SD	S6 SD	S7 SD	S8 SD	S9 SD	S10 SD	S11 SD	S12 SD	S13 SD	S14 SD	S15 SD	S16 SD	S17 SD	S18 SD	S19 SD	S20 SD	S21 SD	L1 SD	L2 SD	L3 SD	L4 SD	L5 SD	L6 SD	L7_12 SD	L8 SD	L9 SD	L10 SD	L11 SD	L13 SD	L14 SD	L15 SD	L16 SD	L17 SD	L18 SD	L19 SD	L20 SD
s__Mycoplasmoides pneumoniae	GCF_001272835.1	True	GATCACCTCCTTTCT	True	False	False	True	True	S21_Winner		0	-13.7422	0	-14.1584	0	0	-5.21944	0	0	-0.902845	0	0		0	-1.28533	-3.94249	-10.2716	-11.557	0	-20.886	-13.7747	-12.109	0	-10.7346	-1.28729	-0.96002			-0.181875	0	0	-0.360135	-6.48634	0	-9.39469	-2.68108	-6.85602	0	-6.14659
s__Streptococcus salivarius	GCF_000785515.1	True	GATCACCTCCTTTCT	True	False	False	True	True	S21_Winner	-6.85602	-6.14659	-11.1818	-8.46753	-9.05848	-10.2716	-11.1726	-7.02355	-11.557	-3.60793	-10.2547	-5.21944	-3.60823		-7.07374	-1.28729	-11.557	-7.07374	-7.07374	-13.1003	-15.9732	-6.14659	-7.07374	-4.53538	-11.5088	-11.557	-5.21944			-9.39469	-8.64317	-8.46753	-0.78438	-7.07374	-7.02355	-10.3218	-8.46753	-9.85217	-5.21944	-6.85602
s__Streptococcus thermophilus	GCF_010120595.1	True	GATCACCTCCTTTCT	True	False	False	True	True	S21_Winner	-6.85602	-6.14659	-11.1818	-8.46753	-9.05848	-10.2716	-11.1726	-7.02355	-11.557	-3.60793	-10.2547	-5.21944	-3.60823		-7.07374	-1.28729	-11.557	-7.07374	-7.07374	-13.1003	-15.9732	-6.14659	-7.07374	-4.53538	-11.5088	-11.557	-5.21944			-9.39469	-8.64317	-8.46753	-0.78438	-7.07374	-7.02355	-10.3218	-8.46753	-9.85217	-5.21944	-6.85602
s__Borreliella garinii	GCF_001922545.1	True	GATCACCTCCTTTCT	True	False	False	True	True	S21_Winner	-9.85217	-10.2547	-0.78438	-3.60793	-6.73754	-6.14659	-6.20621	-2.83376	-1.72598	-5.21944	-6.85602	-7.07374	-3.60793		-5.21944	-9.39469	-2.57153	-3.60793	-5.21944	-6.14659	-18.9265	-9.02976	-3.60793	-7.95547	-2.57153	-4.4852	-7.69336			-4.6209	-8.64317	-6.14659	-2.78582	-12.109	-5.39508	-6.85602	-7.07374	-2.61977	-5.21944	-5.21944
s__Elizabethkingia anophelis	GCF_002023665.2	True	GAACATCTCATTTTA	True	True	True	True	True	S21_Winner	0	-1.34539	-0.53198	0	0	0	0	0	0	-0.53198	0	0	0	0	0	0	0	0	0	0	-13.2171	0	0	-0.53198	-0.44446	0	0			-0.210295	-0.210295	-0.210295	0	0	-0.210295	-0.210295	0	0	0	0
s__Borreliella burgdorferi	GCF_000008685.2	True	GATCACCTCCTTTCT	True	False	False	True	True	S21_Winner	-9.85217	-10.2547	-0.78438	-3.60793	-6.73754	-6.14659	-6.20621	-0.96002	-0.359835	-5.21944	-6.85602	-7.07374	-3.60793		-5.21944	-9.39469	-2.57153	-3.60793	-5.21944	-6.14659	-18.9265	-9.02976	-3.60793	-5.39508	-2.57153	-4.4852	-2.83376			-9.52875	-8.64317	-1.87793	-3.71297	-12.109	-5.39508	-6.85602	-7.07374	-2.57153	-5.21944	-5.21944
s__Ruminococcus_B gnavus	GCF_008121495.1	True	GATCACCTCCTTTCT	True	False	False	True	True	S21_Winner	-11.5161	-6.85602	-9.39469	-9.39469	-11.2208	-13.7422	-9.39469	-10.2547	-13.1454	-10.3218	-3.82565	-14.7118	-6.85602		-10.3218	-9.85217	-10.2547	-10.2547	-11.1818	-11.2036	-15.8285	-11.1818	-9.89729	-10.2547	-14.7569	-14.8051	-9.39469			-11.0206	-13.7422	-11.1818	-8.46753	-10.3218	-11.1818	-11.2208	-6.85602	-6.14659	-10.6561	-10.2716
s__Streptococcus sp001556435	GCF_009738225.1	True	GATCACCTCCTTTCT	True	False	False	True	True	S21_Winner	-6.85602	-6.14659	-11.1818	-8.46753	-9.05848	-10.2716	-11.1726	-7.02355	-11.557	-3.60793	-10.2547	-5.21944	-3.60823		-7.07374	-1.28729	-11.557	-7.07374	-7.07374	-13.1003	-15.9732	-6.14659	-7.07374	-4.53538	-11.5088	-11.557	-5.21944			-9.39469	-8.64317	-8.46753	-0.78438	-7.07374	-7.02355	-10.3218	-8.46753	-9.85217	-5.21944	-6.85602
s__Mycoplasmoides gallisepticum	GCF_900476085.1	True	GATTACCTCCTTTCT	True	False	False	True	True	S21_Winner		-7.07374	-3.60793	-3.60823	-2.68108	-3.60823	-2.68108	-4.6209	-3.60793	-0.78438	-2.21414	-5.21944	-0.78438		-3.60793	-3.21909	-4.53538	-3.60823	-4.97408	-3.90346	-16.7285	-8.97044	-4.53538	-6.14659	-3.60823	-8.26511	-8.14803			-8.75959	0	-7.07374	-3.60823	-8.46753	-7.07374	-6.14659	-0.360135	-8.63424	0	-5.21944
s__Dehalococcoides mccartyi_B	GCF_000830885.1	True	GATCACCTCCTTTCT	True	False	False	True	True	S21_Winner		-8.46753	-1.34661	-10.6561	-9.39469	-3.60793	-3.60793	-7.869	-6.14659	-8.17585	-8.46753	-2.68108	-3.60793		-0.360135	-2.63868	-2.57153	-5.21944	-11.2414	-8.64317	-15.9637	-6.20621	-8.88225	-0.78438	-2.61977	-5.39508	-5.39508			-4.6209	-14.6694	-5.21944	-1.2371	-3.60793	-9.85217	-3.60823	-7.02862	-8.19627	-7.07374	-9.81885
s__Tenacibaculum maritimum	GCF_900119795.1	True	GAACACCTCCTTTCT	True	True	True	True	True	S21_Winner	0	-3.82565	0	0	0	-0.78438	0	0	0	-4.53538	0	0	0	0	0	0	0	0	-3.82565	0	-17.4929	0	0	0	0	0	0			0	-1.71153	0	-2.05946	-3.82565	-3.33749	0	-2.21414	0	0	0
s__Borrelia miyamotoi	GCF_000445425.4	True	GATCACCTCCTTTCT	True	False	False	True	True	S21_Winner	-9.85217	-10.2547	-4.5947	-3.60793	-9.72894	-0.78438	-5.39508	-0.96002	-3.33749	-5.21944	-9.72894	-10.3984	-2.83376		-3.60793	-10.3218	-6.58559	-5.21944	-5.21944	-6.14659	-22.5874	-9.02976	-0.832615	-7.95547	-5.18016	-5.7672	-5.39508			-1.28729	-5.21944	-0.78438	-3.94249	-12.0588	-5.39508	-6.14659	-5.21944	-7.02862	-7.02355	-0.78438
s__Treponema_B denticola	GCF_000008185.1	True	GATCACCTCCTTTCT	True	False	False	True	True	S21_Winner	0	-7.07374	-5.21944	-9.85217	-2.68108	-1.28729	-9.48051	-8.46753	-6.14659	-6.85602	-8.64317	-6.14659	-6.85602		-6.14659	-10.3029	-5.21944	-6.14659	-7.69336	-8.64317	-15.6985	-9.02976	-5.37242	-5.21944	-3.60823	-3.60793	-8.46753			-5.21944	-5.21944	-1.06957	-3.48944	-6.14659	-6.14659	-9.05848	-4.86963	-2.78582	-6.14659	-5.21944
s__Capnocytophaga ochracea	GCF_000023285.1	True	GAACACCTCCTTTCT	True	True	True	True	True	S21_Winner	-1.33552	-2.68108	-3.82565	0	-3.48944	0	0	-4.53538	0	-3.60793	0	0	-0.78438	0	0	0	-0.360135	0	-1.28729	0	-18.5059	-1.28729	0	0	0	0	0			-5.21944	0	0	0	-2.21414	0	0	0	0	0	-0.78438
s__Microcystis aeruginosa	GCF_000010625.1	True	GATCACCTCCTTAAA	True	False	False	True	True	S21_Winner	-3.60793	-6.14659	0	-5.21944	-0.55401	-4.94015	-2.68108	-5.21944	-8.46753	-7.02862	0	0	-7.14231	-0.359835	-1.74402	-6.14659	-6.85602	0	0	-0.728945	-14.7118	-6.14659	-1.06957	-0.359835	-3.60823	-2.68108	-0.55401			-2.57153	-14.7118	0	-1.71153	-2.57153	-0.359835	-2.713	-2.68108	-11.1818	0	-0.78438
s__Capnocytophaga canimorsus	GCF_002302565.1	True	GAACACCTCCTTTCT	True	True	True	True	True	S21_Winner	-3.82565	-1.06957	-3.82565	0	-3.06182	0	0	-4.53538	0	-2.63868	-2.57153	0	-0.78438	0	0	-0.360135	0	0	-3.82565	-0.360135	-19.2299	0	0	0	0	0	0			-7.07374	-0.96002	0	-0.79913	-2.21414	0	-3.82565	-0.78438	0	0	0
s__Apibacter sp002964915	GCF_011082725.1	True	GAACATCTCTTTTTT	True	True	True	True	True	S21_Winner	-2.63302	0	0	0	0	0	0	0	0	0	-2.17204	0	-1.28729	-3.14159	0	-2.58135	-4.40299	0	-4.06874	-3.47584	-14.8775	0	0	0	-0.44446	0	0			-1.28729	0	0	-1.87823	-5.62976	-1.62154	0	-0.26755	0	-0.272615	0
s__Microcystis aeruginosa_C	GCF_000981785.2	True	GATCACCTCCTTAAA	True	False	False	True	True	S21_Winner	-3.60793	-6.14659	0	-5.21944	-0.55401	-4.94015	-3.60823	-5.21944	-8.46753	-7.02862	0	0	-7.14231	-0.359835	-1.74402	-6.14659	-6.85602	0	0	-0.728945	-14.7118	-6.14659	-1.06957	-0.359835	-3.60823	-2.68108	-0.55401			-2.57153	-14.7118	0	-1.71153	-2.57153	0	0	-2.68108	-11.1818	0	-0.78438
s__Treponema phagedenis	GCF_008153345.1	True	GATCACCTCCTTTCT	True	False	False	True	True	S21_Winner	0	-7.40799	-5.26767	-5.39508	-2.72932	-0.78438	-5.37242	-10.2547	-6.14659	0	-6.85602	-6.14659	-6.85602		-7.40799	-8.51577	-1.06957	-5.21944	-5.21944	-8.64317	-14.7118	-9.02976	-7.40799	-6.48085	-5.21944	-3.60793	-10.2547			-6.14659	-5.21944	-9.40913	-2.63868	-10.2716	-7.07374	-11.0206	-4.86963	-2.83376	-7.40799	-5.21944
s__Elizabethkingia bruuniana	GCF_002024805.1	True	GAACATCTCATTTTA	True	True	True	True	True	S21_Winner	0	-1.34539	-0.53198	0	0	0	0	0	0	-0.53198	0	0	0	0	0	0	0	-0.210295	0	0	-13.2171	0	0	-0.53198	-0.44446	0	0			-0.210295	-0.210295	-0.210295	0	0	-0.210295	-0.210295	0	0	0	0
s__Haematospirillum jordaniae	GCF_001611975.1	True	GATCACCTCCTTTCA	True	False	False	True	True	S21_Winner	-8.99247	-3.60793	-6.48085	-3.71297	-4.53538	-6.63382	-3.27203	-9.39469	-4.04723	-2.61977	-2.97294	-0.78438	-6.14659	-5.7672	-3.79749	-3.94249	-6.14659	-3.60793	-3.60793	-1.06957	-18.9015	-6.48085	-5.26767	-3.60823	-3.79749	-6.48085	-9.72894			-6.73754	-3.60793	-5.39508	-2.16901	-3.60823	-2.68108	-4.53538	-7.35893	-2.63868	-3.66278	-3.60823
s__Zunongwangia profunda	GCF_000023465.1	True	GAACACCTCCTTTCT	True	True	True	True	True	S21_Winner	-0.360135	-3.82565	0	0	-10.6561	0	0	-1.33552	0	0	-1.28729	-2.05946	-0.78438	0	0	-2.72932	-2.98662	-1.28729	-3.82565	-0.360135	-19.1044	0	0	0	0	0	0			0	-0.359835	0	0	-2.21414	-2.57153	-3.82565	0	0	0	0
s__Dehalococcoides mccartyi	GCF_000011905.1	True	GATCACCTCCTTTCT	True	False	False	True	True	S21_Winner		-8.46753	-1.34661	-10.6561	-9.39469	-3.60793	-3.60793	-7.869	-6.14659	-8.17585	-8.46753	-2.68108	-3.60793		-0.360135	-2.63868	-2.57153	-5.21944	-11.2414	-8.64317	-15.9637	-6.20621	-8.88225	-0.78438	-2.61977	-5.39508	-5.39508			-4.6209	-14.6694	-5.21944	-1.2371	-3.60793	-9.85217	-3.60823	-7.02862	-8.19627	-7.07374	-9.81885
s__Capnocytophaga endodontalis	GCF_002209445.1	True	GAACACCTCCTTTCT	True	True	True	True	True	S21_Winner	-1.33552	-2.68108	-3.82565	0	-3.48944	0	0	-4.53538	0	-3.60793	0	0	-0.78438	0	0	0	0	0	-1.28729	0	-19.2801	-1.28729	0	0	0	0	0			-6.14659	0	0	0	-2.21414	0	0	0	0	0	-0.78438
s__Pseudodesulfovibrio aespoeensis	GCF_000176915.2	True	GATCACCTCCTTTAT	True	False	False	True	True	S21_Winner	-8.64317	-5.21944	-7.24014	-9.5111	-2.68108	-7.07374	-6.14659	-6.14659	-1.06957	-6.48085	-3.60793	-1.81542	-6.14389		-8.46753	-7.869	-5.81039	-10.2547	-5.21944	-5.21944	-18.3336	-4.4852	-7.07179	-5.21944	-8.64317	-5.13192	-5.39508			-8.46753	-6.48085	-3.60793	-6.14659	-8.46753	-8.64317	-9.02976	-4.4852	-7.69336	-6.14659	-8.64317
s__Lawsonia intracellularis	GCF_000055945.1	True	GATCACCTCCTTTAA	True	False	False	True	True	S21_Winner	-1.34661	-5.21944	-6.24938	-11.6036	-3.60793	-5.37242	-3.60793	-5.21944	-5.21944	-3.60793	0	-6.85602	-5.21944		-3.94249	-5.21944	-6.80089	-11.5161	-0.832615	-6.85602	-15.8108	-4.53538	-6.80089	-3.60793	-3.60793	-8.12762	-0.96002			-5.21944	-8.4121	-5.39508	-5.21944	-7.64184	-5.39508	-5.39508	-4.53538	-3.77155	-7.07374	-0.78438
s__Synechococcus elongatus	GCF_000010065.1	True	GATCACCTCCTTTCA	True	False	False	True	True	S21_Winner	-2.68108	-3.60793	-6.48634	-4.4852	-3.60793	-3.60823	-0.359835	-3.60793	-3.60793	-0.55401	-5.39508	0	-5.81039	-0.78438	-0.924875	-0.359835	-2.57153	-1.74402	-3.60793	-1.06957	-17.1204	0	-2.68108	-5.21944	-3.52041	-3.27203	-5.21944			-4.86963	-14.7118	0	-0.96002	-3.94249	-8.12762	-2.97294	-0.96002	-2.57153	-2.16901	-4.86963
s__Flavobacterium johnsoniae	GCF_000016645.1	True	GAACACCTCCTTTCT	True	True	True	True	True	S21_Winner	-0.360135	-0.360135	0	0	-1.06957	0	0	0	-0.360135	-2.63868	-1.28729	0	-0.78438	0	0	0	0	0	-3.82565	0	-19.2299	0	0	-0.40837	0	0	0			-3.60823	-0.96002	-0.272315	-1.06957	-3.82565	-0.902845	-3.82565	-2.61977	0	0	0
s__Borrelia hermsii	GCF_001660005.1	True	GATCACCTCCTTTCT	True	False	False	True	True	S21_Winner	-9.85217	-10.2547	-4.5947	-3.60793	-2.83376	-0.78438	-7.95547	-0.96002	-3.60793	-5.21944	-8.46753	-3.71297	-2.83376		-5.21944	-10.3218	-6.58559	-5.21944	-5.21944	-6.14659	-17.9993	-9.02976	-3.60793	-7.95547	-5.18016	-5.7672	-5.39508			-6.14659	-5.21944	-6.14659	-3.94249	-7.02355	-5.39508	-6.14659	-11.1726	-7.02862	-5.21944	-1.81542
s__Treponema_B pedis	GCF_017161325.1	True	GATCACCTCCTTTCT	True	False	False	True	True	S21_Winner	0	-7.07374	-6.53652	-9.85217	-2.68108	-1.28729	-9.48051	-8.46753	-6.14659	-6.85602	-2.68108	-6.14659	-6.85602		-6.14659	-10.3029	-5.21944	0	-6.30991	-8.64317	-15.6985	-9.02976	-5.37242	-5.21944	-3.60823	-3.60793	-8.46753			-6.14659	-5.21944	-9.40913	-3.48944	-6.48085	-6.14659	-9.05848	-3.60823	-3.52041	-6.14659	-5.21944
s__Dehalococcoides mccartyi_A	GCF_001889305.1	True	GATCACCTCCTTTCT	True	False	False	True	True	S21_Winner		-8.46753	-1.34661	-10.6561	-9.39469	-3.60793	-3.60793	-7.869	-6.14659	-8.17585	-8.46753	-2.68108	-3.60793		-5.37242	-2.63868	-2.57153	-5.21944	-11.2414	-8.64317	-16.298	-6.20621	-8.88225	-0.78438	-2.61977	-5.39508	-5.39508			-4.6209	-14.6694	-5.21944	-1.2371	-3.60793	-9.85217	-3.60823	-7.02862	-8.19627	-7.07374	-9.81885
s__Chryseobacterium gleum	GCF_900636535.1	True	GAACATCTCATTTTA	True	True	True	True	True	S21_Winner	0	0	0	-0.16011	0	0	0	0	0	-0.53198	0	-0.210295	0	0	0	-0.210295	0	0	0	0	-13.2171	0	0	0	-0.44446	0	0			-0.210295	0	0	0	0	-2.25653	-0.210295	0	0	0	0
s__Desulfovibrio fairfieldensis	GCF_001553605.1	True	GATCACCTCCTTTAA	True	False	False	True	True	S21_Winner	-8.91163	-6.85602	-4.04723	-4.4852	-3.60793	-7.07374	-8.4121	-5.21944	-6.14659	-3.60793	-3.60793	-6.85602	-5.21944		-6.14659	-6.73754	-4.53538	-10.8024	-5.21944	-6.85602	-16.7975	-3.60823	-7.07179	-3.60793	-4.44527	-8.12762	-3.52041			-10.5434	-5.39508	-5.87374	-6.48085	-2.61977	-6.48085	-5.39508	-4.53538	-4.44527	-6.14659	-11.6602
s__Borrelia recurrentis	GCF_000019705.1	True	GATCACCTCCTTTCT	True	False	False	True	True	S21_Winner	-9.85217	-10.3029	-4.5947	-3.60793	-7.69336	-0.78438	-7.95547	-0.96002	-0.902845	-5.21944	-10.2285	-3.71297	-2.83376		-5.21944	-10.3218	-6.58559	-5.21944	-5.21944	-6.14659	-18.1523	-9.02976	-3.97441	-7.95547	-2.63868	-3.82369	-5.39508			-0.78438	-5.21944	-6.14659	-3.94249	-7.02355	-9.85217	-6.14659	-6.73754	-7.02862	-9.84711	-0.78438
s__Cellulophaga lytica	GCF_000190595.1	True	GAACACCTCCTTTCT	True	True	True	True	True	S21_Winner	0	-1.06957	0	0	-3.48944	-1.06957	0	0	-0.78438	-0.41469	0	0	-2.61977	0	0	-0.832615	-1.46263	-0.360135	-3.82565	0	-16.4939	0	0	0	0	0	0			0	0	0	0	-3.82565	-0.902845	-3.82565	-7.07374	0	0	0
s__Croceibacter atlanticus	GCF_000196315.1	True	GAACACCTCCTTTCT	True	True	True	True	True	S21_Winner	-0.360135	-0.360135	0	0	-1.06957	0	0	-1.28729	-5.30756	-0.40837	-3.48944	-2.05946	-0.78438	0	0	-0.360135	-1.2371	-1.28729	-3.82565	0	-16.544	0	0	0	-0.360135	0	-2.57153			0	-3.94249	-0.360135	0	-2.21414	-0.902845	-1.28729	0	0	0	0
s__Chryseobacterium indoltheticum	GCF_003815915.1	True	GAACATCTCATTTTA	True	True	True	True	True	S21_Winner	0	0	0	-0.16011	0	0	0	0	0	0	0	-0.210295	0	0	0	0	0	0	0	0	-13.2171	0	0	0	-0.44446	0	0			0	0	0	0	0	-0.210295	-0.210295	0	0	0	0
s__Microcystis viridis	GCF_009792235.1	True	GATCACCTCCTTAAA	True	False	False	True	True	S21_Winner	-3.60793	-6.14659	0	-5.21944	-0.55401	-4.94015	-2.68108	-5.21944	-8.46753	-7.02862	0	0	-7.14231	-0.359835	-1.74402	-6.14659	-6.85602	0	0	-0.728945	-14.7118	-6.14659	-1.06957	-0.359835	-3.60823	-2.68108	-0.55401			-2.57153	-14.7118	0	-1.71153	-2.57153	0	-2.713	-2.68108	-11.1818	-2.16901	-0.78438
s__Nitratidesulfovibrio vulgaris	GCF_000195755.1	True	GATCACCTCCTTTAC	True	False	False	True	True	S21_Winner	-7.40799	-8.4121	-2.97294	-10.2716	-2.57153	-9.39469	-10.7835	-6.14659	-3.60793	-3.60793	-2.16901	-6.85602	-5.21944		-6.85602	-5.26767	-5.87374	-11.5161	-5.21944	-6.85602	-17.1204	-6.20621	-7.07179	-3.60793	-4.4852	-7.02862	-5.18016			-8.46753	-6.48085	-5.39508	-7.02355	-4.6209	-5.39508	-5.39508	-4.4852	-2.61977	-8.62051	-6.85602
s__Corallococcus coralloides	GCF_000255295.1	True	GATCACCTCCTTTCT	True	False	False	True	True	S21_Winner	-3.60823	-4.97408	-6.14659	-6.85602	-8.97044	-6.30991	-6.48085	-5.13192	-3.60793	-5.39508	-5.21944	-5.39508	-4.86963		-3.60793	-3.60793	-5.18016	-2.68108	-4.4852	-3.60793	-18.9015	-3.60823	-7.30875	-3.60793	-3.94249	-4.97408	-3.60793			-5.21944	-16.9003	-5.46223	-3.60793	-7.02355	-3.60793	-4.97408	-3.60793	-4.53538	-3.60793	-5.21944
s__Weissella soli	GCF_001761545.1	True	GATCACCTCCTTTCT	True	False	False	True	True	S21_Winner	-8.46753	-6.85602	-9.39469	-6.85602	-14.317	-10.3218	-9.98563	-10.3218	-11.5088	-11.0206	-11.5088	-9.12312	-10.2547	-11.1818	-7.07374	-6.85602	-11.4586	-8.46753	-9.84711	-7.40799	-14.4689	-9.39469	-8.46753	-7.07374	-12.8092	-13.1454	-12.109			-3.60793	-10.6561	-10.6561	-6.85602	-12.6572	-10.6561	-9.39469	-10.3218	-5.39508	-5.21944	-6.85602
s__Weissella ceti_A	GCF_000750535.1	True	GATCACCTCCTTTCT	True	False	False	True	True	S21_Winner	-8.46753	-6.85602	-9.39469	-6.85602	-14.317	-10.3218	-7.69336	-8.46753	-9.89729	-9.56109	-11.5088	-9.12312	-10.2547	-11.1818	-6.20621	-6.85602	-11.5069	-8.46753	-13.0952	-6.85602	-14.4689	-9.39469	-8.46753	-7.07374	-13.1454	-13.1454	-12.8151			-7.40799	-8.46753	-10.6561	-6.85602	-12.6572	-12.4432	-9.39469	-7.07374	-5.39508	-6.48085	-6.85602
s__Myxococcus xanthus_A	GCF_006402735.1	True	GATCACCTCCTTTCT	True	False	False	True	True	S21_Winner	-4.53538	-3.60793	-6.14659	-6.85602	-7.35893	-6.30991	-4.19918	-2.57153	-6.73754	-5.39508	-5.21944	-5.39508	-4.86963	-6.48085	-3.60823	-3.60793	-2.16901	-2.68108	-3.60793	-3.60793	-18.9015	-3.60823	-3.94249	-3.60793	-3.94249	-4.4852	-3.60793			-5.21944	-15.6389	-5.46223	-3.60793	-5.21944	-7.30875	-4.86963	-3.60793	-4.53538	-3.60793	-3.60793
s__Weissella confusa_B	GCF_004771295.1	True	GATCACCTCCTTTCT	True	False	False	True	True	S21_Winner	-8.46753	-6.85602	-9.39469	-6.85602	-14.317	-10.3218	-9.98563	-8.46753	-9.89729	-9.56109	-11.5088	-9.12312	-10.2547	-11.1818	-7.07374	-6.85602	-11.4586	-8.46753	-13.0952	-6.85602	-14.4689	-9.39469	-8.46753	-7.07374	-12.8092	-13.1454	-13.7422			-5.39508	-8.46753	-10.6561	-6.85602	-12.6572	-12.4432	-9.39469	-10.3218	-5.39508	-5.21944	-6.85602
s__Pseudodesulfovibrio profundus	GCF_900217235.1	True	GATCACCTCCTTTAT	True	False	False	True	True	S21_Winner	-8.64317	-5.21944	-9.7785	-6.14659	-2.68108	-7.07374	-7.40799	-6.14659	-2.83376	-6.48085	-3.60793	-1.81542	-6.14389		-8.46753	-5.26767	-5.81039	-10.2547	-5.21944	-5.21944	-18.3336	-3.94249	-7.40799	-5.21944	-5.39508	-0.78438	-5.39508			-12.684	-6.48085	-3.60793	-6.14659	-8.46753	-8.64317	-5.39508	-4.4852	-7.69336	-5.21944	-3.60793
s__Muricauda_A lutaonensis	GCF_000963865.1	True	GAACACCTCCTTTCT	True	True	True	True	True	S21_Winner	-1.06957	-1.06957	-3.82565	0	-3.38572	0	0	-0.359835	0	-0.41469	-0.78438	-0.359835	-2.61977	-1.33214	0	-0.832615	-0.96002	-2.63868	-3.82565	0	-16.544	0	0	-1.28729	-5.13192	-3.60793	-0.359835			0	-0.96002	0	0	-2.21414	-3.94249	-3.82565	0	0	0	-0.272315
s__Erysipelothrix sp011301115	GCF_011301115.1	True	GATCACCTCCTTTCT	True	False	False	True	True	S21_Winner		-7.12197	-9.98563	-10.2547	-0.78438	-14.6694	-9.84711	-9.39469	-5.21944	-10.6561	-8.46753	-11.0206	-8.46753	-10.6561	-8.46753	-8.46753	-10.2547	-11.5088	-8.48228	-12.8151	-16.2078	-6.85602	-8.46753	-4.04723	-9.39469	-11.1818	-11.4586			-8.92025	-13.1003	-9.39469	-8.46753	-10.2547	-10.2465	-11.1818	-8.46753	-11.557	-7.07374	-9.39469
s__Kaistella carnis	GCF_003860585.1	True	GAACATCTCATTTTT	True	True	True	True	True	S21_Winner	-0.580215	0	-0.53198	0	0	0	0	0	0	-0.53198	0	0	0	0	0	0	0	0	0	0	-13.2171	0	0	-0.53198	-0.44446	-1.32094	0			0	0	0	0	0	0	0	0	0	0	0
s__Caldilinea aerophila	GCF_000281175.1	True	GATCACCTCCTTTCT	True	False	False	True	True	S21_Winner		-1.72598	-7.07374	-3.26801	-5.26767	-8.97044	-1.72598	-6.48085	-4.86963	-6.85602	-5.81039	-6.85602	-7.40799		-0.78438	-6.14659	-7.07686	-0.272315	-9.39469	-7.07179	-20.9759	-6.85602	-6.30991	-7.30875	-7.07374	-6.14659	-13.1152			-7.07374	-12.3712	-7.40799	-6.30991	-6.48085	-0.78438	-3.60793	-7.02355	-5.21944	-4.86963	-9.89729
s__Borrelia turicatae	GCF_000012085.2	True	GATCACCTCCTTTCT	True	False	False	True	True	S21_Winner	-9.85217	-10.2547	-4.5947	-3.60793	-2.83376	-3.60793	-10.2547	-0.96002	-0.902845	-5.21944	-6.98037	-3.71297	-2.83376		-5.21944	-10.3218	-6.58559	-5.21944	-5.21944	-6.14659	-17.9993	-9.02976	-3.97441	-7.95547	-5.18016	-5.7672	-5.39508			-1.28729	-5.21944	-6.14659	-3.60793	-7.02355	-5.39508	-6.14659	-11.1726	-7.02862	-9.84711	-1.81542
s__Sphingobacterium mizutaii	GCF_900187125.1	True	GAATACCTCCTTTCT	True	False	True	True	True	S21_Winner	-7.07374	-9.39469	0	0	0	-1.28729	-6.85602	-1.33552	-6.14659	0	0	0	0	0	-1.17955	0	-3.60793	-12.848	-4.86963	0	-16.8753	0	0	0	0	-9.55801	-2.68108			-9.39469	-2.68108	0	0	-8.14803	-2.97294	0	-0.360135	0	0	0
s__Hydrogenobacter thermophilus	GCF_000010785.1	True	GATCACCTCCTTTAT	True	False	False	True	True	S21_Winner		-11.1818	-10.3218	-10.2716	-2.97294	-12.8151	-10.2547	-11.1818	-8.64317	-7.95547	-10.2547	-10.3218	-11.1818		-10.2547	-8.46753	-9.85217	-11.6602	-0.359835	-11.1818	-16.7379	-7.40799	-5.39508	-6.48085	-7.07374	-5.33701	-9.85217			-9.39469	-11.1818	-8.46753	-7.07374	-9.85217	-13.4473	-12.109	-10.2547	-11.1818	-13.4409	-0.78438
s__Cloacibacterium normanense	GCF_003860565.1	True	GAACATCTCATTTTA	True	True	True	True	True	S21_Winner	0	0	-0.53198	0	-0.21673	0	0	0	0	0	-0.53198	-0.210295	0	0	0	0	0	0	0	0	-13.2171	0	0	0	-0.44446	0	0			0	-0.210295	0	0	-0.359835	0	-0.21673	0	0	0	0
s__Epilithonimonas vandammei	GCF_003860525.1	True	GAACATCTCATTTTA	True	True	True	True	True	S21_Winner	0	0	0	0	0	-0.210295	0	0	0	-1.46263	0	-0.210295	0	0	0	-0.821415	0	0	0	0	-13.2171	0	0	-0.53198	-0.44446	-1.32094	0			-0.16011	0	0	0	0	0	-0.210295	0	0	0	0
s__Flavobacterium sp001898245	GCF_013389455.1	True	GAACACCTCCTTTCT	True	True	True	True	True	S21_Winner	-0.360135	-0.360135	0	0	-1.2371	0	0	0	0	-2.63868	0	-1.28729	-0.78438	0	0	-0.360135	0	0	-3.82565	0	-20.157	0	0	0	0	0	0			-3.60793	-0.96002	-0.272315	-0.40837	-2.21414	-1.28729	-3.82565	0	0	0	0
s__Faecalibaculum rodentium	GCF_001564455.1	True	GATCACCTCCTTTCT	True	False	False	True	True	S21_Winner		-9.01867	-10.2547	-8.46753	-8.46753	-14.3332	-11.0206	-10.6561	-8.46753	-9.89729	-7.02862	-11.5088	-8.46753		-9.39469	-5.41204	-6.14659	-11.5088	-10.2716	-12.8151	-16.2561	-5.21944	-8.46753	-11.2036	-11.1818	-3.60823	-7.40799			-10.2716	-9.02976	-12.8151	-8.46753	-6.85602	-10.3218	-11.7728	-8.46753	-11.557	-7.07374	-9.98563
s__Capnocytophaga stomatis	GCF_002302635.1	True	GAACACCTCCTTTCT	True	True	True	True	True	S21_Winner	-1.33552	-1.06957	-3.82565	0	-3.48944	0	0	-4.53538	0	-2.63868	-2.57153	0	-0.78438	0	0	0	0	0	-1.28729	0	-19.2299	-1.28533	0	-0.360135	0	0	0			-7.07374	0	0	-0.79913	-2.21414	0	0	0	0	0	0
s__Chryseobacterium shandongense	GCF_003815835.1	True	GAACATCTCATTTTA	True	True	True	True	True	S21_Winner	0	0	0	-0.16011	0	0	0	0	0	-0.53198	0	-0.210295	0	0	0	-0.210295	0	0	0	0	-13.2171	0	0	0	-0.44446	0	0			0	0	0	0	0	-0.210295	-0.210295	0	0	0	0
s__Dokdonia donghaensis	GCF_001653755.1	True	GAACACCTCCTTTCT	True	True	True	True	True	S21_Winner	-0.359835	-1.06957	0	0	-3.48944	0	0	-1.28729	0	0	-3.82565	-2.57153	-2.57153	0	0	-0.832615	-1.2371	0	-3.82565	0	-16.544	0	0	0	0	0	0			-1.28729	0	0	-0.40837	-2.21414	-0.902845	0	-2.21414	0	0	0
s__Pedobacter sp011759615	GCF_014692875.1	True	GAATACCTCCTTTCT	True	False	True	True	True	S21_Winner	-7.07374	-8.46753	-1.28729	0	0	0	-8.51577	-1.33552	0	-2.68108	-0.360135	0	-0.40837	0	-1.17955	0	-0.359835	-11.1818	-4.86963	-2.63868	-19.5018	0	0	-0.832615	0	-11.5069	-5.21944			-8.46753	-3.22884	0	0	-3.82565	-5.12603	0	-1.2371	0	-3.82565	0
s__Chryseobacterium lactis	GCF_003815875.1	True	GAACATCTCATTTTA	True	True	True	True	True	S21_Winner	0	0	0	-0.16011	0	0	0	0	0	0	0	-0.210295	0	0	0	-0.210295	0	0	0	0	-13.2171	0	0	0	-0.44446	-1.82047	0			-0.210295	0	0	0	0	-2.25653	-0.210295	0	0	0	0
s__Capnocytophaga haemolytica	GCF_001553545.1	True	GAACACCTCCTTTCT	True	True	True	True	True	S21_Winner	-3.11005	-1.06957	-3.82565	-0.272315	-1.06957	0	0	-4.53538	0	-3.60793	0	0	-0.78438	0	0	0	-0.360135	0	-1.28729	-0.272615	-19.2299	-1.28729	0	0	0	0	0			-7.07374	0	-1.28729	-0.79913	-2.21414	0	0	0	0	0	0
s__Sphingobacterium thalpophilum	GCF_901482695.1	True	GAATACCTCCTTTCT	True	False	True	True	True	S21_Winner	-7.07374	-10.3218	0	0	-1.28729	0	-6.85602	-1.33552	-6.14659	0	0	0	0	0	-1.17955	0	-3.60793	-9.72894	-4.86963	-0.360135	-17.3635	-1.28729	0	0	0	-9.55801	-3.90346			-9.39469	-7.19101	0	0	-3.82565	-5.12603	-0.902845	-0.142845	0	0	0
s__Chryseobacterium gallinarum	GCF_001021975.1	True	GAACATCTCATTTTA	True	True	True	True	True	S21_Winner	0	0	0	-0.16011	0	0	0	0	0	-0.53198	0	-0.210295	0	0	0	-0.210295	0	0	0	0	-13.2171	0	0	0	-0.44446	0	0			0	0	0	0	0	-2.25653	0	0	0	0	0
s__Gramella flava	GCF_001951155.1	True	GAACACCTCCTTTCT	True	True	True	True	True	S21_Winner	-2.68108	-0.360135	0	0	-10.6561	0	0	-1.28729	0	-3.00129	-1.28729	-2.05946	-0.78438	0	0	-0.360135	-0.272615	-3.60823	-3.82565	0	-19.1044	0	0	0	0	0	0			-0.78438	-0.359835	0	0	-2.21414	-1.28729	-3.82565	0	0	-3.60793	0
s__Planobacterium taklimakanense	GCF_900187185.1	True	GAACATCTCATTTTA	True	True	True	True	True	S21_Winner	0	0	0	0	-0.210295	0	0	0	0	0	-0.16011	-0.210295	0	0	0	-0.359835	0	0	0	-3.89007	-13.2171	0	0	0	-0.44446	0	0			-0.16011	0	0	0	0	0	0	-3.09237	0	0	0
s__Chryseobacterium joostei	GCF_003815775.1	True	GAACATCTCATTTTA	True	True	True	True	True	S21_Winner	0	0	0	-0.16011	0	0	0	0	0	0	0	-0.210295	0	0	-0.21673	-0.210295	0	0	0	0	-13.2171	0	0	0	-0.44446	0	0			-0.210295	0	0	0	0	-2.25653	-0.210295	0	0	0	0
s__Prosthecochloris sp002113825	GCF_002113825.1	True	GATCACCTCCTTTTA	True	False	True	True	True	S21_Winner	-5.7466	-0.55401	-6.14659	-0.359835	-2.57153	-1.26041	-1.74402	-0.272315	0	-5.39508	-0.181875	0	0	0	0	0	-5.13192	-1.06957	-0.359835	0	-16.6257	-0.181875	-2.63868	-0.317735	-9.38902	0	-0.272315			-3.94249	-0.96002	-3.26801	0	-2.63868	-2.68108	-3.60793	-0.359835	-2.82255	0	0
s__Flavobacterium sp013874595	GCF_013874595.1	True	GAACACCTCCTTTCT	True	True	True	True	True	S21_Winner	-0.360135	-0.360135	0	0	0	0	0	0	0	-2.63868	-1.28729	-1.28729	-0.78438	-0.41469	0	0	0	0	-3.82565	0	-19.2801	0	0	0	-1.46263	0	0			-4.53538	-0.96002	-0.272315	-0.40837	-2.21414	-1.28729	-3.82565	0	0	0	0
s__Pedobacter heparinus	GCF_000023825.1	True	GAATACCTCCTTTCT	True	False	True	True	True	S21_Winner	-7.07374	-6.14659	0	0	-0.360135	0	-8.46753	-1.33552	0	0	0	0	0	0	-0.142845	0	0	-8.46753	-4.53538	0	-19.5018	0	-0.360135	-0.832615	0	-11.5069	-10.3218			-5.21944	-3.22884	0	0	-8.14803	-5.12603	0	0	0	0	0
s__Streptococcus pluranimalium	GCF_002953735.1	True	GATCACCTCCTTTCT	True	False	False	True	True	S21_Winner	-6.85602	-7.07374	-11.1818	-10.2716	-9.05848	-10.3218	-10.3984	-7.02355	-11.557	-7.07374	-10.2547	-5.21944	-3.60823	-10.2716	-7.07374	-1.28729	-11.557	-6.14659	-7.07374	-0.55401	-15.9732	-6.14659	-9.39469	-4.53538	-11.5088	-11.557	-5.21944			-10.2716	-8.64317	-8.46753	-0.78438	-7.07374	-7.07374	-10.3218	-8.46753	-9.85217	-6.14659	-6.85602
s__Cyclobacterium marinum	GCF_000222485.1	True	GAACACCTCCTTTCT	True	False	True	True	True	S21_Winner	-2.57153	0	0	-0.902845	-10.6561	0	0	0	-0.902845	-6.30991	0	0	-2.57153	0	0	0	0	-9.39469	-0.902845	-4.53538	-19.2801	-8.51577	-1.28729	0	-0.359835	-13.3628	0			0	-2.57153	-1.28729	0	-8.14803	0	0	0	0	-3.87388	0
s__Cellulophaga algicola	GCF_000186265.1	True	GAACACCTCCTTTCT	True	True	True	True	True	S21_Winner	-0.360135	-0.360135	0	0	-2.68108	0	-0.902845	0	0	0	-0.360135	0	-2.61977	-1.37532	0	-0.832615	-1.46263	0	-3.82565	0	-16.4939	0	0	0	-0.360135	0	0			0	0	0	0	-2.21414	-3.94249	-3.82565	-3.60823	0	0	0
s__Ornithobacterium rhinotracheale	GCF_000265465.1	True	GAACATCTCTTTTAT	True	True	True	True	True	S21_Winner	0	0	-6.0566	-2.21443	0	0	0	0	0	-1.62154	0	-1.62154	-1.28729	-2.21443	0	0	0	-0.210295	-2.54869	-1.28729	-14.5269	0	0	0	0	-0.02393	-1.28729			-0.360135	0	0	0	-5.08705	0	-1.28729	-0.427515	-0.210295	0	0
s__Polaribacter reichenbachii	GCF_001975665.1	True	GAACACCTCCTTTCT	True	True	True	True	True	S21_Winner	0	-3.82565	0	0	-1.2371	0	0	0	0	-2.63868	0	0	0	0	0	-0.360135	0	0	-3.82565	0	-17.1567	0	0	0	0	0	0			0	0	0	-2.05946	-3.82565	-4.4852	0	-2.21414	0	0	0
s__Mesoflavibacter profundi	GCF_014764305.1	True	GAACACCTCCTTTCT	True	True	True	True	True	S21_Winner	0	-0.360135	0	0	-10.6561	0	0	0	0	0	0	0	-0.78438	0	0	0	-1.2371	0	-3.82565	0	-16.4939	0	0	0	0	0	0			0	0	0	-0.40837	-2.21414	-1.28729	-3.82565	-0.96002	0	0	0
s__Zobellia galactanivorans	GCF_000973105.1	True	GAACACCTCCTTTCT	True	True	True	True	True	S21_Winner	-1.06957	-0.360135	0	0	-2.68108	0	0	0	0	0	0	0	-0.78438	0	0	-0.832615	-1.46263	0	-3.82565	0	-16.4939	0	0	-1.06957	-0.360135	-1.28729	-2.68108			0	-2.61977	0	0	-3.82565	-3.94249	-3.82565	-3.60793	-0.78438	0	0
s__Desulfovibrio piger_A	GCF_900116045.1	True	GATCACCTCCTTTAA	True	False	False	True	True	S21_Winner	-6.85602	-6.85602	-4.04723	-4.4852	-3.60793	-7.07374	-6.14659	-5.21944	-6.14659	-3.60793	-5.39508	-6.85602	-5.21944		-8.40567	-5.21944	-7.58131	-8.64317	-5.21944	-6.85602	-16.7975	-4.53538	-7.07179	-3.60793	-5.81712	-8.12762	-7.1813			-9.39469	-5.39508	-3.60823	-6.48085	-2.63868	-8.46753	-5.39508	-4.53538	-3.27203	-6.14659	-10.3218
s__Prosthecochloris aestuarii	GCF_000020625.1	True	GATCACCTCCTTTTA	True	False	True	True	True	S21_Winner	-5.7466	0	-6.14659	-1.81542	-2.57153	-1.26041	0	-1.6561	0	-5.39508	-3.94249	-1.59947	0	0	-1.18901	0	-5.13192	-1.06957	-0.359835	-0.359835	-16.1262	0	-2.63868	-0.317735	-7.77751	0	-0.832615			-3.94249	-0.96002	-3.26801	0	-2.63868	-2.68108	-3.60793	-0.359835	0	-1.64966	-0.359835
s__DB6-IX sp003612895	GCF_003612895.1	True	GATCACCTCCTTTTA	True	False	False	True	True	S21_Winner	-5.39508	-0.78438	-1.64966	-6.14659	0		-7.40799	-6.51611	-5.39508	-1.81542	-5.21944	-0.78438	-7.90752	-4.4852	-0.96002	-5.21944	-7.02862	-5.21944	-5.21944	-5.21944	-18.775	-7.95547	-3.60793	-3.26801	-5.39508	-3.60793	-5.81039			-6.14659	-10.2547	-5.21944	-2.57153	-5.21944	-5.39508	-5.39508	-5.39508	-7.07686	-5.21944	-3.60793
s__Planobacterium sp014041915	GCF_014041915.1	True	GAACATCTCATTTTT	True	True	True	True	True	S21_Winner	-2.58135	0	0	0	0	0	0	0	0	0	0	0	0	0	0	0	0	0	0	-3.89007	-13.2171	0	0	-0.53198	-0.44446	-1.32094	0			0	0	0	0	0	0	0	0	0	0	0
s__Sphingobacterium spiritivorum_A	GCF_016724845.1	True	GAATACCTCCTTTCT	True	False	True	True	True	S21_Winner	-7.07374	-10.3218	0	0	0	0	-6.85602	-1.33552	-6.14659	-3.00129	0	0	0	0	-1.17955	0	-3.60793	-12.848	-4.86963	-1.28729	-17.3635	0	0	-1.87793	0	-9.55801	-2.68108			-6.14659	-2.72932	0	0	-3.82565	-2.97294	-1.06957	0	0	0	0
s__Treponema medium	GCF_017161265.1	True	GATCACCTCCTTTCT	True	False	False	True	True	S21_Winner		-2.16901	-5.26767	-9.85217	-2.72932	-1.33214	-11.7728	-10.2547	-5.21944	0	-6.85602	-6.14659	-6.85602		-9.40913	-8.51577	-0.96002	-6.14659	-5.81039	-8.64317	-15.4607	-8.64317	-6.63382	-6.14659	-5.21944	-6.25444	-8.46753			-6.14659	-5.21944	-7.40799	-2.57153	-6.14659	-7.02355	-9.05848	-4.53538	-3.60823	-5.21944	-5.21944
s__Pedobacter sp003852395	GCF_011303555.1	True	GAATACCTCCTTTCT	True	False	True	True	True	S21_Winner	-7.07374	-8.46753	-1.28729	0	0	0	-8.51577	-4.86963	0	-2.68108	0	0	0	0	-1.17955	0	-0.359835	-11.1818	-4.86963	-2.63868	-19.5018	0	0	-0.832615	0	-11.5069	-5.21944			-8.46753	-3.22884	0	0	-3.82565	-5.12603	0	-1.2371	0	-3.82565	0
s__Apibacter raozihei	GCF_004014855.1	True	GAACATCTCTTTTTT	True	True	True	True	True	S21_Winner	0	0	0	0	0	0	0	0	-0.360135	0	-2.17204	0	-1.28729	-3.14159	0	-0.02521	-3.47584	0	-4.06874	-8.45361	-14.8775	0	0	0	-0.44446	0	0			-1.28729	0	0	-0.464875	-5.62976	-1.62154	-4.01855	0	0	0	0
s__Chryseobacterium piperi	GCF_002285635.2	True	GAACATCTCATTTTA	True	True	True	True	True	S21_Winner	0	0	0	-0.16011	0	0	0	0	0	0	0	-0.210295	0	0	0	-0.210295	-0.53198	0	0	0	-13.2171	0	0	0	-0.44446	0	0			0	0	0	0	0	0	-0.210295	0	0	0	0
s__Desulfolutivibrio sulfoxidireducens	GCF_013376475.1	True	GATCACCTCCTTTTA	True	False	False	True	True	S21_Winner	-8.64317	-6.14659	-5.21944	-10.2547	-3.60823	-3.56388	-6.14659	-6.14659	-5.26767	-3.60793	-3.60793	-3.60793	-8.62051		-6.85602	-7.40799	-3.60793	-6.08185	-5.21944	-6.98037	-16.3327	-6.7507	-6.63382	-3.60793	-13.0005	-4.19918	-6.48085			-7.69336	-10.3029	-5.79678	-1.18901	-7.07686	-9.85217	-5.39508	-7.07686	-1.85867	-6.14659	-6.14659
s__Flavobacterium haoranii	GCF_009363055.1	True	GAACACCTCCTTTCT	True	True	True	True	True	S21_Winner	0	-1.06957	0	0	-1.06957	0	0	-1.53402	0	-2.63868	0	0	-0.78438	0	0	-0.847365	0	-0.902845	-3.82565	0	-16.7188	0	0	-0.360135	0	0	0			-4.53538	0	-0.272315	-0.40837	-2.21414	-1.28729	-3.82565	-2.97294	0	0	0
s__Archangium gephyra	GCF_001027285.1	True	GATCACCTCCTTTCT	True	False	False	True	True	S21_Winner	-4.86963	-6.85602	-7.40799	-3.60793	-3.60823	-6.30991	-4.19918	-2.57153	-0.359835	-5.39508	-3.60793	-8.53052	-4.86963		-3.60793	-3.60793	-5.21944	-4.4852	-3.60793	-3.60793	-18.9015	-2.68108	-3.60793	-3.60793	-4.4852	-6.58559	-3.60793			-3.60793	-15.6389	-5.46223	-3.60793	-5.21944	-6.48634	-4.86963	-6.53652	-4.86963	-3.60793	-5.21944
s__Sphingobacterium lactis	GCF_011046555.1	True	GAATACCTCCTTTCT	True	False	True	True	True	S21_Winner	-7.07374	-9.39469	0	0	0	0	-6.85602	-1.33552	-6.14659	0	0	0	0	0	-1.17955	0	-3.60793	-12.848	-4.86963	0	-16.8753	0	0	0	0	-9.55801	-3.90346			-9.39469	-7.23924	0	0	-8.14803	-7.02273	0	-0.360135	0	0	0
s__Desulfolutivibrio sulfodismutans	GCF_013376455.1	True	GATCACCTCCTTTTA	True	False	False	True	True	S21_Winner	-8.64317	-6.14659	-5.21944	-10.2547	-3.60823	-6.14659	-6.14659	-7.40799	-5.26767	-3.60793	-3.60793	-3.60793	-8.62051		-6.85602	-7.22672	-3.60793	-6.08185	-5.21944	-6.98037	-15.7417	-6.7507	-6.63382	-3.60793	-9.43726	-4.19918	-6.48085			-8.95477	-8.64317	-5.79678	-1.18901	-8.17585	-9.85217	-5.39508	-5.41235	-2.61977	-6.14659	-6.14659
s__Flavobacterium arcticum	GCF_003344925.1	True	GAACACCTCCTTTCT	True	True	True	True	True	S21_Winner	-0.360135	-0.360135	0	-1.53402	-1.06957	0	-0.359835	-0.78438	0	0	0	-1.28729	-0.78438	0	0	-0.847365	0	0	-3.82565	0	-20.157	0	0	0	-0.360135	0	0			-10.3218	-0.96002	-0.272315	-0.40837	-2.21414	-4.4852	-3.82565	-3.60823	0	0	0
s__Chlorobium phaeoclathratiforme	GCF_000020645.1	True	GATCACCTCCTTTCA	True	False	True	True	True	S21_Winner	-7.30875	0	-6.14659	0	-0.359835	-0.181875	-0.359835	-2.21414	0	-2.61977	-0.359835	-2.21414	0	0	0	0	-3.35952	0	0	0	-15.7919	-0.181875	-4.53538	0	-0.382165	0	-0.359835			-3.94249	-0.96002	-0.382165	0	0	-2.72932	-3.60793	-2.68108	-0.96002	0	0
s__Desulfovibrio sp900095395	GCF_902702915.1	True	GATCACCTCCTTTAA	True	False	False	True	True	S21_Winner	-6.85602	-6.85602	-4.04723	-4.4852	-3.60793	-7.07374	-8.4121	-5.21944	-6.14659	-3.60793	-3.60793	-3.60793	-5.21944		-6.14659	-6.73754	-4.53538	-10.8024	-5.21944	-6.85602	-18.4866	-3.60823	-7.07179	-3.60793	-5.81712	-8.12762	-3.52041			-8.46753	-5.39508	-5.87374	-6.48085	-2.61977	-6.85602	-5.39508	-4.53538	-7.69336	-6.14659	-12.4432
s__Pseudodesulfovibrio indicus	GCF_001563225.1	True	GATCACCTCCTTTAT	True	False	False	True	True	S21_Winner	-8.64317	-5.21944	-7.24014	-6.14659	-2.68108	-7.07374	-6.14659	-6.14659	-1.06957	-6.48085	-3.60793	-1.81542	-6.09371		-8.46753	-5.26767	-5.81039	-10.2547	-5.21944	-5.21944	-18.3336	-3.94249	-7.40799	-5.21944	-5.39508	-2.57153	-5.39508			-8.46753	-6.48085	-3.60793	-6.14659	-8.46753	-8.64317	-5.39508	-4.4852	-4.6209	-6.14659	-8.64317
s__Chryseobacterium sp013153155	GCF_018603435.1	True	GAACATCTCATTTTA	True	True	True	True	True	S21_Winner	0	0	0	-0.16011	0	0	0	0	0	-0.53198	0	-0.210295	0	0	0	-0.210295	0	0	0	0	-13.2171	0	0	0	-0.44446	0	0			0	0	0	0	0	-0.210295	-0.210295	0	0	0	0
s__Chlorobium limicola	GCF_000020465.1	True	GATCACCTCCTTTTA	True	False	True	True	True	S21_Winner	-5.7466	-5.46253	-6.14659	0	-0.359835	-0.26755	-1.06957	-1.6561	0	-2.61977	-1.59947	-1.64966	0	-2.68108	0	0	0	0	0	0	-20.4114	-0.78438	-5.46253	-0.317735	-1.81542	-0.359835	0			-3.94249	-1.06957	0	-0.317735	-3.56583	-3.27203	-3.60793	-2.68108	-2.61977	0	0
s__Treponema_D parvum_A	GCF_017893945.1	True	GATCACCTCCTTTCT	True	False	False	True	True	S21_Winner	-3.60793	-7.40799	-6.85602	-4.53538	-2.72932	-0.78438	-7.07374	-5.21944	-5.21944	0	-6.85602	-7.02355	-9.84711		-3.60793	-8.64317	-5.21944	-1.72598	-5.21944	-7.869	-14.7118	-9.02976	-5.37242	-6.14659	-6.85602	-3.60793	-5.21944			-5.21944	-11.0206	-6.14659	-2.57153	-6.14659	-9.85217	-6.14659	-4.86963	-7.02862	0	-5.39508
s__Myxococcus macrosporus	GCF_002305895.1	True	GATCACCTCCTTTCT	True	False	False	True	True	S21_Winner	-4.53538	-3.60793	-6.14659	-6.98037	-8.97044	-6.30991	-4.19918	-2.72932	-6.73754	-5.39508	-5.21944	-5.39508	-4.86963	-4.86963	-3.60793	-3.60793	-5.18016	-2.68108	-3.60793	-3.60793	-18.9015	-3.60823	-3.94249	-3.60793	-3.94249	-4.4852	-3.60793			-5.21944	-15.6389	-5.46223	-3.60793	-5.21944	-7.30875	-4.86963	-3.60793	-4.53538	-3.60793	-3.60793
s__Flavobacterium gilvum	GCF_001761465.1	True	GAACACCTCCTTTCT	True	True	True	True	True	S21_Winner	-0.360135	-0.360135	0	0	-1.06957	0	0	-1.33552	-0.360135	-4.53538	-1.28729	0	-0.78438	0	0	0	0	0	-3.82565	0	-16.7188	-0.359835	0	0	0	0	0			-3.60823	-0.96002	-2.98662	-0.40837	-3.82565	-0.902845	-3.82565	-2.61977	0	0	0
s__Chryseobacterium bernardetii_A	GCF_003815975.1	True	GAACATCTCATTTTA	True	True	True	True	True	S21_Winner	0	0	0	-0.16011	0	0	0	0	0	0	0	-0.210295	0	0	0	-0.210295	0	0	0	0	-13.2171	0	0	0	-0.44446	0	0			-0.210295	0	0	0	0	-2.25653	-0.210295	0	0	0	0
s__Sphingobacterium hotanense	GCF_008274825.1	True	GAATACCTCCTTTCT	True	False	True	True	True	S21_Winner	-7.07374	-9.39469	0	0	0	-1.17955	-6.85602	-1.33552	-6.14659	-1.83167	0	0	0	0	-1.17955	0	-3.60793	-12.848	-4.86963	0	-17.3635	0	0	0	0	-10.6413	-2.68108			-9.39469	-2.72932	0	0	-8.14803	-2.97294	-0.360135	0	0	0	0
s__Niastella koreensis	GCF_000246855.1	True	GAATACCTCCTTTTT	True	False	True	True	True	S21_Winner	-2.61977	-1.1947	0	0	0	-0.78438	0	0	0	-2.61977	0	-2.57153	0	0	-1.06957	0	0	-3.60793	0	-5.7672	-14.5399	-2.61977	0	-3.60793	-3.04484	0	0			-8.46753	0	0	0	-2.63868	0	0	0	-3.22884	0	0
s__Desulfovibrio_R marinus	GCF_013085545.1	True	GATCACCTCCTTTAA	True	False	False	True	True	S21_Winner	0	-6.14659	-3.94249	-8.46753	-0.832615	-9.39469	-6.85602	-6.14659	-6.48085	-3.60793	-0.359835	-6.85602	-7.1813		-6.85602	-6.14659	-9.88192	-9.72894	-5.21944	-6.14659	-18.3336	-3.71297	-7.07179	-3.60793	-4.4852	-5.21944	-5.81712			-8.46753	-6.14659	-4.4852	-7.40799	-4.6209	-5.39508	-3.60793	-4.4852	-4.53343	-6.48085	-9.72894
s__Nonlabens dokdonensis	GCF_000332115.1	True	GAACACCTCCTTTCT	True	True	True	True	True	S21_Winner	-0.360135	-0.360135	-4.53538	0	-1.28729	0	0	0	-5.39508	-2.63868	-3.82565	-0.371507	-2.57153	0	0	-0.832615	0	0	-3.82565	0	-19.1044	0	0	0	0	-0.902845	0			0	-0.902845	-0.272315	-0.360135	-3.82565	-0.902845	-1.28729	0	0	0	-0.272615
s__Chryseobacterium sp900156935	GCF_903969135.1	True	GAACATCTCATTTTA	True	True	True	True	True	S21_Winner	0	0	0	-0.16011	0	0	0	0	0	0	0	-0.210295	0	0	0	-0.210295	0	0	0	0	-13.2171	0	0	0	-0.44446	-1.82047	0			-0.210295	0	0	0	0	-2.25653	-0.210295	0	0	0	0
s__Polaribacter sp011379025	GCA_019263805.1	True	GAACACCTCCTTTCT	True	True	True	True	True	S21_Winner	0	-3.82565	0	0	-2.61977	0	0	0	0	0	0	0	0	0	0	-0.360135	0	0	-3.82565	0	-17.1567	0	0	0	0	0	-1.53402			-5.39508	0	-0.360135	-2.05946	-3.82565	-1.28729	0	0	0	0	0
s__Anseongella ginsenosidimutans	GCF_008033235.1	True	GAATACCTCCTTTCT	True	False	True	True	True	S21_Winner	-7.07374	-9.39469	-3.82565	0	-2.68108	-2.72932	-0.832615	0	-1.33552	0	-3.82565	0	-0.371507	-1.28729	-1.17955	0	-3.87388	-11.0206	-3.82565	-1.28729	-19.552	-1.06957	0	-2.72932	-0.359835	-12.6771	-2.21414			-9.39469	-3.22884	0	-8.14803	-6.53652	0	0	-3.94249	0	-0.359835	0
s__Maribacter cobaltidurans	GCF_002269385.1	True	GAACACCTCCTTTCT	True	True	True	True	True	S21_Winner	0	-0.360135	0	0	-2.68108	0	0	0	0	-2.63868	-3.82565	0	-2.61977	0	0	-0.832615	-1.46263	-1.28729	-3.82565	0	-16.544	0	0	0	0	-1.28729	-0.360135			0	0	0	-0.272615	-3.82565	-0.902845	0	0	0	0	0
s__Thermogutta terrifontis	GCF_002277955.1	True	GATCACCTCCTTTCT	True	False	False	True	True	S21_Winner	-5.18016	-5.21944	-3.60793	-6.87078	-2.61977	-9.40913	-1.74402	-4.19918	-2.57153	-7.07686	-6.98037	-2.16901	-4.4852		-1.33552	-8.09784	-3.48944	0	-2.16901	-5.18016	-16.544	-6.53652	-1.71153	-7.02862	-2.78582	-2.16395	-3.94249			-5.39508	-5.41711	-7.62085	-3.94249	-5.41204	-6.48634	-3.94249	-3.27203	-2.16901	-3.60793	-7.07179
s__Borreliella mayonii	GCF_001945665.1	True	GATCACCTCCTTTCT	True	False	False	True	True	S21_Winner	-9.85217	-10.2547	-0.78438	-3.60793	-6.73754	-6.14659	-6.20621	-2.57153	-3.60793	-5.21944	-6.85602	-6.30991	-0.78438		-5.21944	-9.39469	-2.61977	-3.60793	-5.21944	-6.14659	-18.9265	-9.02976	-3.60793	-7.95547	-2.57153	-4.4852	-2.83376			-7.869	-13.1003	-0.78438	-2.78582	-12.109	-5.39508	-6.85602	-7.07374	-2.61977	-5.21944	-5.21944
s__Aquimarina sp003443675	GCF_003443675.1	True	GAACACCTCCTTTCT	True	True	True	True	True	S21_Winner	-2.68108	-0.360135	0	0	-2.68108	0	0	-1.33552	0	-0.41469	-1.28729	-2.05946	-2.61977	0	0	-0.359835	-0.96002	-1.28729	-3.82565	-1.28729	-16.544	-2.05946	0	-0.360135	0	0	0			0	-0.96002	-0.360135	-0.40837	-2.21414	-1.28729	-3.82565	0	0	0	0
s__Maribacter hydrothermalis	GCF_001913155.1	True	GAACACCTCCTTTCT	True	True	True	True	True	S21_Winner	0	-0.360135	0	0	-2.68108	0	-1.53402	0	0	-2.63868	-3.48944	-1.87485	-2.61977	0	0	-0.832615	-3.52041	0	-3.82565	-1.28729	-16.4939	0	0	0	-5.13192	0	0			0	0	0	0	-3.82565	-9.72894	-3.82565	0	-0.78438	0	0
s__YY08-10 sp016629565	GCF_016629565.1	True	GATCACCTCCTTTCT	True	False	False	True	True	S21_Winner	-3.60823	-0.78438	-1.72598	-5.21944	-4.6209	-0.78438	-7.40799	-7.40799	-4.19918	-2.16901	-4.53538	-8.97044	-0.78438		-8.46753	-7.07374	-4.04723	-8.97044	-3.82565	-4.53538	-19.7144	-3.60793	-3.82565	-7.07686	-3.60823	-7.57261	-1.28729			-6.14659	-14.8051	-1.06957	-3.71297	-5.21944	-0.78438	-7.40799	-0.78438	-2.61977	-0.78438	-6.73754
s__Filimonas lacunae	GCF_002355595.1	True	GAATACCTCCTTTTT	True	False	True	True	True	S21_Winner	-5.95283	0	0	0	0	0	0	-0.26755	0	-2.61977	-0.26755	-0.96002	-0.142845	0	-1.06957	0	0	-6.85602	-0.142845	-0.317735	-15.4671	0	-0.317735	-2.83376	0	-9.0153	0			-2.72932	-3.62387	0	-2.72932	-1.24489	-0.359835	-8.46753	0	-5.7672	-0.96002	0
s__Maribacter sp002742365	GCF_003970695.1	True	GAACACCTCCTTTCT	True	True	True	True	True	S21_Winner	-2.68108	-0.360135	0	0	-2.72932	0	0	0	0	-4.53538	-3.48944	0	-2.61977	0	0	-0.832615	-1.46263	-1.28729	-3.82565	-1.33552	-16.544	-0.359835	0	0	0	-1.28729	-0.360135			0	0	0	0	-3.82565	-0.902845	-3.82565	0	0	0	0
s__Borrelia anserina	GCF_001936255.1	True	GATCACCTCCTTTCT	True	False	False	True	True	S21_Winner	-9.85217	-10.2547	-4.5947	-3.60793	-9.05848	-3.60793	-5.39508	-0.96002	-0.902845	-5.21944	-7.40799	-6.29957	-3.60793		-5.21944	-10.3218	-6.58559	-5.21944	-5.21944	-6.14659	-17.2251	-9.02976	-4.52942	-7.95547	-5.13192	-5.7672	-5.39508			-0.78438	-5.21944	-6.14659	-3.60793	-7.02355	-5.39508	-6.14659	-11.1726	-7.02862	-9.84711	-5.81039
s__Sphingobacterium sp002418355	GCF_016725325.1	True	GAATACCTCCTTTCT	True	False	True	True	True	S21_Winner	-7.07374	-10.3218	0	0	0	0	-6.85602	-1.33552	-6.14659	-3.00129	0	0	0	0	-1.17955	0	-3.60793	-12.848	-4.86963	-1.28729	-17.3635	0	0	-1.87793	0	-9.55801	-2.68108			-6.14659	-2.72932	0	0	-3.82565	-2.97294	-1.06957	0	0	0	0
s__Flavobacterium profundi	GCF_000833025.1	True	GAACACCTCCTTTCT	True	True	True	True	True	S21_Winner	-0.360135	-0.360135	0	0	-1.06957	0	0	-2.57153	0	-2.63868	0	-1.28729	-0.78438	0	0	0	0	0	-3.82565	0	-19.2299	0	0	0	-1.46263	0	0			-4.53538	-0.96002	-0.272315	-0.40837	-2.21414	-3.60793	-3.82565	0	0	0	0
s__Pseudobacter ginsenosidimutans	GCF_007970185.1	True	GAATACCTCCTTTTT	True	False	True	True	True	S21_Winner	-7.23924	-0.317735	0	0	0	0	0	0	0	-2.61977	0	-2.57153	0	0	-1.06957	0	0	-3.60793	0	0	-14.5399	-9.20093	0	-2.97294	-3.60793	-4.53538	0			-9.39469	0	0	0	-0.26755	-0.359835	0	0	-6.08185	0	0
s__Flavobacterium commune	GCF_001857965.1	True	GAACACCTCCTTTCT	True	True	True	True	True	S21_Winner	-0.360135	-0.360135	0	0	-1.06957	0	0	-1.28729	-0.360135	-4.53538	-1.28729	0	-0.78438	0	0	0	-0.360135	0	-3.82565	0	-19.2299	-0.359835	0	0	0	0	0			-4.53538	-0.96002	-2.98662	-0.40837	-3.82565	-0.902845	-3.82565	-2.97294	0	0	0
s__Treponema_B putidum	GCF_000755145.1	True	GATCACCTCCTTTCT	True	False	False	True	True	S21_Winner		-7.07374	-5.21944	-9.85217	-2.68108	-1.28729	-4.6209	-8.46753	-6.14659	-6.85602	-8.64317	-6.14659	-6.85602		-6.14659	-10.2547	-5.21944	-6.14659	-9.48051	-8.64317	-15.6985	-9.02976	-5.37242	-5.21944	-3.60823	-3.60793	-8.46753			-5.21944	-5.21944	-1.06957	-3.48944	-6.14659	-6.14659	-9.05848	-4.86963	-2.78582	-6.14659	-5.21944
s__Flavobacterium crassostreae	GCF_001831475.1	True	GAACACCTCCTTTCT	True	True	True	True	True	S21_Winner	-0.360135	-0.360135	0	0	-1.06957	0	-1.2371	0	-0.360135	-4.53538	-1.28729	0	-0.78438	0	0	0	0	0	-3.82565	0	-18.5059	-0.359835	0	0	0	0	0			-3.60823	-0.96002	-0.272615	-0.40837	-3.82565	-0.902845	-3.82565	-2.21414	0	0	0
s__Chlorobaculum tepidum	GCF_000006985.1	True	GATCACCTCCTTTTA	True	False	True	True	True	S21_Winner	-5.7466	-7.07374	-6.14659	0	-0.359835	0	-0.181875	0	0	-3.27203	-0.601805	-0.359835	-0.181875	0	-0.359835	0	-1.06957	0	-0.359835	0	-14.8648	0	-1.06957	-0.317735	-5.41711	-0.317735	-0.359835			-3.94249	-0.272315	-1.6561	0	-6.29957	-2.72932	-3.60793	-1.60591	-0.96002	-0.272315	0
s__Mucilaginibacter gotjawali	GCF_002355435.1	True	GAATACCTCCTTTCT	True	False	True	True	True	S21_Winner	-7.07374	-10.3218	0	0	-1.06957	-0.142845	-8.46753	-1.33552	-6.14659	0	0	0	0	0	-1.17955	0	0	-10.2716	-4.86963	-1.28729	-17.3635	0	0	-0.359835	-1.06957	-8.96849	-8.46753			-11.5866	-3.22884	-0.78438	0	-8.14803	-2.29195	0	0	0	-0.359835	0
s__Halobacteriovorax marinus	GCF_000210915.2	True	GATCACCTCCTTTTA	True	False	False	True	True	S21_Winner	-10.8456	-0.78438	-2.68108	-6.14659	-5.37242		-5.41235	-6.14659	-3.60793	-3.94249	-3.60793	-9.28263	-6.30991	-3.94249	-9.38902	-5.21944	-2.63868	-10.3029	-5.81039	-5.21944	-19.0293	-7.95547	-3.60793	-8.17585	-5.37242	-3.60793	-5.21944			-7.40799	0	-1.74402	-2.57153	-3.60793	-2.83376	-5.39508	-3.60793	-6.25444	-5.81039	-0.78438
s__Polaribacter haliotis	GCF_014784055.1	True	GAACACCTCCTTTCT	True	True	True	True	True	S21_Winner	0	-3.82565	0	0	-1.2371	0	0	-1.06957	0	-4.53538	0	0	0	0	0	-0.360135	0	0	-3.82565	0	-17.1567	0	0	0	0	0	0			0	0	0	-2.05946	-3.82565	-1.28729	0	-2.21414	0	0	0
s__Polaribacter sp002005425	GCF_002005425.1	True	GAACACCTCCTTTCT	True	True	True	True	True	S21_Winner	0	-3.82565	0	0	-0.96002	0	0	0	0	-2.63868	-2.57153	0	0	0	0	-0.360135	0	0	-3.82565	0	-17.1567	0	0	0	0	0	0			0	0	0	-2.05946	-3.82565	-1.28729	0	0	0	0	0
s__Echinicola rosea	GCF_005281475.1	True	GAACACCTCCTTTCT	True	False	True	True	True	S21_Winner	-2.05946	0	-1.28729	0	-3.48944	0	-1.28729	0	0	-1.71153	0	-7.07374	-2.57153	0	0	0	0	-10.2716	0	-1.28729	-20.2072	-8.51577	-1.28729	0	-0.359835	-13.3628	0			0	-6.30991	-1.28729	0	-3.82565	-4.4852	-0.272315	0	0	0	-0.359835
s__Chryseobacterium sp001456155	GCF_001456155.1	True	GAACATCTCATTTTA	True	True	True	True	True	S21_Winner	0	0	0	-0.16011	0	0	0	0	0	0	0	-0.210295	0	0	0	-0.210295	0	0	0	0	-13.2171	0	0	0	-0.44446	0	0			0	0	0	0	0	0	-0.210295	0	0	0	0
s__Flavobacterium sp003096795	GCF_013284035.1	True	GAACACCTCCTTTCT	True	True	True	True	True	S21_Winner	-0.360135	-0.360135	0	0	-1.06957	0	0	0	-0.360135	-4.53538	-1.28729	-1.28729	-0.78438	0	0	0	-1.2371	0	-3.82565	0	-16.7188	-0.359835	0	0	0	0	0			-4.53538	-0.96002	-2.98662	-0.40837	-3.82565	-0.902845	-2.21414	-4.6209	0	0	0
s__Gramella forsetii	GCF_000060345.1	True	GAACACCTCCTTTCT	True	True	True	True	True	S21_Winner	-5.21944	-0.360135	0	0	-10.3199	0	0	0	0	-0.41469	-1.28729	-2.05946	-0.78438	0	0	-0.360135	-0.272615	-3.60823	-3.82565	0	-18.7682	0	0	0	0	0	0			-3.60793	-0.359835	0	0	-2.21414	-1.28729	-3.82565	0	0	0	0
s__Chryseobacterium nakagawai	GCF_900637665.1	True	GAACATCTCATTTTA	True	True	True	True	True	S21_Winner	0	0	0	0	0	0	0	0	0	0	0	-0.210295	0	0	0	-0.210295	0	0	0	0	-13.2171	0	0	0	-0.44446	-1.82047	0			-0.210295	0	0	0	0	-2.25653	-0.210295	0	0	0	0
s__GCA001735715 sp001735715	GCF_001735715.1	True	GAACACCTCCTTTCT	True	True	True	True	True	S21_Winner	-1.06957	-0.360135	-3.82565	0	-1.06957	0	0	-1.28729	0	-0.41469	0	0	-2.57153	0	0	-0.359835	-0.272615	-1.28729	-3.82565	0	-16.544	0	0	0	0	0	0			0	-0.78438	-3.06182	-0.40837	-2.21414	-0.902845	-3.82565	-0.96002	0	0	0
s__Sphingobacterium daejeonense	GCF_901472535.1	True	GAATACCTCCTTTCT	True	False	True	True	True	S21_Winner	-7.07374	-9.39469	0	0	0	0	-6.85602	-1.33552	-6.14659	-0.371507	0	0	0	0	-1.17955	0	-3.60793	0	-4.86963	0	-17.3635	0	-3.90346	0	0	0	-2.68108			-9.39469	-2.68108	0	0	-8.14803	-2.97294	0	-0.360135	0	0	0
s__Treponema_F brennaborense	GCF_000212415.1	True	GATCACCTCCTTTCT	True	False	False	True	True	S21_Winner	-5.21944	-7.40799	-6.08185	-6.14659	-2.72932	-0.78438	-6.14659	-5.39508	-5.21944	-0.78438	-8.64317	-7.02355	-6.48085		-7.40799	-6.85602	-0.96002	-5.21944	-5.21944	-10.4294	-21.4138	-9.02976	-5.37242	-6.14659	-3.60793	-3.60793	-4.4852			-6.14659	-11.0206	-6.14659	-2.57153	-6.14659	-6.48085	-6.14659	-4.86963	-2.78582	-7.40799	-5.21944
s__Weissella diestrammenae	GCF_014397255.1	True	GATCACCTCCTTTCT	True	False	False	True	True	S21_Winner	-8.46753	-6.85602	-9.39469	-6.85602	-14.317	-10.3218	-9.98563	-8.46753	-11.5088	-11.0206	-11.5088	-9.89729	-10.2547	-11.1818	-6.20621	-6.85602	-11.4586	-8.46753	-9.84711	-7.07374	-14.7569	-9.39469	-8.46753	-7.07374	-12.8092	-13.1454	-12.109			-5.26767	-8.46753	-10.6561	-6.85602	-12.6572	-10.6561	-9.39469	-10.6561	-5.39508	-5.21944	-6.85602
s__Mariniflexile sp002848895	GCF_003425985.1	True	GAACACCTCCTTTCT	True	True	True	True	True	S21_Winner	0	-0.360135	0	0	-2.68108	0	0	0	0	0	0	0	-2.61977	0	0	-0.360135	-1.2371	0	-3.82565	0	-16.4939	0	0	0	0	0	0			0	0	0	-0.79913	-3.82565	-1.28729	0	-0.902845	0	0	0
s__Sphingobacterium sp009557615	GCF_009557615.1	True	GAATACCTCCTTTCT	True	False	True	True	True	S21_Winner	-7.07374	-9.39469	0	0	0	0	-6.85602	-1.33552	-6.14659	-2.44962	0	0	0	0	-1.17955	0	-3.60793	-12.848	-4.86963	0	-17.3635	0	0	0	0	-10.6413	-2.68108			-9.39469	-2.72932	0	0	-8.14803	-2.97294	0	0	0	0	0
s__Kaistella daneshvariae	GCF_003860505.1	True	GAACATCTCATTTTT	True	True	True	True	True	S21_Winner	0	0	0	-0.580215	0	0	0	0	0	0	0	0	0	0	0	-0.359835	0	0	0	0	-13.2171	0	0	0	-0.44446	-1.32094	0			0	0	0	0	0	0	0	0	0	0	0
s__Mucilaginibacter sp010093045	GCF_010093045.1	True	GAATACCTCCTTTCT	True	False	True	True	True	S21_Winner	-7.07374	-9.39469	0	0	0	0	-10.3218	-8.53052	-6.14659	-0.96002	0	0	0	0	-1.17955	0	-0.360135	-6.85602	-4.86963	-1.28729	-19.552	0	0	-0.832615	-1.06957	-9.55801	-8.46753			-9.9751	-3.22884	0	0	-8.09784	-1.28729	-1.06957	0	0	-0.359835	0
s__Sphingobacterium sp002734245	GCF_004526235.1	True	GAATACCTCCTTTCT	True	False	True	True	True	S21_Winner	-7.07374	-8.46753	0	0	0	-0.360135	-6.85602	-1.28729	-6.14659	0	0	0	0	0	-1.17955	0	-3.60793	-9.72894	-4.86963	0	-17.3635	0	0	0	0	-9.55801	-2.68108			-9.39469	-2.68108	0	0	-8.14803	-6.63382	0	0	0	0	0
s__Stigmatella aurantiaca_A	GCF_000165485.1	True	GATCACCTCCTTTCT	True	False	False	True	True	S21_Winner	-4.53538	-3.60793	-7.40799	-6.14659	-7.35893	-6.30991	-5.26767	-4.97408	-2.16395	-5.39508	-6.48085	-3.60823	-4.86963	-8.19627	-4.6209	-3.60793	-0.78438	-0.360135	-3.94249	-3.60793	-18.9015	-4.53538	-6.48085	-3.60793	-3.60823	-6.58559	-3.60793			-3.60793	-15.6389	-5.46223	-3.60793	-7.02355	-3.60793	-4.86963	-3.60793	-4.53538	-5.39508	-6.48085
s__Dokdonia sp000212355	GCF_000212355.1	True	GAACACCTCCTTTCT	True	True	True	True	True	S21_Winner	-2.57153	-1.06957	0	0	-3.48944	0	0	-1.28729	0	0	-3.82565	-2.57153	-2.57153	0	0	-0.832615	-1.2371	0	-3.82565	0	-16.544	0	0	-0.360135	0	0	0			-1.28729	-1.46263	-2.57153	-0.40837	-2.21414	-4.4852	0	-2.72932	0	0	0
s__Polaribacter vadi	GCF_001761365.1	True	GAACACCTCCTTTCT	True	True	True	True	True	S21_Winner	0	-3.82565	0	0	-0.96002	0	0	0	0	-4.53538	-3.82565	0	0	0	0	-0.360135	0	0	-3.82565	-5.39508	-17.1567	0	0	0	0	0	0			0	0	0	-2.05946	-3.82565	-1.28729	0	0	0	0	0
s__Desulfovibrio trichonymphae	GCF_002355955.1	True	GATCACCTCCTTTAA	True	False	False	True	True	S21_Winner	-6.85602	-6.85602	-4.04723	-3.60793	-3.60793	-6.14659	-7.07374	-6.48085	-6.14659	-3.60793	-5.70667	-3.60793	-5.21944		-6.14659	-7.07179	-4.53538	-10.8024	-5.21944	-3.60793	-16.8909	-3.60823	-9.00305	-6.08185	-5.10348	-8.12762	-3.52041			-9.54766	-7.95547	-5.87374	-6.48085	-2.63868	-5.21944	-5.39508	-4.53538	-2.83376	-5.81039	-9.39469
s__Cystobacter fuscus_A	GCF_002305875.1	True	GATCACCTCCTTTCT	True	False	False	True	True	S21_Winner	-3.60823	-6.85602	-7.40799	-9.72894	-4.86963	-6.30991	-4.19918	-4.97408	-0.359835	-5.39508	-5.21944	-8.53052	-4.86963		-1.2371	-3.60793	-5.21944	-1.2371	-3.60793	-3.60793	-18.9015	-4.4852	-3.60793	-3.94249	-4.4852	-6.58559	-3.60793			-3.60793	-15.9732	-5.46223	-3.60793	-8.92025	-4.4852	-4.86963	-3.60793	-4.86963	-3.60793	-5.21944
s__Weissella coleopterorum	GCF_011304355.1	True	GATCACCTCCTTTCT	True	False	False	True	True	S21_Winner	-8.46753	-6.85602	-9.39469	-6.85602	-14.317	-10.3218	-9.98563	-8.46753	-11.5088	-11.0206	-11.5088	-9.40913	-10.2547	-11.1818	-6.20621	-6.85602	-11.5069	-8.46753	-9.84711	-7.07374	-14.7569	-9.39469	-8.46753	-7.07374	-12.8092	-13.1454	-12.109			-9.72894	-8.46753	-10.6561	-6.85602	-12.6572	-10.6561	-9.39469	-10.6561	-5.39508	-5.21944	-6.85602
s__Nonlabens ponticola	GCF_003966335.1	True	GAACACCTCCTTTCT	True	True	True	True	True	S21_Winner	0	-0.360135	-0.360135	0	-1.28729	0	0	0	-5.39508	-2.63868	-3.82565	-0.419742	-2.57153	0	0	-2.72932	-2.57153	-0.360135	-3.82565	-2.16395	-19.1044	0	0	-0.360135	-1.46263	-1.28729	0			0	0	0	-0.360135	-3.82565	-3.82565	-1.28729	-3.60793	0	0	0
s__Polaribacter sp016858305	GCF_016858305.2	True	GAACACCTCCTTTCT	True	True	True	True	True	S21_Winner	0	-3.82565	0	0	-1.2371	0	0	0	0	0	0	0	0	0	0	-0.360135	0	0	-3.82565	0	-17.1567	0	0	0	0	-0.78438	0			-5.39508	0	0	-2.05946	-3.82565	-1.28729	0	0	0	0	0
s__Olleya sp004843725	GCF_004843725.1	True	GAACACCTCCTTTCT	True	True	True	True	True	S21_Winner	0	-0.360135	0	0	-3.48944	0	0	0	0	-1.28533	-1.28729	0	-2.61977	0	0	0	-1.2371	0	-3.82565	-3.60823	-16.4939	0	0	0	0	0	0			0	0	0	-0.40837	-2.21414	-4.4852	-3.82565	-3.52041	-2.57153	0	0
s__F202Z8 sp005943945	GCA_005943945.1	True	GAACACCTCCTTTCT	True	True	True	True	True	S21_Winner	-0.360135	-0.360135	-0.359835	0	-2.68108	0	0	0	0	-6.29957	-0.847365	-1.06957	-0.78438	0	0	-0.832615	-1.46263	0	-3.82565	-1.28729	-16.544	0	0	0	-0.360135	-1.28729	-3.82565			0	-1.46263	0	0	-3.82565	-0.902845	-3.82565	0	0	0	0
s__Belliella baltica	GCF_000265405.1	True	GAACACCTCCTTTCT	True	False	True	True	True	S21_Winner	-2.68108	0	-1.28729	0	0	0	0	0	-0.360135	0	0	-0.79913	-2.57153	0	0	0	0	-9.39469	0	-1.28729	-19.2801	-8.51577	-1.28729	0	-0.359835	-13.3628	0			0	-3.60823	-1.28729	0	-2.63868	-6.85602	-0.272315	-0.359835	-2.57153	0	-0.359835
s__Borrelia turcica	GCF_003606285.1	True	GATCACCTCCTTTCT	True	False	False	True	True	S21_Winner	-9.85217	-10.2547	-5.7672	0	-8.46753	-0.78438	-5.39508	-0.96002	-1.06957	-5.21944	-6.85602	-6.73754	-2.83376		-5.21944	-10.3218	-6.58559	-5.21944	-5.21944	-6.14659	-18.1523	-9.02976	-3.60793	-7.95547	-5.18016	-5.7672	-7.1813			-3.60793	-5.21944	-6.14659	-3.94249	-7.02355	-9.85217	-6.14659	-4.53538	-2.16901	-9.56109	-3.60793
s__Urechidicola croceus	GCF_001761325.1	True	GAACACCTCCTTTCT	True	True	True	True	True	S21_Winner	-1.28729	-2.21414	0	0	-2.68108	0	0	0	0	0	-3.82565	0	-0.78438	0	-0.272615	-0.360135	-1.2371	0	-1.28729	0	-14.7569	0	0	0	0	0	0			-3.60793	0	0	0	-3.82565	-1.28729	-0.360135	-0.359835	0	0	0
s__Erysipelothrix sp011299615	GCF_011299615.1	True	GATCACCTCCTTTCT	True	False	False	True	True	S21_Winner		-7.12197	-9.98563	-10.2547	-0.78438	-15.0036	-9.84711	-10.3218	-5.21944	-10.6561	-8.46753	-11.0206	-8.46753	-10.3218	-8.46753	-8.46753	-10.2547	-9.89729	-8.48228	-12.2779	-16.2078	-6.85602	-9.05848	-4.04723	-9.39469	-11.1818	-11.1726			-8.92025	-13.1003	-9.39469	-8.46753	-10.2547	-10.6561	-11.1818	-8.46753	-11.557	-7.07374	-9.39469
s__Flavisolibacter ginsenosidimutans	GCF_007970805.1	True	GAATACCTCCTTTTT	True	False	True	True	True	S21_Winner	-5.26767	0	-1.17955	-1.24489	0	0	0	-8.46753	-1.15152	-2.61977	0	-2.57153	0	-1.24489	-2.72932	0	-1.24489	-13.0197	0	0	-14.5399	0	0	-3.22884	0	-8.51577	0			-1.06957	-2.68108	0	0	0	0	0	0	0	0	0
s__Chlorobaculum parvum_A	GCF_000020505.1	True	GATCACCTCCTTTTA	True	False	True	True	True	S21_Winner	-5.7466	-7.07374	-6.14659	0	-0.359835	0	-2.61977	-0.65199	0	-3.27203	-0.601805	-0.359835	-0.359835	0	0	0	-1.06957	-1.74402	-0.359835	0	-14.8648	0	-1.06957	-0.317735	-5.41711	-3.60793	-0.359835			-3.94249	-0.272315	-1.6561	0	-4.6209	-2.72932	-3.60793	-1.60591	-0.96002	-0.272315	0
s__Cellulophaga sp009797025	GCF_009797025.1	True	GAACACCTCCTTTCT	True	True	True	True	True	S21_Winner	-0.360135	-0.360135	0	0	-2.68108	0	-0.902845	0	0	0	-0.360135	0	-2.61977	0	0	-0.832615	-1.46263	0	-3.82565	0	-16.4939	0	0	0	-0.360135	0	0			0	0	0	0	-2.21414	-3.94249	-3.82565	-3.60823	0	0	0
s__Nitratifractor salsuginis	GCF_000186245.1	True	GATCACCTCCTTTCA	True	False	False	True	True	S21_Winner	-3.60823	-6.14659	-7.35893	-2.57153	-3.60823	-0.78438	-7.35893	-7.40799	-4.53538	-0.78438	-6.14659	-8.99247	-0.78438		-10.2547	-1.30932	-5.18016	-5.21944	-0.832615	-4.53538	-22.6094	-3.60793	-2.78582	-6.14659	-3.60823	-6.85602	-9.39469			-2.16901	-3.35952	-3.60823	-3.60823	-9.84711	-2.63868	-9.85217	-0.78438	-6.14659	-0.78438	-4.53538
s__Pelagibacter sp007833635	GCF_007833635.1	True	GATTACCTCCTTTCT	True	False	False	True	True	S21_Winner		-0.832615	-0.902845	0	-1.28729	0	-4.83061	-2.83466	0	-2.57153	0	0	-2.63868	-7.07374	-2.68108	-0.78438	-4.53538	-4.53538	-8.48228	0	-13.1456	-7.65416	-2.68108	-3.60793	-1.06957	-3.60793	-3.90346			-1.28729	-3.27203	-4.83061	-1.17955	-3.82369	0	-6.58559	-6.85602	-4.87884	-0.902845	-5.39508
s__Flavobacterium phaeum_A	GCF_009799805.1	True	GAACACCTCCTTTCT	True	True	True	True	True	S21_Winner	-0.360135	-0.360135	0	0	-1.06957	0	0	-2.63868	0	-1.33552	0	-1.28729	-0.78438	0	0	0	0	0	-3.82565	0	-19.2299	0	0	0	-1.46263	0	0			-4.53538	-0.96002	-0.272315	-0.40837	-2.21414	-1.28729	-3.82565	0	0	0	0
s__Echinicola strongylocentroti	GCF_003260975.1	True	GAACACCTCCTTTCT	True	False	True	True	True	S21_Winner	-2.05946	0	-1.28729	0	-3.48944	0	-1.28729	0	0	-1.71153	0	-0.41469	-2.57153	0	0	0	0	-10.2716	0	-1.28729	-20.2072	-8.51577	-1.28729	0	-0.359835	-13.3628	0			0	-6.30991	-1.28729	0	-3.82565	-4.4852	-0.272315	0	0	0	-0.359835
s__Kordia sp003352465	GCF_003352465.1	True	GAACACCTCCTTTCT	True	True	True	True	True	S21_Winner	0	-1.06957	0	0	-10.6561	0	0	0	0	0	0	0	-0.78438	0	0	0	0	-1.28729	-3.82565	0	-16.4939	0	0	0	-1.46263	0	0			-0.359835	-2.57153	0	-0.79913	-2.21414	-0.902845	-3.82565	-2.63868	-0.78438	0	0
s__Flavisolibacter_B tropicus	GCF_001644645.1	True	GAATACCTCCTTTTT	True	False	True	True	True	S21_Winner	-2.72932	0	0	-1.24489	0	0	0	-8.46753	0	-2.61977	0	-2.57153	0	0	-1.06957	0	0	-12.0588	0	0	-14.5399	0	0	-3.22884	0	-12.6771	-1.06957			-3.60793	0	0	0	0	-0.359835	0	0	-3.27203	0	0
s__Wenyingzhuangia fucanilytica	GCF_001697185.1	True	GAACACCTCCTTTCT	True	True	True	True	True	S21_Winner	0	0	-2.21414	0	0	0	0	0	0	0	-1.28729	0	-2.57153	0	0	0	0	0	-1.28729	0	-17.1567	0	0	0	-0.360135	-1.28729	0			0	-0.272615	0	-2.05946	-3.82565	-1.28729	0	-2.21414	0	0	0
s__Pseudodesulfovibrio mercurii	GCF_000189295.2	True	GATCACCTCCTTTAT	True	False	False	True	True	S21_Winner	-8.64317	-5.21944	-3.60823	-6.14659	-2.68108	-7.07374	-6.14659	-6.14659	-1.06957	-6.48085	-3.60793	-1.81542	-6.09371		-8.46753	-5.26767	-5.81039	-10.2547	-5.21944	-5.21944	-18.3336	-9.85217	-7.40799	-5.21944	-5.39508	-2.57153	-5.39508			-10.3199	-6.48085	-3.94249	-6.14659	-8.46753	-8.64317	-5.39508	-4.4852	-4.6209	-6.14659	-8.64317
s__Treponema_D parvum	GCF_017893965.1	True	GATCACCTCCTTTCT	True	False	False	True	True	S21_Winner	-3.60793	-7.40799	-6.85602	-4.53538	-2.72932	-0.78438	-7.07374	-5.21944	-5.21944	0	-6.85602	-7.02355	-9.84711		-3.60793	-8.64317	-2.68108	-6.30991	-5.21944	-7.7416	-14.7118	-9.02976	-5.37242	-6.14659	-6.85602	-3.60793	-5.21944			-7.02355	-11.0206	-6.14659	-2.57153	-6.14659	-9.85217	-6.14659	-4.86963	-7.02862	0	-5.39508
s__Archangium violaceum_A	GCF_016859125.1	True	GATCACCTCCTTTCT	True	False	False	True	True	S21_Winner	-4.86963	-6.85602	-7.40799	-3.60793	-3.60823	-6.30991	-4.19918	-4.97408	-0.359835	-5.39508	-5.21944	-8.53052	-4.86963		-2.72932	-3.60793	-5.21944	-13.0952	-3.60793	-3.60793	-18.9015	-4.4852	-3.60793	-3.60793	-4.4852	-6.58559	-3.60793			-3.60793	-15.6389	-5.46223	-3.60793	-5.21944	-6.48634	-4.86963	-3.60793	-4.86963	-6.30991	-5.21944
s__Echinicola vietnamensis	GCF_000325705.1	True	GAACACCTCCTTTCT	True	False	True	True	True	S21_Winner	-2.21414	0	-1.28729	0	-3.48944	0	-1.28729	0	0	-1.71153	0	-0.41469	-2.57153	0	0	0	0	-10.2716	0	-1.28729	-20.2072	-8.51577	-1.28729	0	-0.359835	-10.8024	0			0	-6.30991	-1.28729	0	-3.82565	-4.4852	-0.272315	0	0	0	-0.359835
s__Flavobacterium sp013389595	GCF_013389595.1	True	GAACACCTCCTTTCT	True	True	True	True	True	S21_Winner	-2.68108	-0.360135	0	0	-1.06957	0	0	0	0	-4.53538	-1.28729	0	-0.78438	0	0	-0.847365	0	0	-3.82565	0	-19.2299	0	0	0	-1.46263	0	0			-4.53538	-0.96002	-2.16395	-0.40837	-2.21414	-1.28729	-3.82565	0	0	0	0
s__Algibacter_A alginicilyticus	GCF_001310225.1	True	GAACACCTCCTTTCT	True	True	True	True	True	S21_Winner	0	-0.360135	0	0	-2.68108	0	-0.902845	0	-0.902845	0	0	0	-2.61977	0	0	-0.360135	-1.2371	0	-3.82565	0	-16.4939	0	0	0	0	0	0			0	-0.359835	0	-0.79913	-2.21414	-1.28729	0	0	0	0	0
s__Nitrosophilus alvini	GCF_015100395.1	True	GATCACCTCCTTTCT	True	False	False	True	True	S21_Winner	-2.78582	-0.78438	-2.63868	-3.48944	-5.13192	-0.78438	-9.56109	-6.14659	-3.71297	-2.78582	-4.53538	-0.78438	-1.2371		-8.46753	-7.07374	-2.63868	-5.21944	-2.57153	-4.53538	-19.2263	-3.60793	-3.82565	-6.14659	-3.60823	-6.20621	-1.28729			-2.58849	-1.06957	-0.78438	-2.63868	-5.21944	-0.78438	-7.40799	-7.07686	-5.37242	-2.16395	-7.07374
s__Flavobacterium sp014844035	GCF_014844035.1	True	GAACACCTCCTTTCT	True	True	True	True	True	S21_Winner	-1.33552	-0.360135	0	0	-1.06957	0	0	0	-0.360135	-2.63868	-1.28729	0	-0.78438	0	0	0	0	0	-3.82565	0	-19.2299	-0.359835	0	-0.40837	0	0	0			-4.53538	-0.96002	-6.23471	-1.06957	-3.82565	-0.902845	-3.82565	-1.06957	0	0	0
s__Kordia antarctica	GCF_009901525.1	True	GAACACCTCCTTTCT	True	True	True	True	True	S21_Winner	0	0	0	0	-10.6561	0	0	0	0	0	0	0	-0.78438	0	0	-0.360135	0	-1.28729	-3.82565	0	-16.4939	0	0	0	-1.46263	0	0			-0.359835	0	0	-0.40837	-2.21414	-0.902845	-3.82565	-2.63868	-0.78438	0	0
s__Anabaenopsis sp000316625	GCF_000316625.1	True	GATCACCTCCTTTTA	True	False	False	True	True	S21_Winner	-2.68108	-5.21944	-4.4852	-2.68108	-2.63868	-8.00089	-2.61977	-3.60793	-3.60793	-1.06957	0	-2.16901	-5.81039	0	-1.74402	-5.21944	-3.60823	-3.60823	0	-1.06957	-13.9376	-5.21944	-5.39508	-8.00089	-4.53538	-3.27203	-4.53538			-2.68108	-13.1003	-0.359835	-4.53538	-6.73754	0	0	0	-8.64317	-0.359835	-2.68108
s__Formosa sediminum	GCF_007197735.1	True	GAACACCTCCTTTCT	True	True	True	True	True	S21_Winner	0	-0.360135	0	0	-2.68108	0	0	0	0	0	-1.28729	0	-2.61977	0	0	-0.360135	-1.2371	0	-3.82565	0	-16.4939	-1.28729	0	0	0	0	0			0	0	0	-0.40837	-2.21414	-0.902845	-3.82565	0	0	0	0
s__UBA5540 sp009905215	GCA_009905215.1	True	GATCACCTCCTTTCT	True	False	False	True	True	S21_Winner	0	-10.7346	-8.14803	-3.60793	-5.21944	-7.02355	-2.63868	-7.02862	-3.60823	-0.359835	-4.4852	-4.86963	-7.07374	-3.94249	-7.40799	-3.60793	-5.70667	-0.78438	-3.82565	-5.39508	-15.199	-5.39508	-6.14659	-1.34661	-3.60793	-0.41469	-3.94249			-3.60793	-3.60823	-3.60793	-2.68108	-1.71153	-5.39508	-7.02355	-3.60793	-3.48944	-3.82565	-6.14659
s__Pedobacter sp015679185	GCF_015679185.1	True	GAATACCTCCTTTCT	True	False	True	True	True	S21_Winner	-7.07374	-8.46753	-1.28729	0	-1.28729	0	-8.51577	-1.33552	0	-2.68108	0	0	-0.40837	0	-1.17955	0	0	-11.1818	-4.86963	-2.63868	-19.5018	0	0	-0.832615	0	-9.55801	-5.21944			-8.46753	-3.22884	0	0	-3.82565	-5.12603	0	-1.2371	0	0	0
s__Pedobacter ginsengisoli	GCF_002736205.1	True	GAATACCTCCTTTCT	True	False	True	True	True	S21_Winner	-7.07374	-6.14659	0	0	-0.78438	0	-8.46753	-1.33552	0	0	0	-1.28729	0	0	-0.142845	0	0	-8.46753	-4.53538	0	-19.5018	0	-0.360135	-5.91742	0	-11.5069	-10.3218			-5.21944	-3.22884	0	0	-8.14803	-5.12603	0	0	0	0	0
s__Siansivirga zeaxanthinifaciens	GCF_000941055.1	True	GAACACCTCCTTTCT	True	True	True	True	True	S21_Winner	-2.68108	-0.360135	-2.68108	0	-2.68108	0	0	0	0	0	-1.28729	0	-2.61977	0	0	-0.360135	-1.2371	0	-3.82565	0	-16.4939	0	0	-0.360135	0	0	0			0	0	0	-0.40837	-3.82565	-1.28729	0	-2.63868	0	0	0
s__Hel1-33-131 sp001735745	GCF_001735745.1	True	GAACACCTCCTTTCT	True	True	True	True	True	S21_Winner	0	-0.360135	0	0	-2.68108	0	-1.28729	-1.28729	0	-0.79913	0	0	-2.57153	0	0	-0.360135	0	-1.28729	-3.82565	0	-15.7802	0	0	0	0	-1.28729	0			0	-0.359835	-0.359835	-1.28729	-1.28729	-0.902845	0	-2.57153	0	0	0
s__Flavobacterium sp017352115	GCF_017352115.1	True	GAACACCTCCTTTCT	True	True	True	True	True	S21_Winner	-0.360135	-0.360135	0	0	-1.06957	0	0	0	-0.360135	-2.63868	-1.28729	0	-0.78438	0	0	0	0	0	-3.82565	0	-19.2801	0	0	-0.40837	0	0	0			-3.60823	-0.96002	-2.98662	-1.06957	-3.82565	-0.902845	-3.82565	0	0	0	0
s__Aequorivita sp004022485	GCF_004022485.1	True	GAACACCTCCTTTCT	True	True	True	True	True	S21_Winner	-3.60823	-0.360135	0	0	0	0	0	0	-0.96002	-0.40837	0	0	-0.78438	0	0	-2.72932	-0.902845	0	-3.82565	-0.902845	-19.0542	0	-1.33552	0	0	0	0			0	-0.359835	-0.360135	0	-2.21414	-3.60823	-3.82565	0	0	0	0
s__Desulfohalobium retbaense	GCF_000024325.1	True	GATCACCTCCTTTAA	True	False	False	True	True	S21_Winner	-0.96002	-0.78438	-8.46753	-8.46753	-2.83376	-11.1818	-5.21944	-8.40567	-5.7672	-3.60793	-3.60793	-6.85602	-8.95477		-8.46753	-4.4852	-3.60793	-9.72894	-4.86963	-14.0765	-15.199	-3.66278	-5.13192	-7.02862	-5.5311	-5.13192	-1.71153			-5.81039	-7.02355	-5.39508	-6.14659	-13.1152	-5.39508	-7.95547	-4.4852	-2.61977	-7.07374	-9.39469
s__Elizabethkingia sp006088815	GCF_006088815.1	True	GAACATCTCATTTTA	True	True	True	True	True	S21_Winner	-2.58135	0	-0.53198	-0.210295	0	0	0	0	0	0	-0.272615	0	0	0	0	0	0	0	0	0	-13.2171	0	0	0	-0.44446	0	0			0	-0.210295	-0.210295	0	-0.359835	-0.210295	0	0	0	0	0
s__Pedobacter sp005938645	GCF_005938645.2	True	GAATACCTCCTTTCT	True	False	True	True	True	S21_Winner	-7.07374	-8.46753	-1.28729	0	0	0	-8.51577	-1.33552	0	-2.68108	0	0	-0.40837	0	-1.17955	0	-0.359835	-11.1818	-4.86963	-2.63868	-19.5018	0	0	-0.832615	0	-11.5069	-5.21944			-8.46753	-3.22884	0	0	-3.82565	-5.12603	0	-1.2371	0	0	0
s__Arachidicoccus sp001659705	GCF_001659705.1	True	GAATACCTCCTTTTT	True	False	True	True	True	S21_Winner	-2.72932	0	0	0	0	0	0	0	-6.29957	-0.96002	-0.26755	-2.3314	0	0		0	0	-6.85602	0		-14.6929	0	0	-2.83376	0	-12.6339	0			-2.72932	0	0	-1.06957	-0.359835	-0.359835	0	0	0	0	0
s__Pedobacter sp001412655	GCF_001412655.1	True	GAATACCTCCTTTCT	True	False	True	True	True	S21_Winner	-7.07374	-6.14659	0	0	-3.90346	-1.33552	-8.46753	-1.33552	-4.53538	0	0	-1.28729	0	0	-0.142845	0	0	-12.0588	-4.53538	-4.53538	-16.5391	0	0	-5.91742	0	-11.5069	-10.3218			-5.21944	-3.22884	0	0	-3.82565	-5.12603	0	-1.2371	0	0	0
s__Arcticibacterium luteifluviistationis	GCF_003258705.1	True	GAACACCTCCTTTTT	True	False	True	True	True	S21_Winner	-3.56583	0	0	0	0	0	0	0	0	-1.24489	0	0	-3.60823	-1.24489	-2.57153	-0.832615	-0.272615	0	-0.317735	-1.1947	-18.3108	0	-3.60823	-0.317735	-1.24489	-1.06957	0			0	-1.06957	0	0	0	0	0	0	0	0	0
s__Mucilaginibacter ginsenosidivorans	GCF_007971025.1	True	GAATACCTCCTTTCT	True	False	True	True	True	S21_Winner	-7.07374	-10.3218	0	0	-2.68108	0	-9.39469	-1.33552	-7.07374	0	0	-1.28729	0	0	-1.17955	-1.06957	0	-10.2716	-4.86963	-0.902845	-17.3635	0	0	-1.06957	-1.06957	-9.55801	-8.46753			-8.46753	-3.22884	0	0	-8.14803	0	0	0	0	-0.359835	0
s__Polaribacter sp000152945	GCF_000152945.2	True	GAACACCTCCTTTCT	True	True	True	True	True	S21_Winner	0	-3.82565	0	0	-1.2371	0	0	0	0	-2.63868	0	0	0	0	0	-0.360135	0	0	-3.82565	-0.359835	-17.1567	0	0	0	0	0	0			-5.39508	0	0	-2.05946	-3.82565	-7.02355	0	-2.21414	0	0	0
s__Flavivirga eckloniae	GCF_002886045.1	True	GAACACCTCCTTTCT	True	True	True	True	True	S21_Winner	0	-0.360135	0	0	-2.68108	0	0	0	0	0	-1.28729	0	-2.61977	0	0	-0.360135	-1.2371	-1.28729	-3.82565	0	-16.4939	0	0	0	0	0	0			0	0	-0.360135	-0.78438	-3.82565	-0.902845	0	-2.63868	0	0	0
s__Polaribacter sp017498485	GCF_017498485.1	True	GAACACCTCCTTTCT	True	True	True	True	True	S21_Winner	0	-3.82565	0	0	-1.2371	0	0	-1.06957	0	-1.06957	0	0	0	0	0	-0.360135	0	0	-3.82565	0	-17.1567	0	0	0	0	0	0			0	0	0	-2.05946	-3.82565	-1.28729	0	-2.21414	0	0	0
s__Flavobacterium sp003312915	GCF_003312915.1	True	GAACACCTCCTTTCT	True	True	True	True	True	S21_Winner	-0.360135	-0.360135	0	0	-1.06957	0	0	0	-0.360135	-2.63868	-1.28729	0	-0.78438	0	0	0	0	0	-3.82565	0	-19.2299	0	0	-0.40837	0	0	0			-3.60823	-0.96002	-2.98662	-1.06957	-3.82565	-1.28729	-3.82565	0	0	0	0
s__Costertonia aggregata	GCF_013402795.1	True	GAACACCTCCTTTCT	True	True	True	True	True	S21_Winner	-1.06957	-0.360135	-3.82565	0	-2.68108	0	0	-1.33552	0	0	0	0	-2.61977	0	0	-0.832615	-1.46263	0	-3.82565	0	-16.544	0	0	0	0	0	-0.359835			0	0	-0.360135	0	-3.82565	-3.60793	-3.82565	0	0	0	0
s__Nonlabens sp012974865	GCF_012974865.1	True	GAACACCTCCTTTCT	True	True	True	True	True	S21_Winner	0	-0.360135	-3.60793	0	0	0	0	0	-5.39508	-2.63868	-3.82565	0	-2.57153	0	0	-0.832615	-2.05946	0	-3.82565	0	-19.1044	-1.33552	0	0	0	-0.902845	0			0	-0.902845	-0.272315	-0.360135	-3.82565	-3.48944	0	-0.360135	0	0	-0.272615
s__Cellulophaga sp019021925	GCF_019021925.1	True	GAACACCTCCTTTCT	True	True	True	True	True	S21_Winner	0	-0.360135	0	0	-2.68108	0	-0.902845	0	0	0	-1.28729	0	-2.61977	0	0	-0.832615	-1.46263	0	-3.82565	0	-16.4939	0	0	0	-0.360135	0	0			0	0	0	0	-2.21414	-3.94249	0	-3.60823	0	0	0
s__Wolbachia sp013365495	GCF_013365495.1	True	GATTACCTCCTTAGG	True	False	False	True	True	S21_Winner	0	-5.98239	-5.39508	-6.72701	-0.837597	-4.08569	-0.86965	-3.95169	-5.81257	-5.95283	0	-2.92467	-0.359835	-3.90346	-5.39508	0	-5.37242	0	-7.74658	-5.9296	-13.0882	-2.57153	-3.95169	-2.68108	-2.21436	-0.359835	-9.05848			-0.78438	-7.68502	0	0	-4.94015	-4.83061	-3.58616	0	0	-3.04989	-10.9023
s__Mariprofundus aestuarium	GCF_002795805.1	True	GATCACCTCCTTTTA	True	False	False	True	True	S21_Winner	-2.68108	-3.60793	-5.37242	-5.21944	-5.21944	-8.28496	-6.48085	-5.37242	-6.74427	-7.69336	-5.37242	-5.39508	-9.39469		-5.39508	-8.64317	-5.37242	-5.18016	-5.39508	-6.14659	-15.9637	-5.37242	-5.39508	-8.51577	-9.00305	-5.21944	-5.39508			-6.85602	-7.1813	-3.60793	-3.60793	-6.85602	-3.60793	-5.41235	-5.41235	-5.21944	-6.85602	-5.21944
s__Marivirga tractuosa	GCF_000183425.1	True	GAACACCTCCTTTCT	True	False	True	True	True	S21_Winner	-0.359835	0	0	0	-2.63868	0	0	-1.28729	-1.28729	-2.9581	-3.82565	-0.902845	-2.61977	0	0	0	0	-12.0588	-0.96002	-0.360135	-19.2299	-1.33552	0	-2.63868	-0.359835	-13.8624	0			0	-1.06957	-1.28729	-0.360135	-3.82565	-0.78438	-0.96002	0	0	-1.33552	0
s__Gramella salexigens	GCF_001889005.1	True	GAACACCTCCTTTCT	True	True	True	True	True	S21_Winner	-0.360135	-0.360135	0	0	-10.6561	0	0	0	0	-0.41469	-1.28729	-2.05946	-0.78438	0	0	-0.360135	-0.272615	-3.60823	-3.82565	0	-18.7682	0	0	0	0	0	0			-3.60793	-0.359835	0	0	-2.21414	-1.28729	-3.82565	0	0	-1.06957	0
s__Bradyrhizobium sp015291625	GCF_015291625.1	True	GATCACCTCCTTTCT	True	False	False	True	True	S21_Winner	-1.74402	-4.44201	-6.73754	-3.60793	-1.2371	-2.68108	-2.72932	-9.55801	-3.60793	-3.82565	-2.68108	-7.07686	-5.21944	-5.21944	-2.21414	-7.40799	-5.37242	-6.48085	-3.60823	-4.86963	-13.7747	-4.6209	-1.71153	-3.82565	-10.6561	-5.26767	-8.48228			-7.07374	-1.06957	-5.21944	-1.06957	-7.95547	-6.14659	-3.60793	-4.86963	-3.60793	-3.60793	-3.60823
s__Flavobacterium indicum	GCF_000455605.1	True	GAACACCTCCTTTCT	True	True	True	True	True	S21_Winner	0	-0.360135	0	0	-1.06957	0	0	0	0	-2.63868	0	0	-0.78438	0	-3.60823	-0.360135	0	-3.77546	-3.82565	0	-20.8414	0	0	0	0	0	-0.359835			-3.60823	-0.96002	-0.272315	-0.40837	-2.21414	-1.28729	-3.82565	-2.97294	0	0	0
s__Algoriphagus sp014838715	GCF_014838715.1	True	GAACACCTCCTTTCT	True	False	True	True	True	S21_Winner	-2.61977	-1.28729	-2.63868	0	-10.6561	0	-1.28729	-0.832615	0	-4.86963	0	-2.72932	-2.57153	0	0	0	0	-9.39469	0	-1.28729	-18.5059	-3.38572	-1.28729	0	-0.359835	-13.3628	0			0	-3.60823	-1.28729	0	-6.53652	-6.85602	-0.272315	0	0	-2.21414	0
s__Altibacter sp014295415	GCF_014295415.1	True	GAACACCTCCTTTCT	True	True	True	True	True	S21_Winner	-3.60793	-0.360135	0	0	-2.97294	0	0	0	-0.360135	-0.79913	-3.82565	0	-0.78438	0	0	-0.832615	-0.96002	-0.360135	-3.82565	0	-19.0542	0	0	0	0	0	0			0	-0.359835	-1.28729	0	-2.21414	0	-3.82565	0	0	0	0
s__Anthocerotibacter panamensis	GCF_018389385.1	True	GATCACCTCCTTTCT	True	False	False	True	True	S21_Winner		-6.2062	-3.60793	-0.832615	-3.60823	-2.16901	-4.4852	-5.21944	-2.57153	-2.63868	-1.74402	-0.181875	-3.60793	-0.79913	-2.16901	-14.7118	0	-2.68108	-2.63868	-1.2371	-15.9732	-0.78438	-3.60793	-1.06957	-6.14659	-0.902845	-6.48085			-1.06957	-13.1003	-2.57153	-6.48085	-15.1508	-5.21944	-6.30991	-3.60793	-0.272315	-3.60793	-1.74402
s__Aequorivita sublithincola	GCF_000265385.1	True	GAACACCTCCTTTCT	True	True	True	True	True	S21_Winner	-1.28729	-0.360135	0	0	0	0	0	0	0	-0.40837	0	0	-0.78438	0	0	-2.72932	-0.902845	0	-3.82565	-0.360135	-19.0542	0	0	0	0	0	0			0	-0.78438	0	0	-2.21414	0	-3.82565	0	0	0	0
s__Tenacibaculum jejuense	GCF_900198195.1	True	GAACACCTCCTTTCT	True	True	True	True	True	S21_Winner	0	-0.360135	0	0	0	0	0	0	0	-2.63868	0	0	-2.57153	0	0	0	0	0	-3.82565	0	-17.4427	-0.359835	-0.360135	0	0	0	0			0	-0.78438	0	0	-3.82565	-1.28729	-1.28729	0	0	0	0
s__Muricauda sp011068285	GCF_011068285.1	True	GAACACCTCCTTTCT	True	True	True	True	True	S21_Winner	-1.06957	-1.06957	-2.21414	0	-3.04952	0	0	0	0	-0.41469	0	-0.78438	-2.61977	-1.29836	0	-0.832615	-1.46263	-2.63868	-3.82565	-3.82565	-16.544	-2.21414	0	0	-5.13192	0	-1.28729			0	-1.46263	0	0	-3.82565	-4.4852	-3.82565	0	0	0	-0.371507
s__Solidesulfovibrio magneticus	GCF_000010665.1	True	GATCACCTCCTTTTA	True	False	False	True	True	S21_Winner	-8.64317	-6.85602	-5.21944	-9.72894	-4.86963	-3.56388	-6.14659	-6.14659	-3.60793	-3.60793	-3.60793	-3.60793	-6.85602		-8.46753	-7.23706	-2.83376	-7.07179	-6.74427	-6.85602	-17.7679	-5.46253	-6.63382	-3.60823	-6.08185	-0.78438	-3.60793			-2.57153	-8.64317	-3.60823	-3.60793	-5.21944	-9.85217	-9.02976	-5.41235	-4.44527	-6.48085	-6.14659
s__Flavobacterium faecale	GCF_003076455.1	True	GAACACCTCCTTTCT	True	True	True	True	True	S21_Winner	-0.360135	-0.360135	0	0	-0.832615	0	0	-1.28729	-0.360135	-4.53538	-1.28729	0	-0.78438	0	0	0	0	0	-3.82565	0	-18.5059	-0.359835	0	0	0	0	0			-4.53538	-0.96002	-2.98662	-0.40837	-3.82565	-1.28729	-3.82565	-3.60793	0	0	0
s__Chryseobacterium camelliae	GCF_002770595.1	True	GAACATCTCATTTTA	True	True	True	True	True	S21_Winner	0	0	0	-0.16011	0	0	0	0	0	0	0	-0.210295	0	0	0	-0.210295	0	0	0	0	-13.2171	0	0	0	-0.44446	0	0			-0.210295	0	0	0	0	0	-0.210295	0	0	0	0
s__Chlorobium phaeobacteroides	GCF_000015125.1	True	GATCACCTCCTTTCA	True	False	True	True	True	S21_Winner	-7.30875	-0.78438	-6.14659	0	-0.359835	-2.57153	-0.96002	-1.30932	0	-2.61977	-1.25913	0	0	0	0	0	-1.87793	0	0	0	-17.2251	-8.65626	-3.60823	-0.359835	-1.81542	-2.16901	-2.16395			-3.94249	-0.96002	-0.382165	0	0	-3.27203	-3.60793	-2.68108	-1.26041	0	0
s__Polaribacter sp009796785	GCF_009796785.1	True	GAACACCTCCTTTCT	True	True	True	True	True	S21_Winner	0	-3.82565	0	0	-2.61977	0	0	0	0	0	0	0	0	0	0	-0.360135	0	0	-3.82565	0	-17.1567	0	0	0	0	0	0			-5.39508	0	0	-2.05946	-3.82565	-1.28729	0	0	0	0	0
s__Thermobaculum terrenum	GCF_000025005.1	True	GATCACCTCCTTTCT	True	False	False	True	True	S21_Winner		0	-8.46753	-7.40799	-10.2547	-11.0206	-6.85602	-1.71153	-6.85602	-5.21944	-0.78438	-5.21944	-7.40799		-0.78438	-1.71153	-1.34661	-6.14659	-10.4077	-2.16901	-19.8908	-8.64317	-7.02862	-1.71153	-7.02862	-9.48051	-6.14659			-6.85602	-16.5661	-5.26767	-3.60793	-7.02355	-5.26767	-6.98037	-9.07293	-7.07686	-5.21944	-9.48051
s__Algibacter sp009796825	GCF_009796825.1	True	GAACACCTCCTTTCT	True	True	True	True	True	S21_Winner	0	-0.360135	0	0	-2.68108	0	-0.902845	0	-0.902845	-1.28533	0	0	-2.61977	0	0	0	-1.2371	-3.77546	-3.82565	0	-16.4939	0	0	0	0	0	0			0	0	-0.475222	-0.40837	-3.82565	-1.28729	-3.82565	0	0	0	0
s__Kaistella sp003692615	GCF_003692615.1	True	GAACATCTCATTTTA	True	True	True	True	True	S21_Winner	0	0	0	-0.210295	0	-0.461425	0	0	0	-0.53198	-0.16011	-0.210295	0	0	0	0	0	0	0	0	-13.2171	0	0	0	-0.44446	0	0			-0.210295	-0.210295	0	0	0	-0.210295	0	0	0	0	0
s__Mucilaginibacter ginkgonis	GCF_009754905.2	True	GAATACCTCCTTTCT	True	False	True	True	True	S21_Winner	-7.07374	-9.39469	-1.28729	0	0	0	-8.46753	-1.33552	-7.07374	0	0	0	0	0	-1.17955	0	-0.360135	-9.72894	-4.86963	-0.360135	-18.2906	0	0	-0.359835	0	-9.55801	-8.46753			-8.46753	-3.22884	-0.359835	0	-8.14803	-1.28729	-0.142845	0	0	-0.359835	0
s__Rubinisphaera brasiliensis	GCF_000165715.2	True	GATCACCTCCTTTCT	True	False	False	True	True	S21_Winner	-2.61977	0	-1.74402	-5.39508	-5.26767	-6.08185	0	-4.6209	0	-1.28729	-4.44527	-2.61977	-3.60793	-0.96002	-2.63868	-5.26767	-1.28729	-2.68108	-5.39508	-0.359835	-18.6258	-0.359835	-2.68108	-5.39508	-9.02976	-5.53655	-4.19918			-9.43726	-5.13192	-5.39508	-2.16901	-2.57153	-6.48085	-6.48085	0	-2.57153	-2.72932	-0.359835
s__Polaribacter sp014352875	GCF_014352875.1	True	GAACACCTCCTTTCT	True	True	True	True	True	S21_Winner	0	-3.82565	0	0	-0.96002	0	0	-1.06957	0	-2.63868	0	0	0	0	0	-0.360135	0	0	-3.82565	0	-17.1567	0	0	0	0	0	0			-5.39508	0	0	-2.05946	-3.82565	-1.28729	0	-2.21414	0	0	0
s__Changchengzhania lutea	GCF_006974145.1	True	GAACACCTCCTTTCT	True	True	True	True	True	S21_Winner	-0.360135	-0.360135	0	0	-2.68108	0	0	0	0	0	0	0	0	0	0	-0.360135	-1.2371	0	-3.82565	0	-16.4939	0	0	0	0	0	0			0	0	0	-0.79913	-3.82565	-1.28729	0	0	0	0	0
s__Pedobacter steynii_A	GCF_001721645.1	True	GAATACCTCCTTTCT	True	False	True	True	True	S21_Winner	-7.07374	-6.14659	0	0	-0.78438	-1.33552	-8.46753	-1.33552	-4.53538	0	0	-1.28729	0	0	-0.142845	0	0	-12.0588	-4.53538	-4.53538	-16.5391	0	-0.360135	-0.832615	0	-11.5069	-10.3218			-5.21944	-3.22884	0	0	-8.14803	-5.12603	0	0	0	0	0
s__Cloacibacterium caeni_A	GCF_907163105.1	True	GAACATCTCATTTTA	True	True	True	True	True	S21_Winner	0	0	-0.53198	0	-0.21673	0	0	0	0	0	-0.53198	-0.210295	0	0	0	0	0	0	0	0	-13.2171	0	0	0	-0.44446	0	0			0	-0.210295	0	0	-0.359835	0	-0.210295	0	0	0	0
s__Aulosira sp002368175	GCF_002368175.1	True	GATCACCTCCTTTTA	True	False	False	True	True	S21_Winner	-2.68108	-3.60793	-4.4852	-2.68108	-0.601805	-6.14659	-7.07686	-3.60793	-3.60793	0	0	0	-5.81039	0	-1.74402	-5.21944	-0.78438	-3.60823	0	0	-14.7118	-5.21944	-7.95547	-6.14659	-4.4852	-3.27203	-4.53538			-2.68108	-14.7118	-0.359835	-4.53538	-6.73754	0	-2.16901	-0.272315	-2.713	-0.359835	-2.68108
s__Archangium violaceum_B	GCF_016887565.1	True	GATCACCTCCTTTCT	True	False	False	True	True	S21_Winner	-2.68108	-6.85602	-7.40799	-9.40913	-3.60823	-6.30991	-4.19918	-4.97408	-0.359835	-5.39508	-5.21944	-8.53052	-4.86963		-3.77546	-3.60793	-5.21944	-1.2371	-3.60793	-3.60793	-18.9015	-4.4852	-3.60793	-3.60793	-4.4852	-6.58559	-3.60793			-3.60793	-16.2299	-5.46223	-3.60793	-7.40799	-6.48634	-4.86963	-1.06957	-4.86963	-4.44527	-5.21944
s__Flavobacterium album	GCF_003096035.1	True	GAACACCTCCTTTCT	True	True	True	True	True	S21_Winner	-2.68108	-0.360135	0	-3.09617	-1.06957	0	-3.60823	0	0	-2.63868	-1.28729	-1.28729	-0.78438	0	0	0	0	0	-3.82565	-0.359835	-20.157	0	0	0	0	0	0			-7.07374	0	-0.272315	-0.40837	-2.21414	-1.28729	-3.82565	-2.57153	0	0	0
s__Muricauda maritima	GCF_003269425.1	True	GAACACCTCCTTTCT	True	True	True	True	True	S21_Winner	-1.06957	-1.06957	-2.21414	0	-2.68108	0	0	0	0	-0.41469	-0.360135	0	-2.61977	0	0	-0.832615	-1.46263	-2.63868	-3.82565	0	-16.544	0	0	0	0	0	-0.359835			0	-1.46263	0	0	-2.21414	-3.00129	0	-0.902845	0	0	0
s__Gillisia flava	GCF_006159205.1	True	GAACACCTCCTTTCT	True	True	True	True	True	S21_Winner	-2.68108	-0.360135	0	0	-4.44201	0	0	0	0	0	-3.82565	-2.05946	-0.78438	0	0	0	-2.98662	-1.28729	-3.82565	0	-17.4929	0	0	0	-0.360135	0	0			-8.46753	-0.359835	0	0	-2.21414	-4.4852	-3.82565	-1.33552	0	0	0
s__Gloeobacter kilaueensis	GCF_000484535.1	True	GATCACCTCCTTTCT	True	False	False	True	True	S21_Winner	-6.85602	-5.21944	-3.60793	-0.359835	-0.359835	-6.14659	0	0	-8.64317	-3.94249	-2.68108	0	-4.53538		-3.87388	-15.6389	-5.21944	-1.74402	-4.6209	-2.68108	-15.6389	-6.85602	-5.21944	-4.5947	-0.79913	-2.68108	-6.14659			-5.21944	-15.6389	0	-5.21944	-3.60793	-3.60793	-5.81039	-5.21944	0	-0.359835	-3.60793
s__Sphaerochaeta pleomorpha	GCF_000236685.1	True	GATCACCTCCTTTCT	True	False	False	True	True	S21_Winner		-0.78438	-3.60793	-5.21944	-7.69336	-0.78438	-6.73754	-5.21944	-5.21944	-1.71153	-6.14659	-6.73754	-8.46753		-7.02355	-8.46753	-6.73754	-6.14659	-5.21944	-11.2036	-19.939	-9.02976	-6.14659	-5.39508	-4.44527	-6.09156	-7.57261			-6.14659	-5.21944	-6.14659	-2.68108	-5.21944	-6.48085	-6.14659	-3.60823	-1.85867	-6.63382	-13.1152
s__Tamlana_A carrageenivorans	GCF_002893765.1	True	GAACACCTCCTTTCT	True	True	True	True	True	S21_Winner	0	-0.360135	0	0	-2.68108	0	0	0	0	-1.28533	0	0	0	0	0	-0.360135	-1.2371	-1.28729	-3.82565	0	-16.4939	0	0	0	0	0	0			0	0	-4.86963	-0.40837	-3.82565	-3.33749	0	0	0	0	0
s__Solidesulfovibrio carbinolicus	GCF_004135975.1	True	GATCACCTCCTTTTA	True	False	False	True	True	S21_Winner	-8.64317	-6.85602	-5.21944	-9.72894	-4.86963	-3.56388	-6.14659	-6.14659	-3.60793	-3.60793	-3.60793	-3.60793	-6.85602		-8.46753	-7.23706	-2.83376	-7.07179	-6.74427	-6.85602	-17.7679	-5.46253	-7.1813	-3.60823	-6.08185	-0.78438	-3.60793			-2.57153	-8.64317	-3.60823	-3.60793	-5.21944	-9.85217	-9.02976	-5.41235	-4.44527	-6.48085	-6.14659
s__Paludibaculum fermentans	GCF_015277775.1	True	GATCACCTCCTTTCT	True	False	False	True	True	S21_Winner	-3.60793	-1.06957	-3.60793	-2.57153	-3.60793	-4.44527	-3.60823	-3.60823	-3.60793	-3.27203	-5.21944	-3.60793	-5.21944		-6.48085	-5.21944	-9.0153	-2.58849	-3.27203	-2.78582	-18.9015	-7.12197	-9.98563	-5.18016	-5.39508	-7.30875	-3.87388			-7.07179	-7.35893	-4.04723	-3.60793	-4.19918	-4.19918	-5.81039	-6.14659	-8.51577	-7.07374	-5.21944
s__Chryseobacterium sp003815715	GCF_003815715.1	True	GAACATCTCATTTTA	True	True	True	True	True	S21_Winner	0	0	0	-0.16011	0	0	0	0	0	0	0	-0.210295	0	0	0	-0.210295	0	0	0	0	-13.2171	0	0	0	-0.44446	-1.82047	0			-0.210295	0	0	0	0	-2.25653	-0.210295	0	0	0	0
s__Algoriphagus sanaruensis	GCF_001593605.1	True	GAACACCTCCTTTCT	True	False	True	True	True	S21_Winner	-4.4852	-1.28729	-2.63868	-2.57153	-10.6561	0	-1.28729	-0.832615	0	0	0	-2.68108	-2.57153	0	0	0	0	-9.39469	0	-3.77155	-18.5059	-3.38572	-1.28729	0	-3.60793	-13.3628	0			0	-4.53538	-1.28729	0	-6.53652	-10.2285	-0.272315	0	-0.96002	-2.21414	0
s__Planobacterium sp008831505	GCF_008831505.1	True	GAACATCTCATTTTA	True	True	True	True	True	S21_Winner	0	0	0	-0.210295	-0.210295	0	-0.09326	0	0	0	0	-0.210295	0	0	0	0	0	0	0	-3.89007	-13.2171	0	0	-0.53198	-0.44446	-1.32094	0			0	-0.210295	0	0	0	0	0	0	0	0	0
s__Wocania sp009498295	GCF_009498295.1	True	GAACACCTCCTTTCT	True	True	True	True	True	S21_Winner	0	-0.360135	0	0	-1.06957	0	0	0	0	0	0	0	-0.78438	0	0	-0.360135	-1.2371	-1.28729	-3.82565	0	-16.4939	0	0	0	0	0	0			0	0	-1.2371	-1.28729	-3.82565	-0.902845	0	0	0	0	0
s__Sulfurovum indicum	GCF_014931715.1	True	GATCACCTCCTTTCA	True	False	False	True	True	S21_Winner	-0.78438	-6.14659	-9.0153	-4.04723	-1.06957	-0.832615	-3.60823	-6.14659	-7.07374	-2.61977	-6.14659	-0.78438	-0.78438		-10.2547	-0.78438	-5.37242	-5.21944	-5.37242	-0.78438	-16.2306	-5.26767	-2.21414	-5.21944	-4.4852	-3.66278	-0.96002			-4.53538	-2.97294	-4.53538	-3.60823	-9.84711	-5.37242	-9.85217	-0.78438	-5.37242	-2.63868	-0.96002
s__Maribacter_A sp000153165	GCF_000153165.2	True	GAACACCTCCTTTCT	True	True	True	True	True	S21_Winner	-0.360135	-0.360135	0	0	-2.68108	0	-0.359835	0	0	-0.41469	0	0	-2.61977	0	0	-0.832615	-1.46263	0	-3.82565	0	-16.544	0	0	0	-5.13192	0	-0.359835			0	-1.46263	0	0	-3.82565	-3.00129	-3.82565	0	0	0	0
s__Muriicola sp004139715	GCF_004139715.1	True	GAACACCTCCTTTCT	True	True	True	True	True	S21_Winner	-2.72932	-0.360135	0	0	-1.06957	0	0	-0.78438	0	-6.29957	-2.63868	-0.359835	-2.61977	0	0	-0.832615	-2.61977	0	-3.82565	0	-16.544	0	0	0	0	-5.39508	0			0	0	0	0	-2.21414	-2.98662	-1.28729	-0.360135	-0.359835	0	0
s__Termitinema primitia	GCF_000214375.1	True	GATCACCTCCTTTCA	True	False	False	True	True	S21_Winner		-8.51577	-2.83376	-9.72894	-2.83376	-0.78438	-10.4077	-5.21944	-3.66278	0	-6.85602	-6.73754	-1.71153		-5.21944	-8.46753	-6.14659	-5.21944	-5.21944	-7.869	-21.4138	-9.02976	-4.86963	-3.60793	-2.83376	-0.832615	-3.60793			-5.21944	-7.40799	-7.07374	-2.57153	-6.14659	-6.48085	-5.39508	-4.53538	-4.4852	-6.26673	-5.21944
s__Kaistella sp007362475	GCF_007362475.1	True	GAACATCTCATTTTA	True	True	True	True	True	S21_Winner	-2.25653	0	-0.53198	-0.210295	-0.210295	0	0	0	0	-0.53198	0	-0.210295	0	0	-0.210295	0	0	0	0	0	-13.2171	0	0	-0.53198	-0.44446	0	0			0	0	0	0	0	-0.210295	-0.210295	0	0	0	0
s__Algibacter sp009796805	GCF_009796805.1	True	GAACACCTCCTTTCT	True	True	True	True	True	S21_Winner	0	-0.360135	0	0	-2.68108	0	-0.902845	0	-0.902845	-1.28533	0	0	-2.61977	0	0	0	-1.2371	0	-3.82565	0	-16.4939	0	0	0	0	0	0			0	0	-1.28729	-0.40837	-3.82565	-1.28729	-3.82565	0	0	0	0
s__Flavobacterium sp009792295	GCF_009792295.1	True	GAACACCTCCTTTCT	True	True	True	True	True	S21_Winner	-0.360135	-0.360135	0	0	-1.06957	0	0	-2.63868	0	-4.53538	0	-1.28729	-0.78438	0	0	0	0	0	-3.82565	0	-19.2299	0	0	0	0	0	0			-4.53538	-1.28729	-1.2371	-0.40837	-2.21414	-1.28729	-3.82565	0	0	0	0
s__Aulosira sp011769525	GCF_011769525.1	True	GATCACCTCCTTTTA	True	False	False	True	True	S21_Winner	-2.68108	-3.60793	-4.4852	-2.68108	-0.601805	-6.14659	-7.07686	-3.60793	-3.60793	0	0	0	-5.81039	0	-1.74402	-5.21944	-0.78438	-3.60823	0	-1.06957	-14.8648	-5.21944	-5.39508	-6.14659	-4.53538	-3.27203	-4.53538			-2.68108	-14.7118	-0.359835	-4.53538	-6.73754	0	-2.16901	-0.55401	-2.713	-0.359835	-2.68108
s__Melittangium boletus	GCF_002305855.1	True	GATCACCTCCTTTCT	True	False	False	True	True	S21_Winner	-3.60823	-6.85602	-7.40799	-8.98151	-4.86963	-6.30991	-4.19918	-6.58559	-0.359835	-5.39508	-5.21944	-4.86963	-4.86963		-3.38572	-3.60793	-5.21944	-1.28729	-3.60793	-3.60793	-18.9015	-4.4852	-3.60793	-3.94249	-4.4852	-6.58559	-3.60793			-3.60793	-15.9732	-5.46223	-3.60793	-8.09784	-4.4852	-4.86963	-3.60793	-3.60793	-3.60793	-5.21944
s__Chryseobacterium sp003669035	GCF_003669035.1	True	GAACATCTCATTTTA	True	True	True	True	True	S21_Winner	0	0	0	-0.16011	0	0	0	0	0	0	0	-0.210295	0	0	0	-0.210295	0	0	0	0	-13.2171	0	0	0	-0.44446	0	0			0	0	0	0	0	-0.210295	-0.210295	0	0	0	0
s__Oceanispirochaeta crateris	GCF_008329965.1	True	GATCACCTCCTTTCT	True	False	False	True	True	S21_Winner	-5.21944	-2.21414	-6.08185	-5.21944	-5.39508	-9.39469	-2.97294	-5.21944	-6.73754	-1.85867	-6.85602	-5.26767	-10.2547		-6.48085	-0.78438	-2.57153	-5.39508	-5.21944	-10.2547	-18.5903	-6.85602	-5.21944	-5.39508	-3.60793	-3.22884	-8.62051			-6.14659	-7.07374	-6.14659	-1.71153	-6.85602	-7.02355	-6.14659	-3.60823	-2.57153	-8.46753	-8.68247
s__Chryseobacterium sp003815655	GCF_003815655.1	True	GAACATCTCATTTTA	True	True	True	True	True	S21_Winner	0	0	0	-0.16011	0	0	0	0	0	0	0	-0.210295	0	0	0	-0.210295	-0.53198	0	0	0	-13.2171	0	0	0	-0.44446	0	0			0	0	0	0	0	0	-0.210295	0	0	0	0
s__Flavobacterium crocinum	GCF_003122385.1	True	GAACACCTCCTTTCT	True	True	True	True	True	S21_Winner	-0.360135	-0.360135	0	0	-1.06957	0	0	0	-0.360135	-2.63868	-1.28729	0	-0.78438	0	0	0	0	0	-3.82565	0	-19.2299	0	0	-0.40837	0	0	0			-3.60823	-0.96002	-2.98662	-1.06957	-3.82565	-0.902845	-3.82565	0	0	0	0
s__Sulfurovum sp000010345	GCF_000010345.1	True	GATCACCTCCTTTCA	True	False	False	True	True	S21_Winner	-0.78438	-6.14659	-9.0153	-4.04723	-1.06957	-0.832615	-4.4852	-6.14659	-3.60823	-2.61977	-6.14659	-0.78438	-0.78438		-10.2547	-0.78438	-5.37242	-5.21944	-5.37242	-4.53538	-16.2306	-5.26767	-2.21414	-5.21944	-4.4852	-3.60793	-0.96002			-3.60823	-9.40913	-4.53538	-3.60823	-9.84711	-5.37242	-9.85217	-0.78438	-6.14659	-2.97294	-2.57153
s__Streptococcus pantholopis	GCF_001642085.1	True	GATCACCTCCTTTCT	True	False	False	True	True	S21_Winner	-6.85602	-7.07374	-11.1818	-9.72894	-10.3199	-10.3218	-11.1726	-7.02355	-11.5088	-3.60793	-13.8894	-5.21944	-1.28729		-7.07374	-1.28729	-11.557	-7.07374	-7.07374	-0.181875	-15.9732	-6.14659	-9.39469	-4.53538	-10.7829	-11.557	-5.21944			-9.39469	-8.64317	-10.3218	-0.78438	-7.07374	-6.14659	-10.3218	-8.46753	-9.85217	-7.40799	-6.85602
s__Sediminispirochaeta smaragdinae	GCF_000143985.1	True	GATCACCTCCTTTCT	True	False	False	True	True	S21_Winner	-5.21944	-8.46753	-6.08185	-8.14803	-7.69336	-0.78438	-9.39469	-5.21944	-5.21944	-2.83376	-6.85602	-6.73754	-8.46753		-6.48085	-10.2547	-7.02355	-6.48085	-5.21944	-6.85602	-18.4866	-9.02976	-13.9808	-5.39508	-3.60793	-3.22884	-9.49747			-6.14659	-10.4294	-5.21944	-3.60793	-10.3199	-6.48085	-6.48085	-3.60823	-5.26767	-9.12312	-7.07374
s__Halothece salina	GCF_000317615.1	True	GATCACCTCCTTAAA	True	False	False	True	True	S21_Winner	-2.68108	-6.14659	-3.94249	0	-2.83376	-3.60823	-2.68108	-8.46753	-5.21944	-0.181875	0	-2.68108	-5.81039	0	-2.68108	0	-6.85602	-3.60823	-3.60793	-0.78438	-13.4409	-0.78438	-3.60823	-11.8067	-3.60823	-0.728945	-7.47851			-4.60395	-12.8151	-6.20621	0	0	0	0	-9.39469	-3.27203	-2.72932	-3.27203
s__Myxococcus stipitatus	GCF_000331735.1	True	GATCACCTCCTTTCT	True	False	False	True	True	S21_Winner	-4.53538	-1.33552	-6.14659	-6.14659	-7.35893	-6.30991	-4.19918	-6.29957	-6.73754	-5.39508	-5.21944	-5.39508	-4.86963		-2.97294	-3.60793	-5.18016	-3.94249	-4.4852	-3.60793	-18.9015	-3.94249	-5.39508	-3.60793	-3.94249	-10.2465	-3.60793			-5.21944	-15.6389	-5.46223	-3.60793	-5.21944	-7.30875	-4.86963	-6.08185	-6.87078	-3.60793	-3.60793
s__Anaerolinea thermophila	GCF_000199675.1	True	GATCACCTCCTTTCT	True	False	False	True	True	S21_Winner		-7.07374	-3.60823	-6.29957	-8.48228	-14.8051	-3.60793	-10.3029	-5.21944	-7.02862	-2.68108	-6.85602	-4.6209		-9.89729	-7.40799	-9.85217	-1.06957	-4.86963	-6.85602	-20.6649	-8.64317	-7.1813	-6.14659	-5.21944	-3.60793	-12.4432			-8.14803	-18.9015	-7.07374	-7.02862	-11.0206	-5.41711	-5.39508	-3.60793	-7.02862	-6.87078	-7.869
s__Kaistella sp004359195	GCF_004359195.1	True	GAACATCTCATTTTT	True	True	True	True	True	S21_Winner	0	0	-0.53198	0	0	0	0	0	0	-0.53198	0	0	0	0	0	0	0	0	0	0	-13.2171	0	0	-0.53198	-0.44446	-1.32094	0			0	0	0	0	0	0	0	0	0	0	0
s__Muricauda ruestringensis	GCF_000224085.1	True	GAACACCTCCTTTCT	True	True	True	True	True	S21_Winner	-1.06957	-1.06957	0	0	-3.38572	0	0	0	0	-0.41469	0	0	-2.61977	-1.29836	0	-0.832615	-1.46263	-2.63868	-3.82565	-3.82565	-16.544	0	0	-0.272615	-0.360135	0	-1.28729			0	-1.46263	0	0	-3.82565	-4.4852	-3.82565	0	0	0	0
s__Lacibacter sp014168535	GCF_014168535.1	True	GAATACCTCCTTTTT	True	False	True	True	True	S21_Winner	-2.83376	0	0	-1.24489	0	0	0	0	0	-2.72932	-0.96002	-3.90346	-1.24489	-1.24489	-1.06957	0	-3.22884	-6.85602	0	0	-14.5399	0	-0.317735	-1.85867	0	-2.97294	0			-1.06957	-2.61977	0	-1.06957	-2.61977	-0.65199	0	0	-2.68108	0	0
s__Oceanihabitans sp016864015	GCF_016864015.1	True	GAACACCTCCTTTCT	True	True	True	True	True	S21_Winner	0	-0.360135	0	0	-2.68108	0	-0.902845	-0.359835	-0.902845	-1.28533	0	0	-0.78438	0	0	-0.360135	-1.2371	0	-3.82565	-1.28729	-16.4939	0	0	0	0	0	0			0	0	0	-2.57153	-3.82565	-0.902845	-3.82565	0	0	0	0
s__Flavobacterium alkalisoli	GCF_008000935.1	True	GAACACCTCCTTTCT	True	True	True	True	True	S21_Winner	-1.06957	-0.360135	0	-1.53402	-1.06957	0	0	0	0	-2.63868	0	-1.28729	-0.78438	0	0	-0.847365	-1.2371	0	-3.82565	0	-20.157	0	0	0	0	0	0			-10.3218	-0.96002	-0.272315	-0.40837	-2.21414	-1.28729	-3.82565	-2.57153	0	0	0
s__Mucilaginibacter ginsenosidivorax	GCF_007971525.1	True	GAATACCTCCTTTCT	True	False	True	True	True	S21_Winner	-7.07374	-8.46753	0	0	0	-0.142845	-9.39469	-1.33552	-7.07374	-3.39094	0	-0.78438	0	0	-1.17955	0	-0.360135	-10.2716	-4.86963	-1.28729	-19.552	-0.360135	0	-1.06957	-1.06957	-9.55801	-5.21944			-5.21944	-3.22884	0	0	-8.14803	-1.28729	0	0	0	-0.359835	0
s__Galbibacter_A sp013391805	GCF_013391805.1	True	GAACACCTCCTTTCT	True	True	True	True	True	S21_Winner	-0.360135	-1.06957	0	0	-2.68108	0	0	0	0	-0.41469	-1.28729	-1.53402	-0.78438	0	-0.360135	-2.72932	0	0	-3.82565	-0.78438	-19.1044	0	0	0	-1.46263	0	0			-2.57153	0	0	0	-2.21414	-0.902845	-3.82565	0	0	0	0
s__Seonamhaeicola sp001971785	GCF_001971785.1	True	GAACACCTCCTTTCT	True	True	True	True	True	S21_Winner	-1.53402	-0.360135	0	0	-2.68108	0	0	0	0	0	-1.28729	0	-1.28729	0	0	-2.72932	-1.2371	-1.28729	-3.82565	0	-16.2078	0	0	0	0	0	-6.73754			0	0	-0.360135	-0.40837	-2.21414	-0.902845	-3.82565	-5.39508	0	0	0
s__Desulfovibrio_Q ferrophilus	GCF_003966735.1	True	GATCACCTCCTTTAC	True	False	False	True	True	S21_Winner	-8.64317	-8.46753	-9.05848	-8.46753	-2.97294	-11.1818	-5.21944	-6.14659	-6.14659	-3.60793	-3.60793	-6.85602	-5.37242		-6.85602	-5.26767	-4.53538	-11.5161	-0.78438	-6.85602	-18.5903	-5.81039	-8.4121	-5.39508	-3.60793	-5.18016	-3.60793			-9.39469	-8.46753	-5.18016	-5.21944	-5.21944	-12.2126	-7.95547	-4.4852	-4.6209	-6.14659	-10.3218
s__Mycoplasmoides tullyi	GCF_014068355.1	True	GATTACCTCCTTTCT	True	False	False	True	True	S21_Winner		-7.07374	-3.60793	-3.60823	-2.68108	-3.60823	-2.68108	-4.6209	-3.60793	-0.78438	-2.21414	-5.21944	-0.78438		-3.60793	-3.21909	-4.53538	-3.60823	-4.97408	-3.90346	-16.7285	-8.97044	-4.53538	-6.14659	-3.60823	-8.26511	-8.14803			-8.75959	0	-7.07374	-3.60823	-5.21944	-6.14659	-6.14659	-0.360135	-8.63424	0	-5.21944
s__Treponema_H azotonutricium	GCF_000214355.1	True	GATCACCTCCTTTCA	True	False	False	True	True	S21_Winner	-9.85217	-2.78582	-2.83376	-8.62051	-2.83376	-0.78438	-5.37242	-5.21944	-5.39508	-5.39508	-6.14659	-6.14659	-2.61977		-5.21944	-3.60793	-0.78438	-2.68108	-4.6209	-7.869	-21.4138	-12.2779	-7.07179	-3.60793	-5.41711	-9.0153	-5.39508			-5.26767	-9.40913	-0.78438	-2.72932	-6.73754	-6.48085	-8.98151	-4.53538	-2.61977	-2.16901	-6.73754
s__Pseudodesulfovibrio cashew	GCF_009762795.1	True	GATCACCTCCTTTAT	True	False	False	True	True	S21_Winner	-8.64317	-5.21944	-9.7785	-6.14659	-2.68108	-7.07374	-6.14659	-6.14659	-1.06957	-6.48085	-3.60793	-1.81542	-6.14389		-8.46753	-5.26767	-5.81039	-10.2547	-5.21944	-5.21944	-18.3336	-9.33966	-7.40799	-9.05848	-5.39508	-2.57153	-5.39508			-11.3176	-6.48085	-3.60793	-6.14659	-8.46753	-8.64317	-5.39508	-4.4852	-6.36111	-6.14659	-8.64317
s__Desulfomicrobium baculatum	GCF_000023225.1	True	GATCACCTCCTTATC	True	False	False	True	True	S21_Winner	-9.48051	-6.14659	-8.46753	-7.69336	-3.60793	-12.093	-6.14659	-5.39508	-3.60793	-5.21944	-6.25444	-3.60793	-7.69336		-6.85602	-5.81039	-3.60823	-9.72894	-1.16176	-6.14659	-18.6826	-5.81039	-7.1813	-5.97035	-5.37242	-5.13192	-5.21944			-5.21944	-5.39508	-5.39508	-5.21944	-5.14794	-5.39508	-5.39508	-3.94249	-0.78438	-6.14659	-6.14659
s__Amazonocrinis sp017164015	GCF_017164015.1	True	GATCACCTCCTTTTA	True	False	False	True	True	S21_Winner	-2.68108	-5.21944	-4.4852	-2.68108	-1.81542	-6.14659	-2.57153	-3.60793	-3.60793	-1.06957	0	-2.16901	-5.81039	0	0	-3.60793	-1.64966	-3.60823	0	-1.06957	-15.6389	-5.21944	0	-6.14659	-4.53538	-3.27203	-4.53538			-2.68108	-8.64317	-0.359835	-4.53538	-6.73754	0	0	-0.272315	-7.62085	-0.359835	-2.68108
s__Maridesulfovibrio salexigens	GCF_000023445.1	True	GATCACCTCCTTTAT	True	False	False	True	True	S21_Winner	-8.64317	-8.46753	-2.61977	-7.40799	-0.832615	-9.39469	-6.14659	-6.14659	-6.25444	-5.21944	-3.60793	0	-5.39508		-6.85602	-6.08185	-5.26767	-10.2716	-5.39508	-6.14659	-16.8889	-6.07509	-7.40799	-12.684	-5.81712	-2.61977	-5.39508			-7.69336	-5.21944	-2.68108	-6.14659	-4.6209	-8.64317	-9.02976	-4.4852	-2.61977	-6.14659	-8.46753
s__Hydrogenimonas urashimensis	GCF_016593255.1	True	GATCACCTCCTTTCT	True	False	False	True	True	S21_Winner	-6.87078	-0.78438	-0.902845	-2.83376	-5.13192	-6.14659	-4.4852	-0.96002	-4.53538	-2.78582	-6.14659	-1.28729	-1.2371		-10.2547	-0.78438	-3.60823	-0.78438	-4.4852	-3.60823	-19.7144	-3.60793	-2.78582	-5.37242	-3.60823	-5.13192	-3.60823			-5.21944	-1.18901	-4.04723	-2.63868	-7.02355	-0.78438	-8.98151	-0.78438	-2.78582	-0.832615	-8.97044
s__Sulfurovum lithotrophicum	GCF_000987835.1	True	GATCACCTCCTTTCA	True	False	False	True	True	S21_Winner	-0.78438	-6.14659	-9.0153	-4.04723	-1.06957	-0.832615	-4.4852	-6.14659	-3.60823	-2.61977	-6.14659	-0.78438	-0.78438		-10.2547	-0.78438	-5.37242	-5.21944	-5.37242	-4.53538	-16.2306	-5.26767	-2.21414	-5.21944	-4.4852	-3.60793	-0.96002			-3.60823	-9.40913	-4.53538	-3.60823	-9.84711	-5.37242	-9.85217	-0.78438	-6.14659	-2.97294	-2.57153
s__Mariprofundus ferrinatatus	GCF_002795825.1	True	GATCACCTCCTTTTA	True	False	False	True	True	S21_Winner	-2.68108	-6.85602	-3.71297	-5.21944	-5.21944	-8.28496	-6.48085	-5.37242	-4.4852	-8.62051	-5.37242	-5.39508	-9.39469		-5.39508	-8.64317	-5.37242	-1.85867	-5.39508	-6.14659	-15.9637	-6.03063	-5.39508	-8.51577	-9.00305	-5.21944	-5.39508			-6.85602	-10.4077	-3.60793	-3.60793	-8.64317	-3.60793	-5.41235	-4.4852	-5.21944	-6.85602	-5.21944
s__Pukyongia salina	GCF_002966125.1	True	GAACACCTCCTTTCT	True	True	True	True	True	S21_Winner	-1.28729	-2.68108	0	0	-2.97294	0	0	0	0	-0.79913	0	-0.78438	-0.78438	0	0	0	-0.96002	-0.360135	-3.82565	-0.832615	-19.0542	0	0	0	-0.360135	0	0			0	-0.359835	0	0	-2.21414	-1.28729	-3.82565	0	0	0	0
s__Mucilaginibacter mali	GCF_013283875.1	True	GAATACCTCCTTTCT	True	False	True	True	True	S21_Winner	-7.07374	-9.39469	0	0	-1.06957	0	-10.3218	-1.33552	-7.07374	-0.96002	0	-0.902845	0	0	-1.17955	0	0	-9.72894	-4.86963	-3.82565	-17.3635	0	0	-1.06957	0	-9.55801	-10.2716			-10.3029	-3.22884	-0.359835	0	-8.09784	-1.28729	-0.360135	0	0	-0.359835	0
s__Gillisia arcticum	GCF_007993795.1	True	GAACACCTCCTTTCT	True	True	True	True	True	S21_Winner	-2.68108	-0.360135	-0.360135	0	-1.87793	0	0	0	0	0	-3.82565	-2.05946	-0.78438	0	0	-3.22884	-2.98662	-1.28729	-3.82565	0	-17.4929	0	0	0	0	0	0			-3.60793	-0.359835	0	0	-3.82565	-1.28729	-3.82565	-2.57153	-0.359835	-0.78438	0
s__Azonexus sp016864195	GCF_016864195.1	True	GATCACCTCCTTTCT	True	False	False	True	True	S21_Winner	-2.21414	-6.14659	-0.96002	-6.14659	-7.35893	-3.83281	-5.39508	-7.02355	-1.33552	-1.06957	-1.85867	-4.86963	-3.60793	-3.60793	-2.21414	0	-3.52041	-6.87078	-5.37242	0	-20.4877	-3.66278	-12.035	-6.48085	-2.83376	-0.78438	-2.78582			-6.48085	-13.1454	-3.60793	-2.68108	-3.60793	-3.60793	-7.07374	-0.78438	-6.25444	-1.74402	-6.14659
s__Pseudosphingobacterium sp014334135	GCF_014334135.1	True	GAATACCTCCTTTCT	True	False	True	True	True	S21_Winner	-7.07374	-9.39469	0	-0.902845	0	0	-6.85602	-1.33552	-6.14659	-6.08185	0	-0.360135	0	0	-1.17955	0	0	-10.2716	-4.86963	-4.53538	-18.2008	-1.28729	0	-0.832615	0	-10.6413	-8.46753			-9.9751	-3.22884	0	0	-8.14803	-0.847365	0	-1.28533	0	0	0
s__Desulfomicrobium orale	GCF_001553625.1	True	GATCACCTCCTTATC	True	False	False	True	True	S21_Winner	-9.48051	-6.14659	-8.46753	-7.69336	-2.83376	-11.8256	-6.14659	-6.97243	-3.60793	-3.60793	-3.60793	-3.60793	-10.2907		-6.14659	-5.81039	-3.60823	-9.72894	-1.16176	-6.48085	-17.6199	-8.07074	-5.37242	-3.60793	-3.60793	-2.57153	-8.46753			-13.2197	-5.39508	-6.97243	-5.21944	-9.62199	-11.6576	-9.02976	-3.94249	-5.18016	-6.14659	-6.14659
s__Echinicola sp015533855	GCF_015533855.1	True	GAACACCTCCTTTCT	True	False	True	True	True	S21_Winner	-2.21414	0	-1.28729	0	-3.48944	0	-1.28729	0	-1.28729	-0.41469	0	-0.902845	-2.57153	0	0	0	0	-10.2716	0	-1.28729	-18.5059	-8.51577	-1.28729	0	-0.359835	-13.3628	0			0	-6.30991	-1.28729	0	-3.82565	-6.85602	-0.272315	0	0	0	-0.359835
s__Sphingobacterium sp000747525	GCF_000747525.1	True	GAATACCTCCTTTCT	True	False	True	True	True	S21_Winner	-7.07374	-10.3218	0	0	0	0	-6.85602	-1.28729	-6.14659	-1.29836	-2.63868	-0.02393	0	0	0	0	-3.60793	-9.72894	-4.86963	-0.360135	-17.3635	0	0	0	0	-9.55801	-2.68108			-9.39469	-7.23924	0	0	-3.82565	-2.97294	0	0	0	-2.3314	0
s__Spirochaeta_A thermophila_A	GCF_000147075.1	True	GATCACCTCCTTTCT	True	False	False	True	True	S21_Winner	-11.2208	-11.5161	-6.08185	-6.73754	-3.60793	-3.26801	-6.14659	-5.21944	-6.73754	-1.71153	-12.3261	-6.14659	-5.39508		-6.14659	-10.2285	-7.02355	-6.48085	-5.21944	-8.51577	-23.3114	-6.85602	-8.46753	-2.16901	-5.39508	-3.60793	-8.46753			-9.40913	-6.14659	-7.40799	-3.94249	-12.3261	-6.48085	-7.40799	-4.4852	-7.57261	-7.02355	-9.84711
s__Cloacibacterium caeni_B	GCF_907163125.1	True	GAACATCTCATTTTA	True	True	True	True	True	S21_Winner	0	0	-0.53198	0	-0.21673	0	0	0	0	0	-0.53198	-0.210295	0	0	0	0	0	0	0	0	-13.2171	0	0	0	-0.44446	0	0			0	-0.210295	0	0	-0.359835	0	-0.21673	0	0	0	0
s__Soonwooa sp011058315	GCF_011058315.1	True	GAACATCTCATTTTA	True	True	True	True	True	S21_Winner	0	0	0	-0.16011	0	0	0	0	0	-0.53198	0	0	0	0	0	-0.821415	0	-0.210295	0	0	-13.2171	0	0	0	-0.44446	-1.32094	0			0	-0.210295	0	0	-0.359835	0	-0.210295	0	0	0	0
s__Polaribacter sp017569185	GCF_017569185.1	True	GAACACCTCCTTTCT	True	True	True	True	True	S21_Winner	0	-3.82565	0	0	-1.2371	0	0	-1.06957	0	-4.53538	0	0	0	0	0	-0.360135	0	0	-3.82565	0	-17.1567	0	0	0	0	0	0			0	-1.53402	0	-2.05946	-3.82565	-1.28729	0	-2.21414	0	0	0
s__Dokdonia sp003095655	GCF_003095655.1	True	GAACACCTCCTTTCT	True	True	True	True	True	S21_Winner	-0.359835	-1.06957	0	0	-3.48944	0	0	-1.28729	0	0	-3.82565	-2.57153	-2.57153	0	0	-0.832615	-1.2371	0	-3.82565	0	-16.544	0	0	0	0	0	0			-1.28729	-1.46263	-2.57153	-0.40837	-2.21414	-4.4852	0	-2.72932	0	0	0
s__Capnocytophaga sp002999135	GCF_002999135.1	True	GAACACCTCCTTTCT	True	True	True	True	True	S21_Winner	-0.847365	-2.68108	-3.82565	0	-1.2371	0	0	-4.53538	0	-3.60793	0	0	-0.78438	0	0	0	0	0	-1.28729	0	-19.2801	-1.06957	0	0	0	0	0			-6.14659	-0.96002	0	0	-2.21414	0	0	0	0	0	0
s__Spirochaeta_A thermophila	GCF_000184345.1	True	GATCACCTCCTTTCT	True	False	False	True	True	S21_Winner	-11.2208	-11.5161	-6.08185	-6.73754	-3.60793	-10.2716	-6.14659	-5.21944	-6.73754	-1.71153	-12.3261	-6.14659	-5.39508		-6.14659	-10.2285	-7.02355	-3.60793	-5.21944	-8.51577	-22.5372	-6.85602	-8.46753	-2.16901	-5.39508	-3.60793	-8.46753			-9.40913	-6.14659	-7.40799	-3.94249	-12.3261	-6.48085	-7.40799	-4.4852	-7.57261	-7.02355	-7.02355
s__Thiospirochaeta perfilievii	GCF_008329945.1	True	GATCACCTCCTTTCT	True	False	False	True	True	S21_Winner	-4.86963	-8.46753	-4.44527	-3.60793	-7.07374	-9.39469	-7.69336	-5.21944	-5.26767	-2.83376	-6.85602	-5.21944	-2.78582		-6.14659	-5.21944	-2.68108	-5.21944	-5.21944	-8.64317	-17.8161	-6.85602	-8.46753	-2.68108	-2.83376	-3.22884	-7.69336			-4.44527	-7.40799	-0.78438	-2.57153	-4.6209	-6.48085	-6.14659	-3.60823	-2.57153	-4.86963	-5.21944
s__Flavobacterium pallidum	GCF_003097535.1	True	GAACACCTCCTTTCT	True	True	True	True	True	S21_Winner	-0.40837	-0.360135	0	0	-1.06957	0	0	-0.40837	0	-2.63868	-1.28729	-1.28729	-0.78438	0	-0.360135	0	-3.77546	-0.902845	-3.82565	0	-19.2299	-0.360135	-0.78438	0	0	-3.82565	0			-4.53538	0	0	-0.40837	-2.21414	-3.94249	0	-2.97294	0	0	0
s__Treponema sp000775995	GCF_000775995.1	True	GATCACCTCCTTTCT	True	False	False	True	True	S21_Winner		-2.16901	-5.26767	-9.85217	-2.72932	-1.33214	-11.7728	-10.2547	-5.21944	0	-6.85602	-6.14659	-6.85602		-9.40913	-9.05848	-5.21944	-6.14659	-5.81039	-8.64317	-15.4607	-8.64317	-6.63382	-6.14659	-5.21944	-6.25444	-8.46753			-6.14659	-5.21944	-0.78438	-2.57153	-6.14659	-7.02355	-9.05848	-4.86963	-3.60823	-5.21944	-5.21944
s__Spirochaeta_B africana	GCF_000242595.2	True	GATCACCTCCTTTCT	True	False	False	True	True	S21_Winner	-5.21944	-3.60793	-5.26767	-6.14659	-8.46753	-10.6561	-5.21944	-1.85867	-6.14659	-8.64317	-6.85602	-5.26767	-8.46753		-7.07374	-6.85602	-2.57153	-6.14659	-5.21944	-6.85602	-18.5653	-6.85602	-2.57153	-3.60793	-2.57153	-0.79913	-5.37242			-6.14659	-7.95547	-3.60793	-3.71297	-6.14659	-6.48085	-6.14659	-9.01867	-2.68108	-7.07374	-6.14659
s__Magnetococcus marinus	GCF_000014865.1	True	GATCACCTCCTTTCT	True	False	False	True	True	S21_Winner	-5.39508	-3.60793	-9.72894	-6.14659	-6.24938	-17.0048	-2.57153	-6.14659	-6.73754	-4.86963	-5.39508	-3.60793	-6.98037		-6.14659	-3.60793	-4.97408	-2.16901	-8.92025	-3.60793	-19.6643	-8.62051	-6.14659	-3.60793	-4.86963	-3.27203	-5.39508			-10.3029	-7.07374	-5.21944	-6.85602	-8.62051	-5.18016	-4.6209	-2.57153	-7.95547	-3.94249	-3.60793
s__Chlorobium_A sp002240205	GCF_002240205.1	True	GATCACCTCCTTTTA	True	False	True	True	True	S21_Winner	-5.7466	-1.74402	-6.48085	-0.181875	0	0	-0.96002	-1.6561	0	-5.39508	-1.74402	0	-0.181875	-2.72932	0	-1.64966	-2.61977	0	-0.359835	-0.359835	-16.9003	-1.81542	-3.56583	-0.317735	-2.57153	-1.06957	-2.57153			-3.60793	-0.96002	-3.26801	-2.16901	-2.63868	-2.68108	-3.60793	-6.7507	-0.832615	0	0
s__Sphaerochaeta globosa	GCF_000190435.1	True	GATCACCTCCTTTCT	True	False	False	True	True	S21_Winner	-5.21944	-7.07179	-3.60793	-6.48085	-7.69336	-0.78438	-10.593	-5.21944	-5.21944	-1.71153	-6.14659	-6.73754	-8.46753		-6.30991	-8.46753	-6.73754	-6.14659	-5.21944	-8.64317	-22.2994	-9.02976	-6.14659	-5.39508	-4.44527	-3.22884	-7.57261			-6.14659	-7.02355	-6.14659	-2.68108	-5.21944	-6.48085	-6.14659	-3.60823	-2.61977	-6.63382	-14.0423
s__Aquifex aeolicus	GCF_000008625.1	True	GATCACCTCCTTTAT	True	False	False	True	True	S21_Winner	-6.85602	-13.7422	-9.39469	-9.72894	-13.4409	-14.7118	-12.109	-13.4473	-8.64317	-5.70667	-14.8073	-10.6561	-8.64317		-8.64317	-8.64317	-9.85217	-11.5161	-1.82794	-10.2547	-20.096	-7.40799	-5.39508	-5.39508	-9.02976	-9.98563	-9.39469			-12.109	-8.64317	-11.6602	-9.85217	-9.07799	-11.1818	-10.3218	-5.39508	-11.1818	-9.72894	-10.3218
s__Aquimarina sp013365535	GCF_013365535.1	True	GAACACCTCCTTTCT	True	True	True	True	True	S21_Winner	-0.360135	-0.360135	0	0	-2.68108	0	-1.28729	0	0	-0.41469	-1.28729	-2.05946	-2.61977	0	0	0	-0.96002	-1.28729	-3.82565	-1.28729	-19.1044	0	0	0	0	0	0			0	-2.61977	0	-0.40837	-2.21414	-1.28729	-3.82565	0	0	0	0
s__Pseudodesulfovibrio sp012516435	GCF_012516435.1	True	GATCACCTCCTTTAT	True	False	False	True	True	S21_Winner	-8.64317	-5.21944	-6.14659	-6.14659	-2.68108	-7.07374	-6.14659	-6.14659	-1.06957	-6.48085	-3.60793	-0.181875	-6.14389		-8.46753	-5.26767	-5.81039	-10.2547	-5.21944	-5.21944	-18.3336	-3.94249	-7.40799	-8.46753	-7.69336	-2.57153	-5.39508			-9.55801	-6.48085	-3.60793	-6.14659	-8.46753	-8.64317	-5.39508	-4.4852	-4.6209	-5.21944	-8.64317
s__Sediminicola sp001430825	GCF_001430825.1	True	GAACACCTCCTTTCT	True	True	True	True	True	S21_Winner	-1.06957	-0.360135	-0.359835	0	-3.38572	0	0	0	0	-1.87485	0	0	-2.61977	0	0	-0.832615	-1.46263	0	-3.82565	0	-16.4939	0	0	0	-0.360135	-1.28729	-0.359835			0	0	0	0	-2.21414	-0.902845	-3.82565	-2.21414	0	-1.28729	0
s__Mucilaginibacter xinganensis	GCF_002257585.1	True	GAATACCTCCTTTCT	True	False	True	True	True	S21_Winner	-7.07374	-9.39469	0	0	0	-0.142845	-10.3218	-1.33552	-6.14659	0	0	0	0	0	-1.17955	0	0	-10.2716	-4.86963	-1.28729	-19.552	0	-3.39094	-1.06957	-1.06957	-8.96849	-8.46753			-11.5866	-3.22884	0	0	-8.14803	-2.29195	0	0	0	-0.359835	0
s__Solitalea canadensis	GCF_000242635.2	True	GAATACCTCCTTTCT	True	False	True	True	True	S21_Winner	-7.07374	-6.85602	0	0	0	0	0	0	0	0	0	0	-0.360135	0	-1.17955	-0.419742	0	-7.40799	-4.86963	-1.28729	-18.2906	-3.95169	-1.06957	0	-3.60793	-11.3452	-8.46753			-9.39469	-2.72932	0	-1.17955	-6.48634	-1.28729	-1.2371	0	-2.29195	0	0
s__Arachidicoccus soli	GCF_003600625.1	True	GAATACCTCCTTTTT	True	False	True	True	True	S21_Winner	-2.72932	0	0	0	-1.24489	0	0	-1.07	0	-4.6209	-0.26755	-2.3314	0	0	-5.39508	0	0	-1.24489	0	-1.24489	-14.6929	0	0	-2.83376	0	-9.0153	0			-2.68108	0	0	-1.06957	-0.317735	-0.359835	-3.56583	0	-2.72932	0	0
s__Gramella fulva	GCF_003024155.1	True	GAACACCTCCTTTCT	True	True	True	True	True	S21_Winner	-0.360135	-0.360135	0	0	-10.6561	0	0	0	0	-0.41469	-1.28729	-2.05946	-0.78438	0	0	0	-0.272615	-3.60823	-3.82565	0	-19.0542	0	0	0	0	0	0			-3.60793	-0.359835	0	0	-2.21414	-0.902845	0	0	0	0	0
s__Ornithobacterium rhinotracheale_A	GCF_004088395.1	True	GAACATCTCTTTTAT	True	True	True	True	True	S21_Winner	0	0	-6.0566	-2.21443	0	0	0	0	0	-1.62154	0	-1.62154	-1.28729	-2.21443	0	0	0	-0.210295	-2.54869	-0.317735	-14.5269	0	0	0	-0.44446	-0.02393	-1.28729			-0.360135	0	0	0	-5.08705	-0.210295	-1.28729	-0.427515	-0.210295	0	0
s__Aequorivita sp016757735	GCF_016757735.1	True	GAACACCTCCTTTCT	True	True	True	True	True	S21_Winner	0	-0.360135	0	0	0	0	-1.71153	0	-0.360135	-0.40837	0	0	-0.78438	0	0	-0.847365	-0.902845	0	-3.82565	-0.360135	-19.1044	0	-1.33552	0	0	0	0			-0.359835	-0.359835	-4.86963	0	-2.21414	-3.60823	-3.82565	0	0	0	0
s__Chlorobium luteolum	GCF_000012485.1	True	GATCACCTCCTTTTA	True	False	True	True	True	S21_Winner	-5.79678	-3.60823	-9.28263	0	-0.359835	0	0	-0.65199	0	-2.61977	-0.359835	-0.65199	0	-1.85867	0	0	-5.26767	-6.08185	-1.26327	-1.74402	-14.8648	0	-4.53538	0	-1.60591	-0.96002	-1.06957			-3.60823	-0.96002	0	0	-0.55401	-2.72932	-3.60793	-2.68108	-0.96002	0	0
s__Aureibaculum sp006065315	GCA_006065315.1	True	GAACACCTCCTTTCT	True	True	True	True	True	S21_Winner	0	-3.60823	0	0	-2.68108	0	0	0	0	-1.71153	0	0	-0.78438	0	-0.272615	0	0	0	-1.28729	0	-17.4929	0	0	0	0	-1.28729	0			0	0	0	0	-3.82565	-4.4852	-1.28729	-3.60823	0	0	0
s__Fulvivirga sp017068455	GCF_017068455.1	True	GAACACCTCCTTTCT	True	False	True	True	True	S21_Winner	-0.359835	-1.28729	-1.2371	0	-8.64317	0	0	-3.60823	-1.28729	0	-2.05946	0	-0.78438	0	-1.28729	0	-0.360135	-9.39469	-5.39508	-0.359835	-17.1567	-3.60793	0	0	0	-3.60793	-0.360135			0	-2.68108	-1.28729	0	-2.63868	-0.359835	0	0	0	0	0
s__Pseudodesulfovibrio sp008001235	GCF_008001235.1	True	GATCACCTCCTTTAT	True	False	False	True	True	S21_Winner	-8.64317	-6.85602	-7.69336	-8.40567	-4.99471	-9.39469	-5.21944	-6.14659	-5.37242	-5.21944	-6.73754	-0.181875	-8.73049		-8.46753	-7.869	-5.81039	-11.1818	-5.21944	-5.21944	-18.8331	-3.60793	-7.07179	-7.869	-5.39508	-2.57153	-5.39508			-8.46753	-3.60793	-3.94249	-6.14659	-3.66278	-8.64317	-5.39508	-4.4852	-4.6209	-7.07374	-8.64317
s__Streptococcus halotolerans	GCF_001598035.1	True	GATCACCTCCTTTCT	True	False	False	True	True	S21_Winner	-6.85602	-7.07374	-11.1818	-10.2716	-9.05848	-10.3218	-10.3984	-7.02355	-11.557	-7.07374	-10.2547	-5.21944	-3.60823	-10.2547	-7.07374	-1.28729	-11.557	-6.14659	-7.07374	-0.55401	-15.9732	-6.14659	-9.39469	-4.53538	-11.5088	-11.557	-5.21944			-7.02355	-8.64317	-8.46753	-0.78438	-7.07374	-7.07374	-10.3218	-8.46753	-9.85217	-6.14659	-6.85602
s__Panacibacter ginsenosidivorans	GCF_007971225.1	True	GAATACCTCCTTTTT	True	False	True	True	True	S21_Winner	-2.72932	0	0	0	0	0	0	-1.57914	0	-2.61977	-1.1947	-2.29195	0	0	-1.06957	0	0	-1.24489	0	0	-13.6128	0	0	-3.60793	-0.26755	-12.1344	0			-2.72932	-2.57153	0	-2.68108	0	0	0	-1.71153	-2.68108	0	0
s__Calothrix sp002368395	GCF_002368395.1	True	GATCACCTCCTTTTA	True	False	False	True	True	S21_Winner	-2.68108	-5.21944	-6.7507	-2.68108	-3.60823	-8.33515	-4.84757	-3.60793	-5.21944	-2.68108	-1.81542	-0.272315	-5.81039	0	-2.68108	-5.21944	-0.359835	-3.60823	0	-1.81542	-16.9003	-5.21944	0	-7.07374	-4.86963	-3.27203	0			-0.78438	-14.7118	-0.359835	-2.68108	-3.94249	-2.57153	-0.96002	0	-7.57261	-2.16901	-2.68108
s__Echinicola sp006575665	GCF_006575665.1	True	GAACACCTCCTTTCT	True	False	True	True	True	S21_Winner	-2.05946	0	-1.28729	0	-6.63382	0	-1.28729	0	0	-1.71153	0	-7.07374	-2.57153	0	0	0	0	-10.2716	0	-1.28729	-20.2072	-8.51577	-1.28729	0	-0.359835	-13.3628	0			0	-6.30991	-1.28729	0	-3.82565	-4.4852	-0.272315	0	0	0	-0.359835
s__Flavobacterium kingsejongi	GCF_003076475.1	True	GAACACCTCCTTTCT	True	True	True	True	True	S21_Winner	-0.40837	-0.360135	0	0	-1.06957	0	0	-1.06957	0	-4.53538	-1.28729	-1.28729	-0.78438	0	0	0	0	0	-3.82565	-1.28729	-20.157	0	-1.28729	0	0	-0.902845	0			-3.60793	-0.96002	-3.77546	-0.40837	-2.21414	-1.28729	-3.82565	-2.63868	0	0	0
s__Luteitalea pratensis	GCF_001618865.1	True	GATCACCTCCTTTCT	True	False	False	True	True	S21_Winner	-9.72894	-0.272315	-2.68108	-4.86963	-3.60793	-0.78438	-5.21944	-3.60793	-5.39508	-2.68108	-3.52041	-6.20621	-1.85867		-6.85602	-0.359835	-3.82369	-5.9611	-0.902845	-3.60793	-18.4738	-8.64317	-3.60793	-2.97294	-7.81182	-6.09156	-3.60823			-2.68108	-5.37242	-3.27203	-6.14659	-5.21944	-2.68108	-3.22884	-0.78438	-3.60793	-7.30875	-3.60793
s__Gloeobacter violaceus	GCF_000011385.1	True	GATCACCTCCTTTCT	True	False	False	True	True	S21_Winner	-6.85602	-3.60793	-5.39508	-0.359835	-0.359835	-6.14659	0	-5.21944	-8.64317	-3.94249	-2.68108	0	-4.4852		-3.87388	-15.6389	-6.14659	-1.2371	-5.39508	-2.68108	-20.5612	-6.85602	-5.21944	-5.81039	-2.16901	-0.359835	-5.21944			-5.21944	-15.6389	0	-5.21944	-3.60793	-3.60793	-3.60793	-5.21944	-0.359835	-0.359835	-3.60793
s__Chryseobacterium sp000829375	GCF_000829375.1	True	GAACATCTCATTTTA	True	True	True	True	True	S21_Winner	0	0	0	-0.16011	0	0	0	0	0	0	0	-0.210295	0	0	0	-0.210295	0	0	0	0	-13.2171	0	0	0	-0.44446	-1.82047	0			-0.210295	0	0	0	0	-2.25653	-0.210295	0	0	0	0
s__Chryseobacterium indologenes_F	GCF_002025665.1	True	GAACATCTCATTTTA	True	True	True	True	True	S21_Winner	0	0	0	-0.16011	0	0	0	0	0	0	0	-0.210295	0	0	0	-0.210295	0	0	0	0	-13.2171	0	0	0	-0.44446	-1.82047	0			-0.210295	0	0	0	0	-2.25653	-0.210295	0	0	0	0
s__Flavobacterium nackdongense	GCF_004355225.1	True	GAACACCTCCTTTCT	True	True	True	True	True	S21_Winner	-0.360135	-0.360135	0	0	-1.06957	0	0	0	-0.360135	-4.53538	-1.28729	0	-0.78438	0	0	0	-1.2371	0	-3.82565	0	-17.4427	0	0	0	0	0	0			-3.60823	-0.96002	-2.98662	-0.40837	-2.21414	-0.902845	-3.82565	0	0	0	0
s__RICK01 sp003932735	GCF_003932735.1	True	GATTACCTCCTTTCA	True	False	False	True	True	S21_Winner	-3.90346	-0.78438	-1.71153	-1.17955	-3.90346	-3.60793	-2.68108	-2.83466	-3.60823	-0.359835	-3.21909	-1.30932	-6.14659	-0.78438	-5.21944	-2.72932	-3.60793	-4.4852	-6.87998	0	-13.4409	-3.60793	-3.90346	-6.85602	-2.57153	-2.57153	-3.90346			-3.90346	-7.07374	-5.39508	-1.06957	-2.57153	-0.359835	-2.68108	-2.57153	-3.95169	0	-5.37242
s__MAR-2010-188 sp015476115	GCA_015476115.1	True	GAACACCTCCTTTCT	True	True	True	True	True	S21_Winner	-0.360135	-0.360135	0	0	-3.48944	0	-0.902845	0	0	-0.96002	0	-3.06182	-0.78438	0	-3.60823	-0.360135	-1.2371	-1.28729	-3.82565	-2.57153	-16.4939	-0.40837	0	0	-0.360135	0	0			0	0	-2.21414	-1.06957	-2.21414	-1.28729	-3.82565	-2.21414	0	0	0
s__Robiginitalea biformata	GCF_000024125.1	True	GAACACCTCCTTTCT	True	True	True	True	True	S21_Winner	-2.72932	-0.360135	-3.82565	0	-1.06957	0	0	-0.78438	0	0	-3.82565	0	-2.61977	-1.33214	0	-0.832615	-6.23471	0	-3.82565	-1.2371	-16.544	0	0	0	-0.360135	0	-0.360135			-1.06957	0	-5.26767	0	-2.21414	-0.902845	-1.28729	0	0	-0.360135	0
s__Flavobacterium magnum	GCF_003055625.1	True	GAACACCTCCTTTCT	True	True	True	True	True	S21_Winner	-0.360135	-0.360135	0	0	-1.06957	0	0	0	0	-2.63868	-1.28729	0	-0.78438	0	0	0	-3.77546	0	-3.82565	-1.28729	-19.2299	-0.360135	-0.78438	0	0	-3.82565	0			-3.60823	0	0	-0.40837	-2.21414	-3.33749	-3.82565	0	0	0	0
s__Paraflavitalea soli	GCF_003555545.1	True	GAATACCTCCTTTTT	True	False	True	True	True	S21_Winner	-2.72932	-0.317735	0	0	0	0	0	0	0	-2.72932	0	-2.57153	0	0	-1.06957	0	-0.317735	-6.85602	-0.142845	0	-14.5399	-2.40643	0	-4.77705	0	-0.115025	0			-1.96412	0	0	-0.317735	-0.317735	-0.359835	0	-2.29195	-6.08185	0	0
s__Nonlabens sp002831625	GCF_002831625.1	True	GAACACCTCCTTTCT	True	True	True	True	True	S21_Winner	0	-0.360135	-3.60793	0	0	0	0	0	-5.39508	-2.63868	-3.82565	0	-2.57153	0	0	-0.832615	-2.05946	0	-3.82565	0	-19.1044	-1.33552	0	0	0	-0.902845	0			0	-0.902845	-0.272315	-0.360135	-3.82565	-3.48944	-1.28729	-0.360135	0	0	-0.272615
s__Halothece natronophila	GCF_007904085.1	True	GATCACCTCCTTAAA	True	False	False	True	True	S21_Winner	-2.68108	-5.21944	0	0	-2.83376	-7.47851	-2.68108	-8.46753	-8.40567	0	0	-3.60823	-5.81039	-4.89776	-2.68108	-1.81542	-3.94249	-11.5161	-9.39469	-0.78438	-13.4409	-6.14659	0	-11.7396	-2.57153	-2.72932	-6.14659			-1.06957	-12.8151	-0.78438	0	0	0	0	-10.2547	-3.27203	-2.83376	-5.8673
s__Chryseobacterium sp002216065	GCF_002216065.1	True	GAACATCTCATTTTA	True	True	True	True	True	S21_Winner	0	0	0	-0.16011	0	0	0	0	0	0	0	-0.210295	0	0	0	-0.210295	-0.53198	0	0	0	-13.2171	0	0	0	-0.44446	0	0			0	0	0	0	0	0	-0.210295	0	0	0	0
s__Mucilaginibacter celer	GCF_003576455.2	True	GAATACCTCCTTTCT	True	False	True	True	True	S21_Winner	-7.07374	-8.46753	0	0	0	0	-9.39469	-1.33552	-6.14659	0	0	0	0	0	-1.17955	0	-0.360135	-10.2716	-4.86963	-1.28729	-19.552	0	0	-0.832615	-1.06957	-9.55801	-5.21944			-5.21944	-3.22884	0	0	-8.14803	-0.96002	0	0	0	-0.359835	0
s__Lutibacter profundi	GCF_001543325.1	True	GAACACCTCCTTTCT	True	True	True	True	True	S21_Winner	-2.21414	-1.06957	0	0	-2.57153	0	-0.360135	0	0	-3.71297	0	0	-0.78438	0	-0.272615	0	0	-1.28729	-1.28729	0	-17.4929	0	-2.57153	-0.360135	-1.46263	0	0			-5.39508	0	0	0	-3.82565	-1.28729	0	0	0	0	0
s__Treponema sp010365865	GCF_010365865.1	True	GATCACCTCCTTTCT	True	False	False	True	True	S21_Winner	-7.57261	-2.16901	-5.26767	-9.85217	-2.72932	-1.33214	-11.7728	-10.2547	-5.21944	0	-6.85602	-6.14659	-6.85602		-9.89729	-8.51577	-0.96002	-6.14659	-5.81039	-8.64317	-15.4607	-8.64317	-6.63382	-6.14659	-5.21944	-6.25444	-8.46753			-6.14659	-5.21944	-0.78438	-2.57153	-6.14659	-7.02355	-9.05848	-4.86963	-3.60823	-5.21944	-5.21944
s__Flavobacterium sediminis	GCF_003148385.1	True	GAACACCTCCTTTCT	True	True	True	True	True	S21_Winner	0	-1.06957	0	0	-1.2371	0	0	-1.06957	0	-2.63868	0	0	-0.78438	0	0	-0.847365	0	0	-3.82565	0	-19.2299	0	0	-0.360135	0	0	0			-3.60823	0	-0.272315	-0.40837	-2.21414	-1.28729	-3.82565	-2.97294	0	0	0
s__Erysipelothrix larvae	GCF_001545095.1	True	GATCACCTCCTTTCT	True	False	False	True	True	S21_Winner		-7.12197	-8.46753	-12.0588	-9.05848	-14.6694	-9.89729	-11.1726	-2.63868	-8.46753	-8.46753	-9.40913	-8.46753	-10.6561	-7.07374	-8.46753	-10.2547	-9.89729	-8.48228		-16.4939	-6.73754	-9.05848	-8.46753	-9.39469	-11.1818	-11.4586			-7.40799	-0.832615	-10.3218	-8.46753	-8.64317	-8.46753	-11.1818	-8.46753	-11.557	-3.94249	-10.2547
s__Chryseobacterium glaciei	GCF_001648155.1	True	GAACATCTCATTTTA	True	True	True	True	True	S21_Winner	0	0	0	-0.16011	0	0	0	0	0	0	0	-0.210295	0	0	0	-0.210295	-0.53198	0	0	0	-13.2171	0	0	0	-0.44446	0	0			0	0	0	0	0	0	-0.210295	0	0	0	0
s__Pedobacter sp900564155	GCF_900564155.1	True	GAATACCTCCTTTCT	True	False	True	True	True	S21_Winner	-7.07374	-6.14659	0	0	-0.360135	0	-8.46753	-1.33552	0	0	0	-1.28729	0	0	-0.142845	0	0	-12.0588	-4.53538	0	-17.3133	0	-0.360135	-0.832615	0	-11.5069	-10.3218			-5.21944	-3.22884	0	0	-8.14803	-5.12603	0	0	0	0	0
s__Flavobacterium sp003668995	GCF_003668995.1	True	GAACACCTCCTTTCT	True	True	True	True	True	S21_Winner	-1.28729	-0.360135	0	0	-1.06957	0	0	0	-0.360135	-4.53538	-1.28729	0	-0.78438	0	0	0	0	0	-3.82565	0	-18.5059	-0.359835	0	0	0	0	0			-3.60823	-0.96002	-2.98662	-1.06957	-3.82565	-0.902845	-3.82565	-0.78438	0	0	0
s__Azonexus sp003441615	GCF_003441615.1	True	GATCACCTCCTTTCT	True	False	False	True	True	S21_Winner	-2.21414	-6.14659	-0.96002	-6.14659	-7.35893	-4.63787	-5.39508	-7.07374	-4.6209	-1.06957	-1.85867	-4.86963	-4.52942	-3.60793	-2.21414	0	-3.52041	-6.87078	-5.37242	-0.96002	-20.4877	-3.66278	-12.035	-6.48085	-2.83376	-0.78438	-5.37242			-6.48085	-13.1454	-0.78438	-2.68108	-3.60793	-3.60793	-7.07374	-0.78438	-6.25444	-1.74402	-6.14659
s__Nitrosophilus_A labii	GCF_014466985.1	True	GATCACCTCCTTTCT	True	False	False	True	True	S21_Winner	-3.60823	-0.78438	-0.78438	-1.2371	-2.63868	-0.78438	-9.56109	-7.07374	-4.19918	-0.832615	-4.53538	-4.53538	-1.2371		-8.46753	-7.07374	-3.71297	-5.21944	-2.57153	-4.53538	-21.326	-3.60793	-3.82565	-6.73754	-3.60823	-6.20621	-1.28729			-0.78438	-16.5923	-0.78438	-2.63868	-5.21944	-3.60823	-7.40799	-1.28729	-5.37242	-0.78438	-3.71297
s__Treponema_G caldarium	GCF_000219725.1	True	GATCACCTCCTTTCA	True	False	False	True	True	S21_Winner	-1.74402	-9.05848	-6.08185	-6.48634	-2.83376	-0.78438	-4.6209	-5.21944	-5.39508	-0.832615	-6.85602	-6.73754	-11.1818		-6.14659	-9.72894	-7.07374	-1.74402	-5.21944	-7.869	-19.0534	-9.02976	-2.83376	-3.60793	-3.60793	-3.60793	-3.60793			-6.14659	-6.14659	-7.40799	-2.57153	-5.37242	-6.48085	-6.14659	-4.86963	-2.61977	-5.37242	-9.40913
s__Polaribacter sp002831685	GCF_002831685.1	True	GAACACCTCCTTTCT	True	True	True	True	True	S21_Winner	0	-3.82565	0	0	-1.2371	0	0	0	0	-2.63868	0	0	0	0	0	-0.360135	0	0	-3.82565	0	-17.1567	0	0	0	0	0	0			0	0	0	-2.05946	-3.82565	-1.28729	0	0	0	0	0
s__Desulfovibrio desulfuricans_C	GCF_004801255.1	True	GATCACCTCCTTTAT	True	False	False	True	True	S21_Winner	-6.85602	-6.85602	-4.04723	-5.39508	-3.60793	-7.07374	-9.5111	-5.21944	-6.14659	-3.60793	-5.39508	-6.85602	-5.21944		-6.14659	-6.73754	-4.53538	-10.8024	-5.21944	-6.85602	-18.4866	-4.53538	-7.07179	-3.60793	-7.18352	-8.12762	-3.52041			-9.39469	-5.39508	-6.97274	-6.48085	-2.61977	-0.78438	-5.39508	-4.53538	-7.69336	-6.14659	-10.6561
s__Pedobacter cryoconitis_A	GCF_001590605.1	True	GAATACCTCCTTTCT	True	False	True	True	True	S21_Winner	-7.07374	-9.39469	0	0	0	0	-8.46753	-1.33552	-4.53538	-0.78438	0	-1.28729	0	0	-0.142845	0	0	-10.2716	-4.53538	0	-19.5018	0	-0.360135	-0.832615	0	-11.5069	-10.3218			-0.359835	-3.27203	0	0	-8.09784	-5.12603	0	-1.2371	0	0	0
s__Leadbetterella byssophila	GCF_000166395.1	True	GAACACCTCCTTTAT	True	False	True	True	True	S21_Winner	-0.359835	0	0	0	0	0	0	0	0	0	0	0	-2.57153	0	-2.57153	-0.832615	0	0	0	-1.8215	-18.8939	0	-2.83376	0	0	-1.06957	-0.359835			0	-2.68108	0	0	0	0	-3.60793	0	0	0	-0.96002
s__Erysipelothrix inopinata	GCF_014396165.1	True	GATCACCTCCTTTCT	True	False	False	True	True	S21_Winner		-7.12197	-8.46753	-10.2547	-1.06957	-15.0036	-9.84711	-10.3218	-4.19918	-10.6561	-8.46753	-11.0206	-8.46753	-10.6561	-8.46753	-9.39469	-10.2547	-7.07374	-8.48228	-10.3218	-16.2078	-6.85602	-9.05848	-4.04723	-9.39469	-11.1818	-3.60793			-7.35893	-13.1003	-10.3218	-8.46753	-10.2547	-8.46753	-11.1818	-8.46753	-11.557	-7.40799	-9.39469
s__Flavobacterium sangjuense	GCF_004797125.1	True	GAACACCTCCTTTCT	True	True	True	True	True	S21_Winner	0	-1.06957	0	0	-0.832615	0	0	0	0	-2.63868	-1.28729	-1.28729	-0.78438	0	0	0	0	-0.902845	-3.82565	0	-19.2299	-0.78438	0	0	0	0	0			-3.60823	0	0	-1.06957	-2.21414	-4.4852	0	-2.97294	0	0	0
s__Sphaerochaeta_A coccoides	GCF_000208385.1	True	GATCACCTCCTTTCT	True	False	False	True	True	S21_Winner		-8.46753	-6.20621	-7.02355	-7.69336	-0.78438	-7.07179	-5.21944	-6.14659	0	-6.14659	-6.73754	-8.46753		-6.48085	-4.44201	-7.02355	-6.48085	-5.21944	-8.64317	-23.3596	-8.64317	-6.73754	-5.39508	-5.39508	-6.2062	-7.57261			-6.14659	-7.02355	-6.14659	-5.13192	-4.6209	-6.48085	-9.85217	-3.60823	-4.97408	-7.81182	-7.07374
s__Borreliella maritima	GCF_008931845.1	True	GATCACCTCCTTTCT	True	False	False	True	True	S21_Winner	-9.85217	-10.2547	-1.2371	-3.60793	-6.73754	-6.14659	-6.20621	-2.83376	-1.72598	-5.21944	-6.85602	-7.07374	-3.60793		-5.21944	-9.39469	-2.57153	-3.60793	-5.21944	-6.14659	-18.9265	-9.02976	-3.60793	-7.95547	-2.57153	-3.66278	-2.83376			-4.6209	-8.64317	-3.60793	-2.78582	-12.109	-5.39508	-6.85602	-7.07374	-2.61977	-5.21944	-5.21944
s__QFOI01 sp004337365	GCF_004337365.2	True	GAATACCTCCTTTTT	True	False	True	True	True	S21_Winner	-3.22884	-1.24489	0	0	-1.07	0	-0.317735	-10.2547	-3.89355	-2.61977	-0.26755	-2.3314	0	-0.08243	-5.39508	0	0	-6.85602	-1.24489	0	-13.7657	0	0	-6.24938	0	-9.55801	0			-2.72932	-1.06957	-1.24489	0	-1.14451	0	-9.39469	-0.142845	0	0	0
s__Nitratiruptor sp016593235	GCF_016593235.1	True	GATCACCTCCTTTCT	True	False	False	True	True	S21_Winner	-4.86963	-0.78438	-0.902845	-5.21944	-4.6209	-0.78438	-7.40799	-7.40799	-7.02273	-2.57153	-0.78438	-8.97044	-1.2371		-8.46753	-7.07374	-4.04723	-0.78438	-3.82565	-4.53538	-19.7144	-3.60793	-3.52041	-5.37242	-3.60823	-6.20621	-1.28729			-7.07374	-16.5923	-0.78438	-3.71297	-5.21944	-3.82565	-7.40799	-0.78438	-2.61977	-0.78438	-3.71297
s__Flavobacterium sp003403075	GCF_003403075.1	True	GAACACCTCCTTTCT	True	True	True	True	True	S21_Winner	-2.68108	-0.360135	0	0	-1.06957	0	0	0	0	-4.53538	-1.28729	-1.28729	-0.78438	0	0	-0.360135	0	0	-3.82565	-3.60823	-20.157	0	0	-0.847365	0	0	0			-3.60793	-0.96002	0	-0.40837	-2.21414	-0.902845	0	-0.78438	0	0	0
s__Tenacibaculum_A todarodis	GCF_001889045.1	True	GAACACCTCCTTTCT	True	True	True	True	True	S21_Winner	0	-0.360135	0	0	0	0	0	0	0	-4.53538	0	-0.360135	0	0	0	0	0	0	-1.28729	0	-17.1567	0	-1.28729	0	0	0	0			0	-1.71153	0	0	-3.82565	-3.33749	-1.28729	-2.21414	0	0	0
s__Pedobacter roseus	GCF_014395225.1	True	GAATACCTCCTTTCT	True	False	True	True	True	S21_Winner	-7.07374	-8.46753	-1.28729	0	0	0	-8.51577	-1.33552	0	-3.33749	0	0	-0.02393	0	-1.17955	0	0	-11.1818	-4.86963	-2.63868	-19.5018	0	0	-0.832615	0	-11.5069	-5.21944			-8.46753	-3.22884	0	0	-3.82565	-5.12603	0	0	0	0	0
s__Chryseobacterium sp003815675	GCF_003815675.1	True	GAACATCTCATTTTA	True	True	True	True	True	S21_Winner	0	0	0	-0.16011	0	0	0	0	0	0	0	-0.210295	0	0	0	-0.210295	0	0	0	0	-13.2171	0	0	0	-0.44446	0	0			-0.210295	0	0	0	0	-2.25653	-0.210295	0	0	0	0
s__Cyclobacterium amurskyense	GCF_001050135.1	True	GAACACCTCCTTTCT	True	False	True	True	True	S21_Winner	-2.61977	0	0	-0.902845	-10.6561	0	0	0	-0.902845	-3.82369	0	0	-2.57153	0	0	0	0	-9.39469	-0.902845	-4.53538	-19.2801	-8.51577	-1.28729	0	-0.359835	-13.3628	0			0	-2.57153	-1.28729	0	-8.14803	0	0	0	0	0	0
s__Treponema sp018336815	GCF_018336815.1	True	GATCACCTCCTTTCT	True	False	False	True	True	S21_Winner	-5.46223	-2.16901	-5.26767	-9.85217	-2.72932	-1.33214	-7.07374	-10.2547	-5.21944	0	-6.85602	-6.14659	-6.85602		-9.40913	-8.51577	-0.96002	-6.14659	-5.81039	-8.64317	-15.4607	-8.64317	-6.63382	-6.14659	-5.21944	-6.25444	-8.46753			-6.14659	-5.21944	-7.40799	-2.57153	-6.14659	-7.02355	-9.05848	-4.53538	-3.60823	-5.21944	-5.21944
s__Chlorobaculum limnaeum	GCF_001747405.1	True	GATCACCTCCTTTTA	True	False	True	True	True	S21_Winner	-5.7466	-7.07374	-6.14659	0	-0.359835	-0.181875	-0.181875	0	0	-3.27203	-0.601805	-0.359835	-0.359835	0	0	0	-1.06957	-1.74402	-0.359835	0	-14.8648	0	-1.06957	-0.317735	-3.60793	-2.68108	-0.359835			-3.94249	-0.272315	-1.6561	0	-4.6209	-2.72932	-3.60793	-1.60591	-0.96002	-0.272315	0
s__Mucilaginibacter sp012849215	GCF_012849215.1	True	GAATACCTCCTTTCT	True	False	True	True	True	S21_Winner	-7.07374	-9.39469	0	0	0	-1.07	-10.3218	-4.86963	-0.359835	0	0	-0.78438	0	0	-1.17955	0	0	-10.2716	-14.7569	-3.82565	-17.3635	0	0	-0.832615	-1.06957	-9.55801	-9.39469			-8.64317	-3.22884	0	0	-8.14803	-1.28729	0	0	0	-0.359835	0
s__Myxococcus hansupus	GCF_000280925.3	True	GATCACCTCCTTTCT	True	False	False	True	True	S21_Winner	-4.53538	-3.60793	-6.14659	-8.14608	-7.35893	-6.30991	-4.19918	-5.13192	-6.73754	-5.39508	-5.21944	-5.39508	-4.86963	-0.359835	-3.60823	-3.60793	-2.16901	-2.68108	-3.60793	-3.60793	-18.9015	-3.60823	-3.94249	-3.60793	-3.94249	-4.4852	-3.60793			-5.21944	-15.6389	-5.46223	-3.60793	-5.21944	-7.30875	-4.86963	-3.60793	-4.53538	-3.60793	-3.60793
s__Chloroherpeton thalassium	GCF_000020525.1	True	GATCACCTCCTTTCT	True	False	True	True	True	S21_Winner	-8.48228	-1.06957	-6.14659	0	0	0	-3.52041	-0.360135	-3.71297	-1.28729	-2.16901	-0.360135	0	-1.28729	0	-1.06957	0	-3.52041	-3.82565	0	-16.5661	0	-0.360135	0	-2.63868	0	0			-7.69336	0	-1.26041	0	-0.359835	-2.68108	-3.60793	-1.74402	0	-1.81542	0
s__Escherichia coli	GCF_003697165.2	True	GATCACCTCCTTACC	True	False	False	False	False	S21_Loser	-0.181875	-5.39508	-3.60793	-3.60793	-7.95547	-10.1925	-3.60793	-5.26767	-2.72932	-3.60793	-11.4384	-5.21944	-5.21944	-5.75746	-3.60793	-3.60793	-5.18016	-3.60793	-3.60793	-5.26767	-7.02862	-6.85602	-6.85602	-5.39508	-10.1925	-3.60793	-6.85602			-3.94249	-5.21944	-4.94659	-2.61977	-3.60793	-7.48495	-7.47851	-3.60823	-2.57153	-2.68108	-5.21944
s__Staphylococcus aureus	GCF_001027105.1	True	GATCACCTCCTTTCT	True	False	False	False	False	S21_Loser	-9.39469	-8.46753	-9.39469	-10.3218	-10.3218	-13.7422	-14.4689	-13.1454	-10.6561	-9.39469	-10.3218	-14.7067	-7.95547	-5.39508	-9.39469	-7.07374	-12.0588	-10.3218	-14.4207	-14.7118	-12.321	-10.3218	-11.1818	-13.8894	-13.1454	-13.1454	-13.7422			-5.21944	-11.2036	-13.7422	-8.46753	-11.7728	-13.7422	-10.2285	-12.109	-11.5088	-7.02355	-9.39469
s__Streptococcus pneumoniae	GCF_001457635.1	True	GATCACCTCCTTTCT	True	False	False	False	False	S21_Loser	-6.85602	-7.07374	-11.1818	-8.46753	-8.46753	-10.3218	-10.7829	-7.02355	-9.01867	-7.07374	-10.2547	-5.21944	-3.60823	-10.2547	-7.07374	-1.28729	-11.0689	-7.07374	-7.07374	-8.64317	0	-6.14659	-9.39469	-4.53538	-10.7346	-11.557	-5.21944			-7.07374	-13.1003	-10.3218	-0.78438	-9.89729	-7.02355	-12.109	-10.3218	-9.85217	-5.21944	-6.85602
s__Pseudomonas aeruginosa	GCF_001457615.1	True	GATCACCTCCTTAAT	True	False	False	False	False	S21_Loser	-2.57153	-3.60793	-3.60793	-5.21944	-3.60793	-0.78438	-5.05133	-5.21944	-2.72932	-3.60793	-2.68108	-3.60793	-3.60793	-3.60793	-3.94249	-2.68108	-6.09156	-9.5111	-3.60793	-6.48085	-2.57153	-6.85602	-7.1813	-5.39508	-12.246	-3.97704	-6.70434			-5.39508	-5.21944	-3.60793	-3.60793	-4.94015	-6.85602	-7.47851	-3.60823	-2.70725	-5.21944	-5.0696
s__Acinetobacter baumannii	GCF_009759685.1	True	GATCACCTCCTTAAC	True	False	False	False	False	S21_Loser	-2.57153	-3.9706	-6.68461	-7.47851	-3.60793	-7.47851	-5.13192	-7.47851	-4.11775	-3.60793	-1.06957	-5.26767	-3.60793	-5.39508	-3.60793	-3.04345	-4.44527	-7.47851	-3.60823	-6.14659	-3.60793	-3.60793	-4.94015	-5.39508	-6.71077	-2.57153	-9.38902			-13.7747	-10.2547	-5.39508	-2.57153	-3.60793	-3.94249	-5.81039	-2.68108	-5.39508	-3.60793	-7.47851
s__Clostridioides difficile	GCF_001077535.1	True	GATCACCTCCTTTCT	True	False	False	False	False	S21_Loser		-10.2547	-8.46753	-12.8151	-10.6561	-16.2299	-9.39469	-12.6572	-13.1454	-10.3218	-10.6561	-17.0048	-12.8151		-8.64317	-13.1003	-14.8051	-10.3218	-14.8051	-15.3027	-12.321	-9.72894	-10.6561	-12.8151	-14.7569	-13.1454	-13.7422			-10.2285	-15.0036	-14.0765	-9.39469	-10.6561	-13.7422	-14.2687	-10.3218	-11.5088	-8.46753	-12.109
s__Streptococcus pyogenes	GCF_002055535.1	True	GATCACCTCCTTTCT	True	False	False	False	False	S21_Loser	-6.85602	-7.07374	-11.1818	-10.2716	-9.05848	-10.3218	-10.3984	-7.02355	-11.557	-3.60793	-10.2547	-5.21944	-3.60823	-7.40799	-7.07374	-1.28729	-11.557	-7.07374	-7.07374	-0.181875	-2.72932	-6.14659	-9.39469	-4.53538	-11.5088	-11.557	-5.21944			-5.21944	-8.64317	-8.46753	-0.78438	-7.07374	-0.78438	-10.3218	-8.46753	-9.85217	-5.21944	-7.40799
s__Neisseria meningitidis	GCF_900638555.1	True	GATCACCTCCTTTCT	True	False	False	False	False	S21_Loser	-0.359835	-3.60823	-2.61977	-4.52942	-3.60793	-0.78438	-4.53538	-5.21944	-1.06957	-4.86963	-3.60823	-2.68108	-0.78438	-0.78438	-3.60793	-0.78438	-5.13192	-2.63868	-2.63868	-5.21944	-0.78438	-6.85602	-3.60823	-4.53538	-5.13192	-2.83376	-6.85602			-3.60793	-10.3029	-5.21944	-1.06957	-2.57153	-3.60793	-7.07374	-4.53538	-5.39508	-2.68108	-6.14659
s__Listeria monocytogenes	GCF_900187225.1	True	GATCACCTCCTTTCT	True	False	False	False	False	S21_Loser	-6.85602	-8.46753	-10.6561	-10.3218	-10.6561	-13.7422	-13.1454	-14.2687	-10.3218	-10.3218	-12.109	-14.2687	-14.6192	-11.5088	-16.0779	-11.2036	-11.1818	-8.46753	-14.5963	-13.1003	-12.321	-9.39469	-9.72894	-12.8151	-14.8051	-14.2687	-13.7422			-11.2208	-12.2779	-11.1818	-8.46753	-12.6572	-14.576	-12.6572	-10.3218	-9.85217	-9.40913	-10.2547
s__Campylobacter_D jejuni	GCF_001457695.1	True	GATCACCTCCTTTCT	True	False	False	False	False	S21_Loser	-0.78438	-6.14659	-0.78438	-5.21944	-5.37242	-0.78438	-0.78438	-3.82565	-4.86963	-0.78438	-0.78438	-0.78438	-0.78438		-10.2547	-0.78438	-0.78438	-0.78438	-4.53538	-4.53538	-7.57261	-3.60793	-6.85602	-2.61977	-3.60823	-5.21944	-0.78438			-1.72598	-1.06957	-6.14659	-2.63868	-5.21944	-4.53538	-7.81182	-0.78438	-2.61977	-2.78582	-7.35893
s__Enterobacter hormaechei_A	GCF_001729745.1	True	GATCACCTCCTTACC	True	False	False	False	False	S21_Loser	-0.181875	-5.39508	-3.60793	-3.60793	-7.95547	-10.1925	-3.60793	-5.26767	-2.72932	-3.60793	-11.4384	-5.21944	-5.21944	-5.75746	-3.60793	-3.60793	-5.18016	-3.60793	-3.60793	-5.26767	-7.02862	-6.85602	-6.85602	-5.39508	-9.41834	-3.60793	-6.85602			-3.94249	-5.21944	-3.94249	-2.61977	-3.60793	-7.48495	-7.47851	-3.60823	-2.57153	-2.68108	-5.21944
s__Burkholderia mallei	GCF_000011705.1	True	GATCACCTCCTTTCT	True	False	False	False	False	S21_Loser	-0.181875	-3.60793	-6.14659	-4.4852	-3.60823	-0.78438	-2.57153	-5.21944	-5.37242	-0.78438	-2.68108	-2.68108	-3.60793	-5.39508	-0.78438	-0.96002	-3.48944	-2.68108	-6.14659	-2.68108	-2.16901	-6.85602	-6.85602	-3.60793	-9.88192	-3.60793	-9.89729			-6.14659	-6.85602	-5.39508	-1.74402	-2.72932	-1.74402	-3.60793	-3.60823	-5.18016	-5.21944	-5.21944
s__Listeria monocytogenes_B	GCF_000307025.1	True	GATCACCTCCTTTCT	True	False	False	False	False	S21_Loser	-6.85602	-8.46753	-10.6561	-10.3218	-10.6561	-13.7422	-13.1454	-14.2687	-10.3218	-10.3218	-12.109	-14.2687	-14.6192	-11.5088	-16.0779	-11.2036	-11.1818	-8.46753	-14.5963	-13.1003	-12.321	-9.39469	-9.72894	-12.8151	-14.8051	-14.2687	-13.7422			-11.2208	-12.2779	-11.1818	-8.46753	-12.6572	-14.576	-12.6572	-10.3218	-9.85217	-9.40913	-10.2547
s__Streptococcus suis	GCF_000294495.1	True	GATCACCTCCTTTCT	True	False	False	False	False	S21_Loser	-8.64317	-7.07374	-11.1818	-8.46753	-9.05848	-10.3218	-10.3984	-7.02355	-9.01867	-7.07374	-10.2547	-5.21944	-1.28729	-7.07374	-7.07374	-1.28729	-11.557	-7.07374	-7.07374	0	-0.359835	-6.14659	-10.3218	-4.53538	-10.7829	-11.557	-5.21944			-5.21944	-8.64317	-8.46753	-0.78438	-9.89729	-7.02355	-12.109	-8.46753	-9.85217	-5.21944	-6.85602
s__Staphylococcus epidermidis	GCF_006742205.1	True	GATCACCTCCTTTCT	True	False	False	False	False	S21_Loser	-9.39469	-8.46753	-9.39469	-10.3218	-10.3218	-13.7422	-14.4689	-13.1454	-10.6561	-9.39469	-10.3218	-14.7067	-7.95547	-5.39508	-9.39469	-7.07374	-12.0588	-10.3218	-14.4207	-14.7118	-12.321	-10.3218	-11.1818	-13.8894	-13.1454	-13.1454	-13.7422			-5.21944	-11.2036	-13.7422	-8.46753	-11.7728	-13.7422	-10.6561	-12.109	-11.5088	-7.40799	-9.39469
s__Wolbachia pipientis	GCF_000008025.1	True	GATTACCTCCTTAGG	True	False	False	True	False	S21_Loser	-0.86965	-6.85602	-4.94015	-0.86965	-2.57153	-3.60823	-0.96002	-7.47851	-1.07	-3.60793	0	-2.9311	-6.72701	-6.48085	-5.39508	-2.57153	-3.60793	-8.02766	-2.57153	-3.90346	-12.5138	-2.57153	-0.359835	-5.21944	-3.21909	-3.60793	-5.21944			-7.19101	-5.81039	-3.60793	-1.06957	-2.68108	-4.83061	-3.90346	-5.93604	-1.07	-3.60793	-10.9023
s__Bordetella pertussis	GCF_000306945.1	True	GATCACCTCCTTTAA	True	False	False	False	False	S21_Loser	-1.06957	-3.60793	-3.60793	-5.0449	-3.94249	-6.14659	-3.60823	-5.21944	-1.06957	-0.78438	-3.94249	-4.19918	-1.06957	-5.37242	-5.39508	-2.78582	-2.97294	-3.60793	-3.60793	0	-3.9706	-13.2641	-13.1003	-3.60793	-9.88192	-5.37242	-6.14659			-4.44527	-3.60793	-6.14659	-0.78438	-1.06957	-1.06957	-8.4121	-0.78438	-0.78438	-3.37756	-8.06946
s__Brucella melitensis	GCF_000007125.1	True	GATCACCTCCTTTCT	True	False	False	False	False	S21_Loser	-1.06957	-4.53538	-4.19918	-0.78438	-4.53538	-7.07374	-2.21414	-6.14659	-4.19918	-3.60823	-1.2371	-4.4852	-6.14659	-5.39508	-8.14803	-4.86963	-3.60823	-7.40799	-7.02355	-3.60793	-0.832615	-4.5947	-5.41204	-6.87078	-10.3199	-3.60793	-2.57153			-7.35893	-3.60793	-2.63868	-3.60823	-7.30875	-5.81039	-3.60793	-7.07374	-4.19918	-7.40799	-7.40799
s__Francisella tularensis	GCF_000008985.1	True	GATCACCTCCTTAAC	True	False	False	False	False	S21_Loser	-1.06957	-4.94015	-7.95547	-3.27203	-1.81542	-6.14659	-5.13192	-4.94015	-3.60823	-3.60823	-2.78582	-3.60793	-5.21944	-4.6209	-3.60793	-3.60793	-5.13192	-3.94249	-8.06946	-3.60793	-9.85217	-10.7419	-2.57153	-3.94249	-3.60793	-2.68108	-6.14659			-8.64317	-0.78438	-3.60793	-0.78438	-4.11775	-5.70667	-6.14659	-6.14659	-4.11775	-6.14659	-3.60793
s__Legionella pneumophila	GCF_000008485.1	True	GATCACCTCCTTACA	True	False	False	False	False	S21_Loser	-0.359835	-3.60793	-3.60793	-5.21944	-1.06957	-1.71153	-3.80669	-3.60793	-4.94659	-0.359835	-3.80669	-3.60793	-3.60793	-7.07686	-5.21944	-3.60793	-2.57153	-6.48085	-3.60793	-3.60793	-3.94249	-4.6209	-3.04345	-7.95547	-9.85217	-9.38902	-3.60793			-9.41834	-10.2547	-0.78438	-3.60793	-3.60793	-7.48495	-7.66059	-5.21944	-5.13192	-7.48495	-5.7672
s__Helicobacter pylori	GCF_900478295.1	True	GATCACCTCCTTTCT	True	False	False	False	False	S21_Loser	-0.78438	-6.14659	-3.48944	-0.902845	-0.78438	-0.78438	-4.4852	-1.28729	-0.78438	-0.78438	-6.14659	-0.78438	-0.78438		-10.2547	-5.21944	-2.61977	-2.78582	-3.82565	-4.19918	-10.9512	-3.60823	-11.5088	-2.61977	-2.61977	-6.14659	-0.96002			-2.83376	-14.7569	-0.78438	-0.78438	-5.26767	-7.07374	-10.3199	-12.109	-6.20621	-0.78438	-2.57153
s__Lactiplantibacillus plantarum	GCF_014131735.1	True	GATCACCTCCTTTCT	True	False	False	False	False	S21_Loser	-8.46753	-6.85602	-8.46753	-6.85602	-10.3218	-13.7422	-11.1818	-12.109	-9.39469	-12.4432	-12.109	-12.6572	-13.1003	-7.07374	-8.83402	-12.8633	-10.3218	-9.72894	-14.8824	-13.1003	-12.321	-9.39469	-10.2547	-11.2036	-14.2687	-13.1454	-12.8633			-5.21944	-14.76	-9.39469	-6.85602	-12.8092	-14.6192	-10.3218	-9.98563	-9.85217	-7.35893	-8.46753
s__Bacillus_A bombysepticus	GCF_006384875.1	True	GATCACCTCCTTTCT	True	False	False	False	False	S21_Loser	-10.8456	-8.46753	-10.6561	-10.3218	-10.3218	-16.5661	-13.1454	-16.1041	-10.3218	-10.6561	-12.109	-12.8092	-15.0036	-10.2716	-14.7118	-11.2036	-14.1687	-6.85602	-12.8092	-15.3027	-12.321	-9.72894	-10.6561	-12.8151	-14.2687	-16.544	-11.2036			-9.05848	-12.8151	-13.7422	-9.72894	-14.5963	-13.7422	-14.2687	-10.3218	-11.5088	-7.07374	-10.2547
s__Klebsiella variicola	GCF_000828055.2	True	GATCACCTCCTTACC	True	False	False	False	False	S21_Loser	-0.181875	-5.39508	-3.60793	-3.60793	-7.95547	-10.1925	-3.60793	-5.26767	-2.72932	-3.60793	-11.4384	-5.21944	-5.21944	-5.75746	-3.60793	-3.60793	-5.18016	-3.60793	-3.60793	-5.26767	-7.02862	-6.85602	-6.85602	-5.39508	-10.1989	-3.60793	-6.85602			-3.94249	-5.21944	-4.94659	-2.61977	-3.60793	-7.48495	-7.47851	-3.60823	-2.57153	-2.68108	-5.21944
s__Bacillus subtilis	GCF_000009045.1	True	GATCACCTCCTTTCT	True	False	False	False	False	S21_Loser		-8.46753	-10.6561	-10.3218	-10.6561		-12.8092	-16.1041	-12.109		-11.7728	-12.8092	-13.7422	-9.98563				-14.7569	-14.5963	-14.7118	-12.321	-9.39469	-10.6561	-12.8151	-14.8051					-10.3199		-13.7422	-8.46753	-14.5963	-13.7422	-14.2687		-11.5088	-9.40913	-8.46753
s__Citrobacter freundii	GCF_011064845.1	True	GATCACCTCCTTACC	True	False	False	False	False	S21_Loser	-0.181875	-5.39508	-3.60793	-3.60793	-7.95547	-10.1925	-3.60793	-5.26767	-2.72932	-3.60793	-11.4384	-5.21944	-5.21944	-5.75746	-3.60793	-3.60793	-5.18016	-3.60793	-3.60793	-5.26767	-7.02862	-6.85602	-6.85602	-5.39508	-9.41834	-3.60793	-6.85602			-3.94249	-5.21944	-3.94249	-2.61977	-3.60793	-7.48495	-7.47851	-3.60823	-2.57153	-2.68108	-5.21944
s__Cronobacter sakazakii	GCF_000982825.1	True	GATCACCTCCTTACC	True	False	False	False	False	S21_Loser	-0.181875	-5.39508	-3.60793	-3.60793	-7.95547	-10.1925	-3.60793	-5.26767	-2.72932	-3.60793	-11.4384	-5.21944	-5.21944	-5.75746	-3.60793	-3.60793	-5.18016	-3.60793	-3.60793	-5.26767	-7.02862	-6.85602	-6.85602	-5.39508	-10.1989	-3.60793	-6.85602			-3.94249	-5.21944	-4.94659	-2.61977	-3.60793	-7.48495	-7.47851	-3.60823	-2.57153	-2.68108	-5.21944
s__Helicobacter pylori_C	GCF_000277405.1	True	GATCACCTCCTTTCT	True	False	False	False	False	S21_Loser	-0.78438	-6.14659	-3.48944	-0.902845	-0.78438	-0.78438	-4.4852	-1.28729	-0.78438	-0.78438	-6.14659	-0.78438	-0.78438		-10.2547	-5.21944	-2.61977	-2.78582	-3.82565	-4.19918	-10.9512	-3.60823	-11.5088	-2.61977	-2.61977	-6.14659	-0.96002			-2.83376	-14.7569	-0.78438	-0.78438	-5.26767	-4.53538	-10.3199	-12.109	-7.02862	-0.78438	-2.57153
s__Bacillus_A anthracis	GCF_000742895.1	True	GATCACCTCCTTTCT	True	False	False	False	False	S21_Loser	-10.8456	-8.46753	-10.6561	-10.3218	-10.3218	-16.5661	-13.1454	-16.1041	-10.3218	-10.6561	-12.109	-12.8092	-15.0036	-10.2716	-14.76	-11.2036	-14.1687	-6.85602	-12.8092	-15.3027	-12.321	-9.72894	-10.6561	-12.8151	-14.2687	-16.544	-11.2036			-9.05848	-12.8151	-13.7422	-9.72894	-14.5963	-13.7422	-14.2687	-10.3218	-11.5088	-7.07374	-10.2547
s__Serratia marcescens_K	GCF_002220655.1	True	GATCACCTCCTTACC	True	False	False	False	False	S21_Loser	-0.181875	-5.39508	-3.60793	-3.60793	-5.39508	-10.1925	-3.60793	-5.26767	-2.72932	-3.60793	-4.6209	-5.21944	-5.21944	-5.75746	-3.60793	-3.60793	-5.18016	-3.60793	-3.60793	-5.26767	-9.85217	-6.85602	-6.85602	-5.39508	-9.41834	-3.60793	-8.51577			-3.94249	-5.21944	-3.94249	-2.61977	-3.60793	-7.48495	-10.1925	-3.60823	-2.57153	-5.75746	-5.21944
s__Staphylococcus haemolyticus	GCF_006094395.1	True	GATCACCTCCTTTCT	True	False	False	False	False	S21_Loser	-9.39469	-8.46753	-9.39469	-10.3218	-10.3218	-13.7422	-14.4689	-13.1454	-10.6561	-9.39469	-10.3218	-14.7067	-7.95547	-5.21944	-8.46753	-7.07374	-12.0588	-12.109	-14.4207	-14.7118	-12.321	-10.3218	-11.1818	-13.8894	-13.1454	-13.1454	-13.7422			-5.21944	-11.2036	-13.7422	-8.46753	-11.7728	-13.7422	-10.6561	-12.109	-11.5088	-7.40799	-9.39469
s__Helicobacter pylori_BU	GCF_900120335.1	True	GATCACCTCCTTTCT	True	False	False	False	False	S21_Loser	-0.78438	-6.14659	-3.48944	-0.902845	-0.78438	-0.78438	-4.4852	-1.28729	-0.78438	-0.78438	-6.14659	-0.78438	-0.78438		-10.2547	-5.21944	-2.61977	-2.78582	-3.82565	-4.19918	-10.9512	-3.60823	-11.5088	-2.61977	-2.61977	-6.14659	-0.96002			-2.83376	-14.7569	-0.78438	-0.78438	-5.26767	-4.53538	-10.3199	-12.109	-7.02862	-0.78438	-2.57153
s__Xanthomonas oryzae	GCF_004136375.1	True	GATCACCTCCTTTTG	True	False	False	False	False	S21_Loser	-2.16901	-5.21944	-5.79678	-9.00499	-0.78438	-5.78649	-3.60823	-3.52041	-1.06957	-4.86963	-2.78582	-2.82794	-3.60793	-3.94249	-0.359835	-2.68108	-3.60823	-6.14659	-4.44527	-2.68108	0	-6.85602	-5.39508	-3.60793	-6.14659	-3.94249	-5.36916			-3.60793	-6.85602	-3.60793	-0.359835	-6.73754	-6.48085	-5.39508	-2.68108	-2.68108	-3.52041	-3.94249
s__Klebsiella aerogenes	GCF_000215745.1	True	GATCACCTCCTTACC	True	False	False	False	False	S21_Loser	-0.181875	-5.39508	-3.60793	-3.60793	-7.95547	-10.1925	-3.60793	-5.26767	-2.72932	-3.60793	-11.4384	-5.21944	-5.21944	-5.75746	-3.60793	-3.60793	-5.18016	-3.60793	-3.60793	-5.26767	-7.02862	-6.85602	-6.85602	-5.39508	-9.41834	-3.60793	-6.85602			-3.94249	-5.21944	-3.94249	-2.61977	-3.60793	-7.48495	-7.47851	-3.60823	-2.57153	-2.68108	-5.21944
s__Burkholderia multivorans	GCF_000959525.1	True	GATCACCTCCTTTCC	True	False	False	False	False	S21_Loser	-0.181875	-3.60793	-6.14659	-4.53538	-6.87078	-6.14659	-2.57153	-5.21944	-5.37242	-0.78438	-2.68108	-2.68108	-3.60793	-5.39508	-0.78438	-0.96002	-2.97294	-2.68108	-6.14659	-2.92387	-1.74402	-6.85602	-6.85602	-3.60793	-8.62051	-3.60793	-6.48085			-6.14659	-6.85602	-5.39508	-1.74402	-2.72932	-1.74402	-3.60793	-3.60823	-5.18016	-5.21944	-6.14659
s__Clostridium_P perfringens	GCF_000013285.1	True	GATCACCTCCTTTCT	True	False	False	False	False	S21_Loser	-7.07374	-8.46753	-9.39469	-12.8633	-9.39469	-18.1887	-9.39469	-13.1454	-12.2296	-10.3218	-9.39469	-14.7118	-12.8151		-11.2036	-16.9003	-14.9325	-9.39469	-12.8092	-16.1262	-12.321	-10.3218	-10.6561	-12.8151	-14.7569	-14.9325	-12.8151			-7.02862	-15.1508	-8.46753	-9.05848	-14.9325	-14.6192	-14.7569	-11.5161	-11.5088	-9.39469	-10.2547
s__Burkholderia ubonensis	GCF_000959245.1	True	GATCACCTCCTTTCC	True	False	False	False	False	S21_Loser	-0.181875	-3.60793	-5.37242	-4.53538	-6.87078	-6.14659	-2.57153	-5.21944	-5.37242	-0.78438	-2.68108	-2.68108	-3.60793	-5.39508	-0.78438	-0.96002	-2.97294	-2.68108	-6.14659	-2.92387	-1.18901	-6.85602	-6.85602	-3.60793	-8.62051	-3.60793	-6.48085			-6.14659	-6.85602	-5.39508	-1.74402	-2.72932	-1.74402	-3.60793	-3.60823	-5.18016	-5.21944	-6.14659
s__Pasteurella multocida	GCF_900187275.1	True	GATCACCTCCTTACC	True	False	False	True	False	S21_Loser	-0.181875	-3.60823	-3.60793	-3.60793	-5.39508	-0.78438	-3.60793	-3.60793	-5.39508	-3.60793	-4.6209	-3.60793	-5.21944	-3.04345	-5.21944	-3.60793	-7.07686	-5.21944	-3.60793	-5.21944	-12.2126	-6.85602	-6.85602	-5.39508	-5.21944	-3.60793	-5.39508			-3.94249	-5.21944	-3.94249	-0.96002	-3.60793	-6.85602	-10.1925	-3.60823	-2.57153	-2.68108	-5.21944
s__Bacillus_A toyonensis	GCF_000496285.1	True	GATCACCTCCTTTCT	True	False	False	False	False	S21_Loser	-10.8456	-8.46753	-10.6561	-10.3218	-10.3218	-16.5661	-13.1454	-16.1041	-10.3218	-10.6561	-12.109	-12.8092	-15.0036	-10.2716	-14.7118	-11.2036	-14.1687	-6.85602	-12.8092	-15.3027	-12.321	-9.72894	-10.6561	-12.8151	-14.2687	-16.544	-11.2036			-9.05848	-12.8151	-13.7422	-9.72894	-14.5963	-13.7422	-14.2687	-10.3218	-11.5088	-7.07374	-10.2547
s__Burkholderia gladioli	GCF_000959725.1	True	GATCACCTCCTTTCT	True	False	False	False	False	S21_Loser	-0.181875	-3.60793	-5.37242	-4.4852	-4.19918	-0.78438	-0.78438	-5.21944	-5.37242	-0.78438	-2.68108	-2.68108	-3.60793	-5.39508	-0.78438	-0.96002	-3.48944	-9.01867	-6.14659	-2.68108	-6.20621	-6.85602	-6.85602	-3.60793	-8.62051	-3.60793	-6.48085			-6.14659	-6.85602	-7.95547	-1.74402	-2.72932	-1.74402	-3.60793	-3.60823	-5.18016	-5.26767	-6.14659
s__Phocaeicola vulgatus	GCF_000012825.1	True	GAACACCTCCTTTCT	True	False	True	False	False	S21_Loser	-0.360135	-3.82565	0	0	-1.06957	0	0	0	0	0	-0.272615	0	0	0	0	0	-1.2371	-10.3218	-0.359835	-0.360135	0	0	0	0	0	-11.5069	-8.46753			-9.39469	-1.28729	0	0	-2.21414	0	-1.06957	0	0	0	0
s__Streptococcus mutans	GCF_006739205.1	True	GATCACCTCCTTTCT	True	False	False	False	False	S21_Loser	-8.64317	-7.07374	-11.1818	-8.46753	-9.05848	-10.3218	-11.2208	-7.07374	-11.557	-3.60793	-10.2547	-5.21944	-0.78438		-7.07374	-1.28729	-9.01867	-7.40799	-7.07374	-0.96002	-0.360135	-6.14659	-9.39469	-4.53538	-10.7346	-11.557	-5.21944			-3.94249	-8.64317	-8.46753	-0.78438	-9.89729	-6.14659	-10.3218	-9.05848	-9.85217	-7.40799	-6.85602
s__Lacticaseibacillus paracasei	GCF_000829035.1	True	GATCACCTCCTTTCT	True	False	False	False	False	S21_Loser	-8.46753	-6.85602	-9.39469	-6.85602	-10.3218	-15.6389	-10.2716	-12.109	-9.39469	-12.4432	-12.109	-11.0206	-12.8151	-6.14659	-7.57261	-13.8894	-11.557	-9.98563	-12.109	-13.1003	-12.321	-9.39469	-10.2547	-12.8151	-12.8092	-14.317	-14.6694			-3.82565	-13.1003	-11.1818	-6.85602	-13.1454	-13.7422	-13.1454	-10.3218	-9.85217	-7.07374	-9.72894
s__Clostridium beijerinckii	GCF_018223745.1	True	GATCACCTCCTTTCT	True	False	False	False	False	S21_Loser	-6.48085	-11.1818	-10.3218	-12.8151	-9.39469	-20.1336	-9.39469	-13.1454	-12.2296	-10.3218	-9.39469	-14.7118	-12.8151		-11.2036	-16.5661	-14.4444	-9.39469	-12.8092	-14.8648	-12.321	-10.2716	-10.6561	-12.8633	-14.7569	-14.9325	-12.8151			-7.02862	-15.1508	-8.46753	-9.05848	-13.1454	-13.7422	-14.8051	-11.1818	-11.5088	-9.39469	-10.2547
s__Lacticaseibacillus rhamnosus	GCF_900636965.1	True	GATCACCTCCTTTCT	True	False	False	False	False	S21_Loser	-8.46753	-6.85602	-9.39469	-6.85602	-10.3218	-15.6389	-10.2716	-12.109	-9.39469	-12.4432	-12.109	-11.0206	-12.8151	-6.14659	-7.57261	-13.8894	-11.557	-10.6561	-12.109	-13.1003	-12.321	-9.39469	-10.2547	-12.8151	-12.8092	-14.317	-14.6694			-3.82565	-13.1003	-11.1818	-6.85602	-13.1454	-13.7422	-13.1454	-10.3218	-9.85217	-7.07374	-9.72894
s__Bacillus_A cereus	GCF_000007825.1	True	GATCACCTCCTTTCT	True	False	False	False	False	S21_Loser	-10.8456	-8.46753	-10.6561	-10.3218	-10.3218	-16.5661	-13.1454	-16.1041	-10.3218	-10.6561	-12.109	-12.8092	-15.0036	-10.2716	-14.7118	-11.2036	-14.1687	-6.85602	-12.8092	-15.3027	-12.321	-9.72894	-10.6561	-12.8151	-14.2687	-16.544	-11.2036			-9.05848	-12.8151	-13.7422	-9.72894	-14.5963	-13.7422	-14.2687	-10.3218	-11.5088	-7.07374	-10.2547
s__Stenotrophomonas maltophilia	GCF_900186865.1	True	GATCACCTCCTTTTG	True	False	False	False	False	S21_Loser	-0.359835	-5.21944	-3.60823	-8.66879	-0.78438	-5.78649	-6.14659	-3.52041	-2.57153	-4.86963	-4.19918	-2.82794	-3.60793	-3.94249	-0.359835	-2.68108	-3.60823	-6.14659	-4.44527	-2.68108	-0.272315	-6.85602	-5.39508	-3.94249	-6.14659	-3.94249	-10.2215			-3.60793	-8.46753	-3.60793	-0.359835	-6.14659	-6.48085	-5.39508	-3.60823	0	-3.52041	-3.94249
s__Bacillus_A thuringiensis_S	GCF_000021305.1	True	GATCACCTCCTTTCT	True	False	False	False	False	S21_Loser	-10.8456	-8.46753	-10.6561	-10.3218	-10.3218	-16.5661	-13.1454	-16.1041	-10.3218	-10.6561	-12.109	-12.8092	-15.0036	-10.2716	-14.7118	-11.2036	-14.1687	-6.85602	-12.8092	-15.3027	-12.321	-9.72894	-10.6561	-12.8151	-14.2687	-16.544	-11.2036			-9.05848	-12.8151	-13.7422	-9.72894	-14.5963	-13.7422	-14.2687	-10.3218	-11.5088	-7.07374	-10.2547
s__Vibrio vulnificus	GCF_002224265.1	True	GATCACCTCCTTATA	True	False	False	True	False	S21_Loser	-0.181875	-3.94249	-5.21944	-3.60793	-3.04345	-8.84492	-3.60793	-3.60793	-4.23295	-3.60793	-2.72932	-5.21944	-5.21944	-7.02862	-5.21944	-3.60793	-1.71153	-5.21944	-3.60793	-5.26767	-9.85217	-3.60793	-5.21944	-5.81039	-5.21944	-3.60793	-5.21944			-3.94249	-5.21944	-2.57153	-2.61977	-3.60793	-7.48495	-8.84492	-3.60823	-2.57153	-2.68108	-5.21944
s__Bacillus licheniformis	GCF_000011645.1	True	GATCACCTCCTTTCT	True	False	False	False	False	S21_Loser	-11.1818	-8.46753	-10.6561	-10.3218	-10.6561	-14.6694	-14.4207	-16.1041	-12.109	-10.3218	-11.7728	-12.8092	-13.7422	-10.3218	-13.1003	-11.2036	-14.1082	-14.7569	-14.5963	-14.7118	-12.321	-9.39469	-10.6561	-12.8151	-14.8051	-16.2561	-11.2036			-10.6561	-12.8151	-13.7422	-8.46753	-14.5963	-13.7422	-14.2687	-10.3218	-11.5088	-9.40913	-8.46753
s__Enterococcus_B hirae	GCA_000271405.2	True	GATCACCTCCTTTCT	True	False	False	False	False	S21_Loser	-8.46753	-6.85602	-9.39469	-6.85602	-10.3218	-15.3027	-12.6572	-12.4432	-8.46753	-10.6561	-12.4432	-14.317	-11.2036	-6.85602	-9.85217	-12.2779	-12.6572	-8.46753	-14.8824	-13.1003	-12.321	-9.39469	-8.46753	-11.2036	-14.7569	-14.2687	-13.7422			-6.14659	-14.7118	-11.1818	-6.85602	-13.1454	-13.7422	-14.7569	-10.6561	-9.85217	-6.14659	-8.46753
s__Akkermansia muciniphila	GCF_000020225.1	True	GATCACCTCCTTTCT	True	False	False	False	False	S21_Loser	0	-3.87388	0	-1.74402	-0.78438	0	0	0	-1.81542	0	-0.832615	-0.78438	0	0	-3.60823	0	-0.360135	-0.181875	-2.68108	-1.33552	-4.53538	0	-8.48228	-3.82565	-2.68108	-0.359835	0			0	-0.181875	0	-0.360135	-7.07374	-1.28729	-9.39469	0	0	0	-1.28729
s__Enterobacter roggenkampii	GCF_001729805.1	True	GATCACCTCCTTACC	True	False	False	False	False	S21_Loser	-0.181875	-5.39508	-3.60793	-3.60793	-7.95547	-10.1925	-3.60793	-5.26767	-2.72932	-3.60793	-11.4384	-5.21944	-5.21944	-5.75746	-3.60793	-3.60793	-5.18016	-3.60793	-3.60793	-5.26767	-7.02862	-6.85602	-6.85602	-5.39508	-9.41834	-3.60793	-6.85602			-3.94249	-5.21944	-3.94249	-2.61977	-3.60793	-7.48495	-7.47851	-3.60823	-2.57153	-2.68108	-5.21944
s__Parabacteroides distasonis	GCF_000012845.1	True	GAACACCTCCTTTCT	True	False	True	False	False	S21_Loser	0	-3.82565	0	-0.360135	0	0	-0.360135	-1.06957	0	-1.28729	0	0	0	-1.33552	0	0	-0.360135	-7.07374	-1.28729	-1.2371	0	0	0	0	0	-9.55801	-8.46753			-7.02355	-1.28729	0	0	-6.53652	0	-0.360135	-0.359835	0	0	0
s__Yersinia enterocolitica	GCF_901472495.1	True	GATCACCTCCTTACC	True	False	False	False	False	S21_Loser	-0.181875	-5.39508	-3.60793	-3.60793	-7.95547	-10.1925	-3.60793	-5.26767	-2.72932	-3.60793	-11.4384	-5.21944	-5.21944	-5.75746	-3.60793	-3.60793	-5.18016	-3.60793	-3.60793	-5.26767	-9.85217	-6.85602	-6.85602	-5.39508	-9.41834	-3.60793	-8.51577			-3.94249	-5.21944	-3.94249	-2.61977	-3.60793	-7.48495	-10.1925	-3.60823	-2.57153	-5.75746	-5.21944
s__Burkholderia cepacia	GCF_001411495.1	True	GATCACCTCCTTTCC	True	False	False	False	False	S21_Loser	-0.181875	-3.60793	-6.14659	-4.53538	-6.87078	-6.14659	-0.78438	-5.21944	-5.37242	-0.78438	-2.68108	-2.68108	-3.60793	-5.39508	-2.21414	-0.96002	-2.97294	-10.607	-6.14659	-2.92387	-1.74402	-6.85602	-6.85602	-3.60793	-8.62051	-3.60793	-6.48085			-6.14659	-6.85602	-5.39508	-1.74402	-2.72932	-1.74402	-3.60793	-3.60823	-5.18016	-6.14659	-6.14659
s__Chlamydia trachomatis	GCF_000012125.1	True	GATCACCTCCTTTTA	True	False	False	False	False	S21_Loser	-5.21944	-5.41235	-5.21944	-3.60823	-2.97294	-5.21944	-5.39508	-6.73754	-4.6209	-0.78438	-5.21944	-5.39508	-9.98563	-7.02862	-6.14659	-6.85602	-5.46253	-0.78438	-6.74427	-0.832615	-2.57153	-0.359835	-5.41235	-3.26801	-6.24938	-2.61977	-2.68108			-4.53538	0	-2.61977	-9.38902	-3.97441	-8.00089	-5.18016	-4.19918	-4.51136	-7.02862	-4.51136
s__Staphylococcus argenteus	GCF_000236925.1	True	GATCACCTCCTTTCT	True	False	False	False	False	S21_Loser	-9.39469	-8.46753	-9.39469	-10.3218	-10.3218	-13.7422	-14.4689	-13.1454	-10.6561	-9.39469	-10.3218	-14.7067	-7.95547	-5.39508	-9.39469	-7.07374	-12.0588	-10.3218	-14.4207	-14.7118	-12.321	-10.3218	-11.1818	-13.8894	-13.1454	-13.1454	-13.7422			-5.21944	-11.2036	-13.7422	-8.46753	-11.7728	-13.7422	-10.2285	-12.109	-11.5088	-7.02355	-9.39469
s__Bacillus pumilus	GCF_900186955.1	True	GATCACCTCCTTTCT	True	False	False	False	False	S21_Loser	-11.1818	-8.46753	-10.6561	-9.39469	-10.6561	-14.6694	-14.4207	-16.1041	-11.7728	-10.3218	-12.109	-12.8092	-13.7422	-9.98563	-13.1003	-11.2036	-13.9931	-7.12197	-14.5963	-14.7118	-12.321	-9.39469	-10.6561	-12.8151	-14.8051	-16.2561	-11.2036			-10.6561	-12.8151	-13.7422	-8.46753	-14.9325	-13.7422	-12.6572	-9.39469	-11.5088	-9.40913	-8.46753
s__Listeria seeligeri	GCF_000027145.1	True	GATCACCTCCTTTCT	True	False	False	False	False	S21_Loser	-6.85602	-8.46753	-10.6561	-10.3218	-10.6561	-13.7422	-13.1454	-14.2687	-10.3218	-10.3218	-12.109	-14.2687	-14.6192	-11.5088	-16.0779	-11.2036	-11.1818	-8.46753	-14.5963	-13.1003	-12.321	-9.39469	-9.72894	-12.8151	-14.8051	-14.2687	-13.7422			-11.2208	-12.2779	-11.1818	-8.46753	-12.6572	-14.576	-12.6572	-10.3218	-9.85217	-9.40913	-10.2547
s__Staphylococcus saprophyticus	GCF_000010125.1	True	GATCACCTCCTTTCT	True	False	False	False	False	S21_Loser	-9.39469	-8.46753	-9.39469	-10.3218	-10.3218	-13.7422	-14.4689	-13.1454	-10.3218	-9.39469	-10.3218	-14.8051	-7.95547	-6.73754	-10.3218	-7.07374	-12.0588	-10.3218	-14.4207	-14.7118	-12.321	-10.3218	-11.1818	-13.8894	-13.1454	-13.1454	-13.7422			-5.21944	-11.2036	-13.7422	-8.46753	-12.109	-13.7422	-10.6561	-12.109	-11.5088	-7.40799	-10.2716
s__Ralstonia pseudosolanacearum	GCF_003999715.1	True	GATCACCTCCTTTAA	True	False	False	False	False	S21_Loser	-1.06957	-3.60793	-4.6209	-4.86963	-5.81712	-0.78438	-0.78438	-5.21944	-2.83376	-0.78438	-5.8673	-1.06957	-4.4852	-4.6209	-4.53538	-3.60823	-6.73754	-5.8673	-5.21944	-2.68108	-0.832615	-6.85602	-6.85602	-3.60793	-7.63149	-7.07374	-11.3176			-6.14659	-3.60793	-1.06957	0	-2.72932	-3.60793	-3.60793	-0.78438	-5.18016	-5.21944	-7.07374
s__Lactobacillus crispatus	GCF_018987235.1	True	GATCACCTCCTTTCT	True	False	False	False	False	S21_Loser	-10.3029	-8.46753	-11.7728	-6.85602	-11.557	-14.6694	-10.3218	-8.46753	-10.2547	-11.1818	-11.1818	-8.46753	-13.845		-7.02862	-8.46753	-11.2208	-8.97044	-10.6561	-13.1003	-12.6572	-9.39469	-10.2547	-7.95547	-14.2687	-14.4207	-11.5088			-2.68108	-13.1003	-11.1818	-6.85602	-12.3816	-13.7422	-12.8092	-10.3218	-9.85217	-7.40799	-8.46753
s__Xanthomonas phaseoli	GCF_003999565.1	True	GATCACCTCCTTTTG	True	False	False	False	False	S21_Loser	-0.359835	-3.60793	-5.79678	-8.66879	-0.78438	-5.78649	-3.60823	-3.52041	-1.06957	-4.86963	-2.78582	-2.82794	-3.60793	-3.94249	-0.359835	-2.68108	-3.60823	-6.14659	-4.44527	-2.68108	-1.06957	-6.85602	-5.39508	-3.94249	-6.14659	-3.94249	-5.36916			-3.60793	-6.85602	-3.60793	-0.359835	-6.73754	-6.48085	-5.39508	-2.68108	-2.68108	-3.52041	-3.94249
s__Pseudomonas_A stutzeri	GCF_000219605.1	True	GATCACCTCCTTAAT	True	False	False	False	False	S21_Loser	-0.78438	-3.60793	-3.60793	-5.21944	-3.60793	-0.78438	-5.05133	-5.21944	-1.06957	-5.39508	-2.68108	-3.60793	-3.60793	-3.60793	-6.14659	-2.68108	-6.09156	-9.5111	-3.60793	-6.48085	-2.57153	-6.85602	-7.1813	-5.39508	-12.246	-2.57153	-9.95243			-5.39508	-5.21944	0	-3.60793	-4.6209	-6.85602	-6.70434	-4.94015	-2.70725	-5.21944	-3.94249
s__Priestia megaterium	GCF_000832985.1	True	GATCACCTCCTTTCT	True	False	False	False	False	S21_Loser	-10.2285	-8.46753	-10.6561	-9.39469	-10.3218	-16.5661	-13.1454	-16.1041	-12.0588	-10.3218	-11.7728	-13.1454	-13.7422	-8.97044	-15.6389	-11.2036	-13.0952	-12.6572	-14.5963	-14.76	-12.321	-9.39469	-10.6561	-12.8151	-14.7569	-14.5963	-11.2036			-8.64317	-12.8151	-13.7422	-8.46753	-14.5963	-13.7422	-14.2687	-10.3218	-11.5088	-9.40913	-10.2547
s__Enterobacter kobei	GCF_001729765.1	True	GATCACCTCCTTACC	True	False	False	False	False	S21_Loser	-0.181875	-5.39508	-3.60793	-3.60793	-7.95547	-10.1925	-3.60793	-5.26767	-2.72932	-3.60793	-11.4384	-5.21944	-5.21944	-5.75746	-3.60793	-3.60793	-5.18016	-3.60793	-3.60793	-5.26767	-7.02862	-6.85602	-6.85602	-5.39508	-9.41834	-3.60793	-6.85602			-3.94249	-5.21944	-3.94249	-2.61977	-3.60793	-7.48495	-7.47851	-3.60823	-2.57153	-2.68108	-5.21944
s__Erwinia amylovora	GCF_017161565.1	True	GATCACCTCCTTACC	True	False	False	False	False	S21_Loser	-0.181875	-5.39508	-3.60793	-3.60793	-7.95547	-10.1925	-3.60793	-5.26767	-2.72932	-3.60793	-11.4384	-5.21944	-5.21944	-5.75746	-3.60793	-3.60793	-5.18016	-3.60793	-3.60793	-5.26767	-9.85217	-3.94249	-6.85602	-5.39508	-9.41834	-3.60793	0			-3.94249	-5.21944	-3.60793	-2.61977	-3.60793	-6.85602	-10.1925	-3.60823	-2.57153	-2.68108	-5.21944
s__Limosilactobacillus reuteri	GCF_000016825.1	True	GATCACCTCCTTTCT	True	False	False	False	False	S21_Loser	-9.39469	-8.64317	-8.46753	-6.85602	-10.3218	-13.7422	-9.39469	-10.3218	-0.78438	-10.6561	-12.109	-10.2465	-11.2036	-7.07374	-6.20621	-13.406	-10.3218	-8.46753	-14.8824	-13.1003	-12.321	-9.39469	-10.3218	-11.2036	-14.7569	-14.4689	-12.8151			-7.02355	-14.7118	-11.1818	-6.85602	-12.6572	-13.7422	-9.39469	-10.3218	-9.85217	-7.35893	-8.46753
s__Xylella fastidiosa	GCF_011801475.1	True	GATCACCTCCTTTTG	True	False	False	False	False	S21_Loser	-0.359835	-5.21944	-5.36916	-4.53538	-3.60823	-2.63868	-7.07374	-5.13192	-1.06957	-1.06957	-1.74402	0	-8.64317	-3.60793	-0.359835	-2.68108	-2.68108	-6.14659	-5.39508	-3.94249	0	-6.85602	-7.95547	-5.70667	-14.4816	-4.53343	-2.83376			-1.06957	-3.60793	-3.60793	-0.181875	-3.60793	-3.37756	-9.85217	-2.68108	-2.68108	-0.272315	-3.94249
s__Enterobacter cloacae	GCF_000025565.1	True	GATCACCTCCTTACC	True	False	False	False	False	S21_Loser	-0.181875	-5.39508	-3.60793	-3.60793	-7.95547	-10.1925	-3.60793	-5.26767	-2.72932	-3.60793	-11.4384	-5.21944	-5.21944	-5.75746	-3.60793	-3.60793	-5.18016	-3.60793	-3.60793	-5.26767	-7.02862	-6.85602	-6.85602	-5.39508	-9.41834	-3.60793	-6.85602			-3.94249	-5.21944	-3.94249	-2.61977	-3.60793	-7.48495	-7.47851	-3.60823	-2.57153	-2.68108	-5.21944
s__Bacteroides ovatus	GCF_001314995.1	True	GAACACCTCCTTTCT	True	False	True	False	False	S21_Loser	0	0	0	0	-1.06957	0	-0.360135	0	0	0	-0.272615	0	0	0	0	0	-2.21414	-10.3218	-0.359835	-0.360135	0	0	0	0	0	-11.5069	-8.46753			-10.6561	0	0	0	-2.21414	0	-0.78438	0	0	0	0
s__Bacillus_A mycoides	GCF_000832605.1	True	GATCACCTCCTTTCT	True	False	False	False	False	S21_Loser	-10.8456	-8.46753	-10.6561	-10.3218	-10.3218	-16.5661	-13.1454	-16.1041	-10.3218	-10.6561	-12.109	-12.8092	-15.0036	-10.2716	-14.7118	-11.2036	-14.1687	-6.85602	-12.8092	-15.3027	-12.321	-9.39469	-10.6561	-12.8151	-14.2687	-16.544	-11.2036			-9.05848	-12.8151	-13.7422	-9.72894	-14.5963	-13.7422	-14.2687	-10.3218	-11.5088	-7.07374	-10.2547
s__Bacteroides thetaiotaomicron	GCF_000011065.1	True	GAACACCTCCTTTCT	True	False	True	False	False	S21_Loser	0	0	0	0	-1.06957	0	-0.360135	0	0	0	-0.272615	0	0	0	0	0	-1.2371	-10.3218	-0.359835	-0.360135	0	0	0	0	0	-11.5069	-8.46753			-10.6561	0	0	0	-2.21414	0	-0.78438	0	0	0	0
s__Aeromonas hydrophila	GCF_000014805.1	True	GATCACCTCCTTACC	True	False	False	False	False	S21_Loser	-2.16901	-5.39508	-5.26767	-3.60793	-5.21944	-0.78438	-3.60793	-5.26767	-2.72932	-3.60793	-2.72932	-5.21944	-5.21944	-5.75746	-3.60793	-3.60793	-5.13192	-3.94249	-3.60793	-5.21944	-9.85217	-6.85602	-6.48085	-5.39508	-7.48495	-3.60793	-10.2547			-3.60793	-5.21944	-5.39508	-3.21909	-3.60793	-6.85602	-10.1925	-3.60823	-2.57153	-2.57153	-9.95243
s__Enterobacter bugandensis	GCF_900324475.1	True	GATCACCTCCTTACC	True	False	False	False	False	S21_Loser	-0.181875	-5.39508	-3.60793	-3.60793	-7.95547	-10.1925	-3.60793	-5.26767	-2.72932	-3.60793	-11.4384	-5.21944	-5.21944	-5.75746	-3.60793	-3.60793	-5.18016	-3.60793	-3.60793	-5.26767	-7.02862	-6.85602	-6.85602	-5.39508	-9.41834	-3.60793	-6.85602			-3.94249	-5.21944	-3.94249	-2.61977	-3.60793	-7.48495	-7.47851	-3.60823	-2.57153	-2.68108	-5.21944
s__Burkholderia vietnamiensis	GCF_000959445.1	True	GATCACCTCCTTTCC	True	False	False	False	False	S21_Loser	-0.181875	-3.60793	-6.14659	-4.53538	-10.1189	-6.14659	-2.57153	-5.21944	-5.37242	-0.78438	-2.68108	-2.68108	-3.60793	-5.39508	-5.46223	-0.96002	-2.97294	-10.607	-6.14659	-2.92387	-1.74402	-6.85602	-6.85602	-3.60793	-8.62051	-3.60793	-6.48085			-6.14659	-6.85602	-5.39508	-1.74402	-2.72932	-1.74402	-3.60793	-3.60823	-5.18016	-5.21944	-6.14659
s__Streptococcus suis_W	GCF_902702775.1	True	GATCACCTCCTTTCT	True	False	False	False	False	S21_Loser	-8.64317	-7.07374	-11.1818	-8.46753	-9.05848	-10.3218	-10.7346	-7.02355	-9.01867	-7.07374	-10.2547	-5.21944	-1.28729	-7.07374	-7.07374	-1.28729	-11.557	-7.07374	-7.07374	0	-0.359835	-6.14659	-10.3218	-4.53538	-10.7829	-11.557	-5.21944			-5.21944	-8.64317	-8.46753	-0.78438	-9.89729	-7.02355	-12.109	-8.46753	-9.85217	-5.21944	-6.85602
s__Phocaeicola dorei	GCF_013009555.1	True	GAACACCTCCTTTCT	True	False	True	False	False	S21_Loser	-0.360135	-3.82565	0	0	-1.06957	0	-0.359835	0	0	0	-0.272615	0	0	0	0	0	-1.2371	-10.3218	-0.359835	-0.360135	0	0	0	0	0	-11.5069	-8.46753			-9.39469	-1.28729	0	0	-2.21414	0	-1.06957	0	0	0	0
s__Leuconostoc mesenteroides	GCF_000014445.1	True	GATCACCTCCTTTCT	True	False	False	False	True	S21_Loser	-8.46753	-8.46753	-10.6561	-6.85602	-14.8051	-10.3218	-7.40799	-10.3218	-11.5088	-9.72894	-10.3218	-7.07374	-12.109	-6.14659	-7.07374	-6.85602	-7.35893	-9.89729	-11.557	-6.14659	-14.7569	-9.39469	-8.46753	-6.14659	-11.5088	-7.02862	-11.5088			-4.44527	-11.5088	-9.72894	-7.07374	-9.39469	-10.2547	-9.39469	-10.3218	-4.53538	-5.21944	-8.46753
s__Burkholderia cenocepacia_B	GCF_014211915.1	True	GATCACCTCCTTTCC	True	False	False	False	False	S21_Loser	-0.359835	-3.60793	-6.14659	-4.53538	-6.87078	-6.14659	-0.78438	-5.21944	-5.37242	-0.78438	-2.68108	-2.68108	-3.60793	-5.39508	-0.78438	-0.96002	-2.97294	-10.607	-6.14659	-2.92387	-1.74402	-6.85602	-6.85602	-3.60793	-8.62051	-3.60793	-6.48085			-6.14659	-6.85602	-5.39508	-1.74402	-2.72932	-1.74402	-3.60793	-3.60823	-5.18016	-6.14659	-6.14659
s__Pseudomonas_E hunanensis	GCF_003671955.1	True	GATCACCTCCTTAAT	True	False	False	False	False	S21_Loser	-0.78438	-0.78438	-3.60793	-5.21944	-3.60793	-0.78438	-3.60793	-5.21944	-2.72932	-3.60793	-2.68108	-3.60793	-3.60793	-3.60793	-5.21944	-2.68108	-6.09156	-6.48085	-3.60793	-6.48085	-5.0696	-6.85602	-7.1813	-5.39508	-8.99789	-2.57153	-9.95243			-5.39508	-5.21944	-3.60793	-3.60793	-4.6209	-3.60793	-6.70434	-4.94015	-2.70725	-5.21944	-3.94249
s__Vibrio cyclitrophicus	GCF_005144905.1	True	GATCACCTCCTTATA	True	False	False	True	False	S21_Loser	-0.181875	-3.94249	-5.21944	-3.60793	-3.04345	-8.84492	-3.60793	-3.60793	-6.70434	-3.60793	-4.14245	-5.21944	-5.21944	-5.48415	-5.21944	-3.60793	-1.71153	-5.21944	-3.60793	-5.26767	-9.85217	-3.60793	-5.21944	-5.81039	-5.21944	-3.60793	-7.47851			-3.94249	-5.39508	-0.78438	-2.57153	-3.60793	-7.48495	-8.84492	-3.60823	-2.57153	-2.68108	-5.21944
s__Shewanella algae	GCF_009183365.2	True	GATCACCTCCTTACC	True	False	False	False	False	S21_Loser	-0.96002	-3.04345	-5.21944	-3.60793	-6.70434	-10.1925	-3.60793	-5.75746	-2.72932	-5.21944	-2.72932	-3.60793	-7.47851	-6.70434	-3.60793	-3.94249	-5.13192	-5.21944	-3.60793	-5.21944	-10.177	-3.94249	-10.1925	-5.39508	-7.48495	-3.60793	-10.1925			-3.94249	-5.21944	-4.94659	-2.61977	-3.60793	-6.85602	-5.21944	-4.94015	-2.57153	-3.60793	-8.46753
s__Enterobacter cloacae_M	GCF_002208095.1	True	GATCACCTCCTTACC	True	False	False	False	False	S21_Loser	-0.181875	-5.39508	-3.60793	-3.60793	-7.95547	-10.1925	-3.60793	-5.26767	-2.72932	-3.60793	-11.4384	-5.21944	-5.21944	-5.75746	-3.60793	-3.60793	-5.18016	-3.60793	-3.60793	-5.26767	-7.02862	-6.85602	-6.85602	-5.39508	-9.41834	-3.60793	-6.85602			-3.94249	-5.21944	-3.94249	-2.61977	-3.60793	-7.48495	-7.47851	-3.60823	-2.57153	-2.68108	-5.21944
s__Burkholderia ambifaria	GCF_000203915.1	True	GATCACCTCCTTTCC	True	False	False	False	False	S21_Loser	-0.181875	-3.60793	-6.14659	-4.53538	-6.87078	-6.14659	-2.57153	-5.21944	-5.37242	-0.78438	-2.68108	-2.68108	-3.60793	-5.39508	-2.92387	-0.96002	-2.97294	-10.607	-6.14659	-2.92387	-1.74402	-6.85602	-6.85602	-3.60793	-8.62051	-3.60793	-6.48085			-6.14659	-6.85602	-5.39508	-1.74402	-2.72932	-1.74402	-3.60793	-3.60823	-5.18016	-5.21944	-6.14659
s__Pseudomonas_E chlororaphis_F	GCF_003850345.1	True	GATCACCTCCTTAAT	True	False	False	False	False	S21_Loser	-0.78438	-0.78438	-3.60793	-5.21944	-3.60793	-0.78438	-3.60793	-5.21944	-1.06957	-3.60793	-2.68108	-3.60793	-3.60793	-3.60793	-3.94249	-2.68108	-2.57153	-8.4121	-3.60793	-6.48085	-2.57153	-6.85602	-7.1813	-5.39508	-8.99789	-2.57153	-9.95243			-5.39508	-5.21944	-3.60793	-3.60793	-4.11775	-3.60793	-6.70434	-4.94015	-2.70725	-5.21944	-3.94249
s__Escherichia marmotae	GCF_002900365.1	True	GATCACCTCCTTACC	True	False	False	False	False	S21_Loser	-0.181875	-5.39508	-3.60793	-3.60793	-7.95547	-10.1925	-3.60793	-5.26767	-2.72932	-3.60793	-11.4384	-5.21944	-5.21944	-5.75746	-3.60793	-3.60793	-5.18016	-3.60793	-3.60793	-5.26767	-7.02862	-6.85602	-6.85602	-5.39508	-10.1925	-3.60793	-6.85602			-3.94249	-5.21944	-4.94659	-2.61977	-3.60793	-7.48495	-7.47851	-3.60823	-2.57153	-2.68108	-5.21944
s__Clostridium_F sporogenes	GCF_001020205.1	True	GATCACCTCCTTTCT	True	False	False	False	False	S21_Loser	-5.37242	-11.1818	-10.2716	-12.8151	-10.3218	-20.1336	-9.39469	-13.1454	-12.8092	-10.3218	-9.39469	-15.0036	-12.8151		-11.2036	-16.5661	-14.5963	-10.3218	-12.8092	-15.199	-12.321	-10.3218	-10.6561	-14.0765	-14.7569	-14.9325	-12.8151			-7.02862	-15.1508	-12.8151	-9.05848	-13.1454	-14.6192	-14.2687	-11.1818	-11.557	-10.3218	-12.109
s__Streptococcus anginosus	GCF_900636475.1	True	GATCACCTCCTTTCT	True	False	False	False	False	S21_Loser	-6.85602	-7.07374	-11.1818	-8.46753	-9.05848	-10.3218	-10.7829	-7.02355	-9.01867	-7.07374	-11.1818	-5.21944	-3.60823		-7.07374	-1.28729	-11.557	-7.07374	-7.07374	0	-9.56109	-6.14659	-9.39469	-4.53538	-10.7346	-11.557	-5.21944			-6.14659	-13.1003	-10.3218	-0.78438	-11.5088	-7.02355	-12.109	-10.3218	-9.85217	-5.21944	-6.85602
s__Bacteroides caccae	GCF_002222615.2	True	GAACACCTCCTTTCT	True	False	True	False	False	S21_Loser	0	-3.82565	0	0	-1.06957	0	-0.360135	0	0	0	-0.272615	0	0	0	0	0	-1.2371	-10.3218	-0.359835	-0.360135	0	0	0	0	0	-11.5069	-8.46753			-10.6561	-1.72598	0	0	-2.21414	0	-0.78438	0	0	0	0
s__Escherichia fergusonii	GCF_000026225.1	True	GATCACCTCCTTACC	True	False	False	False	False	S21_Loser	-0.181875	-5.39508	-3.60793	-3.60793	-7.95547	-10.1925	-3.60793	-5.26767	-2.72932	-3.60793	-11.4384	-5.21944	-5.21944	-5.75746	-3.60793	-3.60793	-5.18016	-3.60793	-3.60793	-5.26767	-7.02862	-6.85602	-6.85602	-5.39508	-10.1925	-3.60793	-6.85602			-3.94249	-5.21944	-4.94659	-2.61977	-3.60793	-7.48495	-7.47851	-3.60823	-2.57153	-2.68108	-5.21944
s__Pseudomonas_E protegens	GCF_000397205.1	True	GATCACCTCCTTAAT	True	False	False	False	False	S21_Loser	-0.78438	-0.78438	-3.60793	-5.21944	-3.60793	-0.78438	-5.05133	-5.21944	-1.06957	-3.60793	-2.68108	-3.60793	-3.60793	-3.60793	-4.94015	-2.68108	-2.57153	-8.4121	-3.60793	-6.48085	-2.57153	-6.85602	-7.1813	-5.39508	-8.99789	-2.57153	-9.95243			-5.39508	-5.21944	-3.60793	-3.60793	-4.6209	-3.60793	-6.70434	-4.94015	-2.70725	-5.21944	-3.94249
s__Rickettsia rickettsii	GCF_001951015.1	True	GATTACCTCCTTAAA	True	False	False	True	False	S21_Loser	-0.728945	-5.21944	-3.94249	-5.8673	-3.04345	-3.60793	-0.359835	-4.83061	-1.07	-2.57153	-1.64966	-3.60793	-3.60793	-2.68108	-9.33282	-1.07	-4.94659	-2.57153	-3.90346	-4.11775	-9.33282	-4.60395	-6.85602	-2.83376	-3.04345	-4.94015	-4.83061			-1.71153	-6.14659	-4.94015	0	-2.21436	-2.3314	0	-5.8673	-0.359835	-6.14659	-2.68108
s__Achromobacter xylosoxidans	GCF_001457475.1	True	GATCACCTCCTTTCA	True	False	False	False	False	S21_Loser	-1.06957	-3.60793	-3.60793	-3.71297	-3.94249	-6.14659	-3.60823	-5.21944	-1.06957	-0.78438	-3.94249	-4.19918	-1.06957	-5.37242	-5.39508	-2.78582	-3.27203	-1.71153	-3.60793	0	-0.78438	-8.22864	-13.1003	-3.60793	-9.56109	-5.37242	-6.14659			-2.83376	-3.60793	-6.14659	-0.78438	-1.06957	-1.72598	-7.40799	-4.53538	-0.78438	-5.21944	-6.73754
s__Acinetobacter radioresistens	GCF_006757745.1	True	GATCACCTCCTTAAC	True	False	False	False	False	S21_Loser	-2.57153	-3.9706	-6.68461	-7.47851	-3.60793	-7.47851	-2.57153	-7.47851	-4.11775	-3.60793	-1.06957	-5.26767	-3.60793	-5.39508	-3.60793	-2.57153	-4.44527	-8.40567	-3.60823	-6.14659	-3.60793	-3.60793	-4.94015	-5.39508	-6.71077	-2.57153	-9.38902			-13.7747	-10.2547	-5.39508	-3.97441	-3.60793	-3.94249	-5.81039	-2.68108	-5.39508	-3.60793	-7.47851
s__Staphylococcus warneri	GCF_900636385.1	True	GATCACCTCCTTTCT	True	False	False	False	False	S21_Loser	-9.39469	-8.46753	-9.39469	-10.3218	-10.3218	-13.7422	-14.4689	-13.1454	-10.6561	-9.39469	-10.3218	-14.7067	-7.95547	-7.02355	-10.3218	-7.07374	-12.0588	-10.3218	-14.4207	-14.7118	-12.321	-10.3218	-11.1818	-13.8894	-13.1454	-13.1454	-13.7422			-5.21944	-11.2036	-13.7422	-8.46753	-11.7728	-13.7422	-10.6561	-12.109	-11.5088	-7.02355	-9.39469
s__Serratia marcescens	GCF_017299535.1	True	GATCACCTCCTTACC	True	False	False	False	False	S21_Loser	-0.181875	-5.39508	-3.60793	-3.60793	-5.39508	-10.1925	-3.60793	-5.26767	-2.72932	-3.60793	-4.6209	-5.21944	-5.21944	-5.75746	-3.60793	-3.60793	-5.18016	-3.60793	-3.60793	-5.26767	-9.85217	-6.85602	-6.85602	-5.39508	-9.41834	-3.60793	-8.51577			-3.94249	-5.21944	-3.94249	-2.61977	-3.60793	-7.48495	-10.1925	-3.60823	-2.57153	-5.75746	-5.21944
s__Campylobacter fetus	GCF_900475935.1	True	GATCACCTCCTTTCT	True	False	False	False	False	S21_Loser	-1.33552	-6.14659	-3.60823	-5.21944	-0.78438	-0.78438	-0.78438	-2.78582	-4.86963	-0.78438	-0.78438	-0.78438	-0.78438		-10.2547	-6.48085	-5.37242	-4.53538	-7.12197	-2.57153	-7.57261	-3.60793	-9.0153	-4.53538	-3.60823	-3.60793	-0.78438			-3.60823	-11.557	-6.14659	-0.78438	-5.21944	-2.63868	-7.81182	-4.86963	-2.61977	-0.78438	-0.78438
s__Porphyromonas gingivalis	GCF_000010505.1	True	GAACACCTCCTTTCT	True	False	True	False	False	S21_Loser	0	-0.360135	0	0	-2.63868	-2.57153	0	-1.06957	0	0	-3.82565	0	0	-0.360135	0	0	-0.359835	-10.3218	0	-0.360135	0	-0.40837	0	-1.28729	-0.272615	-10.6413	-12.109			-6.48085	-8.14803	0	0	-6.53652	0	-3.82565	0	-1.33552	0	0
s__Erysipelatoclostridium ramosum	GCF_014131695.1	True	GATCACCTCCTTTCT	True	False	False	False	False	S21_Loser		-10.3218	-10.2547	-6.85602	-12.4432	-10.2547	-8.46753	-12.6572	-8.62051	-9.89729	-10.2547	-11.5088	-8.46753		-8.46753	-8.46753	-8.46753	-11.5088	-10.2716	-9.85217	-9.54766	-9.39469	-8.46753	-7.07374	-14.317	-10.2285	-12.8151			-7.35893	-12.8151	-10.2547	-5.21944	-12.109	-13.406	-10.7346	-11.0206	-9.89729	-6.14659	-8.46753
s__Enterobacter asburiae_B	GCF_007035645.1	True	GATCACCTCCTTACC	True	False	False	False	False	S21_Loser	-0.181875	-5.39508	-3.60793	-3.60793	-7.95547	-10.1925	-3.60793	-5.26767	-2.72932	-3.60793	-11.4384	-5.21944	-5.21944	-5.75746	-3.60793	-3.60793	-5.18016	-3.60793	-3.60793	-5.26767	-7.02862	-6.85602	-6.85602	-5.39508	-9.41834	-3.60793	-6.85602			-3.94249	-5.21944	-3.94249	-2.61977	-3.60793	-7.48495	-7.47851	-3.60823	-2.57153	-2.68108	-5.21944
s__Haemophilus influenzae_D	GCF_900475755.1	True	GATCACCTCCTTACA	True	False	False	True	False	S21_Loser	-0.181875	-3.60823	-3.60793	-3.60793	-5.39508	-0.78438	-3.60793	-3.60793	-5.39508	-3.60793	-4.6209	-3.60793	-5.21944	-3.04345	-5.21944	-3.60793	-7.07686	-5.21944	-3.60793	-5.21944	-12.2126	-6.85602	-6.85602	-5.39508	-5.21944	-3.60793	-5.39508			-7.47851	-5.21944	-3.94249	-0.96002	-3.60793	-6.85602	-10.1925	-3.60823	-2.57153	-3.60823	-5.21944
s__Coxiella burnetii	GCF_005280755.1	True	GATCACCTCCTTACT	True	False	False	False	False	S21_Loser	-0.272315	-8.64317	-3.60793	-10.2547	-5.13192	-5.37242	-5.39508	-1.71153	-5.39508	-1.06957	-2.57153	-3.60793	-3.60793	-10.9512	-5.39508	-2.57153	0	-3.94249	-5.39508	-8.64317	-9.07799	-10.7419	-3.60793	-3.60793	-1.58251	-3.60793	-6.48085			-5.70667	-5.26767	-5.21944	-5.39508	-11.8105	-3.94249	-3.94249	-8.44326	-3.60793	-3.60793	-3.60793
s__Xanthomonas campestris	GCF_000007145.1	True	GATCACCTCCTTTTG	True	False	False	False	False	S21_Loser	-0.359835	-5.21944	-5.79678	-8.66879	-0.78438	-5.78649	-3.60823	-3.52041	-1.06957	-4.86963	-2.78582	-2.82794	-3.60793	-3.94249	-0.359835	-2.68108	-3.60823	-6.14659	-4.44527	-2.68108	0	-6.85602	-5.39508	-3.94249	-6.14659	-3.94249	-5.36916			-3.60793	-6.85602	-3.60793	-0.359835	-6.73754	-3.94249	-5.39508	-2.68108	-2.68108	-3.52041	-3.94249
s__Streptococcus uberis	GCF_900475595.1	True	GATCACCTCCTTTCT	True	False	False	False	False	S21_Loser	-6.85602	-7.07374	-11.1818	-10.2716	-9.05848	-10.3218	-10.3984	-7.02355	-11.557	-3.60793	-10.2547	-5.21944	-3.60823	-6.14659	-7.07374	-1.28729	-11.557	-7.07374	-7.07374	-0.181875	-2.16901	-6.14659	-9.39469	-4.53538	-9.89729	-11.557	-5.21944			-5.39508	-8.64317	-8.46753	-0.78438	-7.07374	-0.78438	-10.3218	-8.46753	-9.85217	-5.21944	-6.85602
s__Burkholderia sp002223185	GCF_016899425.1	True	GATCACCTCCTTTCC	True	False	False	False	False	S21_Loser	-0.359835	-3.60793	-6.14659	-4.53538	-6.87078	-0.78438	-0.78438	-5.21944	-5.37242	-0.78438	-2.68108	-2.68108	-3.60793	-5.39508	-0.78438	-0.96002	-2.97294	-10.607	-6.14659	-2.92387	-1.74402	-6.85602	-6.85602	-3.60793	-8.62051	-3.60793	-6.48085			-6.14659	-6.85602	-5.39508	-1.74402	-2.72932	-1.74402	-3.60793	-3.60823	-5.18016	-6.14659	-6.14659
s__Chlamydophila psittaci	GCF_000204255.1	True	GATCACCTCCTTTTA	True	False	False	False	False	S21_Loser	-5.21944	0	-7.95071	-4.53538	-2.97294	-5.21944	-5.39508	-6.30991	-4.6209	-0.78438	-5.21944	-2.57153	-9.98563	-2.57153	-6.14659	-6.85602	-5.41235	-0.78438	-2.68108	-0.317735	-2.57153	-1.85867	-6.40806	-2.61977	-5.39508	-2.57153	-2.68108			-4.4852	0	-2.57153	-1.71153	-2.61977	-6.14659	-2.16901	-4.19918	-1.71153	-7.02862	-4.19918
s__Ruminococcus_D bicirculans	GCF_000723465.1	True	GATCACCTCCTTTCT	True	False	False	False	False	S21_Loser		-10.2547	-12.0588	-8.64317	0	-14.6694	-10.6561	-12.109	-11.0206	-9.39469	-9.39469	-9.89729	-11.2036		-5.39508	-13.1003	0	-9.39469	-13.1454	-14.6674	-9.98563	-9.72894	-6.14659	-8.46753	-12.6572	-8.46753	-9.39469	-6.85602		-7.07374	-9.85217	-11.2036	-6.85602	-13.1454	-13.7422	-12.107	-6.14659	-7.07374	0	-10.2547
s__Clostridium saccharobutylicum	GCF_000473995.1	True	GATCACCTCCTTTCT	True	False	False	False	False	S21_Loser	-5.81039	-11.1818	-10.6561	-12.8151	-9.72894	-20.1336	-9.39469	-13.1454	-12.2296	-10.3218	-9.39469	-14.7118	-12.8151		-11.2036	-16.5661	-14.4444	-9.39469	-12.8092	-14.8648	-12.321	-10.2716	-10.6561	-12.8633	-14.8051	-14.9325	-12.8151			-7.02862	-13.8894	-8.46753	-9.05848	-13.1454	-13.7422	-14.8051	-11.1818	-11.5088	-9.39469	-10.2547
s__Agrobacterium deltaense	GCF_002943835.1	True	GATCACCTCCTTTCT	True	False	False	False	False	S21_Loser	-1.06957	-7.07374	-9.55801	-0.78438	-4.53538	-7.07374	-2.16395	-6.14659	-6.14659	-3.60823	-2.57153	-4.19918	-6.14659	-4.53538	-8.97044	-6.14659	-3.60823	-7.40799	-7.02355	-3.60793	-4.53538	-4.5947	-4.19918	-4.4852	-6.73754	-6.09156	-2.68108			-8.97044	-3.60793	-5.46223	-2.16901	-3.48944	-3.60793	-3.60793	-7.40799	-3.60823	-5.39508	-6.14659
s__Clostridium butyricum	GCF_006742065.1	True	GATCACCTCCTTTCT	True	False	False	False	False	S21_Loser	-5.81039	-10.2547	-10.6561	-12.8151	-9.72894	-20.1336	-9.39469	-13.1454	-12.2296	-10.3218	-11.1818	-14.7118	-12.8151		-11.2036	-16.5661	-14.4444	-9.72894	-12.8092	-14.8648	-12.321	-10.2716	-10.6561	-12.8633	-14.7569	-14.9325	-12.8151			-7.02862	-15.1508	-8.46753	-9.05848	-13.1454	-13.7422	-14.8051	-11.1818	-11.0206	-9.39469	-10.2547
s__Cronobacter malonaticus	GCF_001277215.2	True	GATCACCTCCTTACC	True	False	False	False	False	S21_Loser	-0.181875	-5.39508	-3.60793	-3.60793	-7.95547	-10.1925	-3.60793	-5.26767	-2.72932	-3.60793	-11.4384	-5.21944	-5.21944	-5.75746	-3.60793	-3.60793	-5.18016	-3.60793	-3.60793	-5.26767	-7.02862	-6.85602	-6.85602	-5.39508	-10.1989	-3.60793	-6.85602			-3.94249	-5.21944	-4.94659	-2.61977	-3.60793	-7.48495	-7.47851	-3.60823	-2.57153	-2.68108	-5.21944
s__Xanthomonas fragariae	GCF_900183975.1	True	GATCACCTCCTTTTG	True	False	False	False	False	S21_Loser	-0.359835	-0.359835	-5.79678	-8.66879	-0.78438	-5.78649	-3.60823	-3.52041	-1.06957	-4.86963	-2.68108	-2.82794	-3.60793	-3.94249	-0.359835	-2.68108	-3.60823	-6.14659	-3.60793	-2.68108	0	-6.85602	-5.39508	-3.94249	-6.14659	-3.94249	-4.19918			-3.60793	-6.85602	-3.60793	-0.359835	-6.73754	-6.48085	-5.39508	-2.68108	-2.68108	-3.52041	-3.94249
s__Rhizobium leguminosarum_L	GCF_000009265.1	True	GATCACCTCCTTTCT	True	False	False	False	False	S21_Loser	-2.68108	-7.07374	-10.2716	-0.78438	-4.53538	-7.07374	-0.96002	-6.14659	-6.14659	-3.60823	-1.2371	-4.19918	-6.14659	-4.53538	-8.97044	-6.14659	-4.53538	-6.73754	-8.92025	-3.60793	-8.48228	-4.5947	-5.39508	-4.86963	-6.73754	-6.09156	-2.68108			-8.97044	-3.60793	-5.46223	-2.78582	-3.48944	-6.85602	-3.60793	-7.07374	-3.60823	-2.63868	-6.14659
s__Stenotrophomonas maltophilia_F	GCF_000284595.1	True	GATCACCTCCTTTTG	True	False	False	False	False	S21_Loser	-0.359835	-5.21944	-3.60823	-8.66879	-0.78438	-5.78649	-6.14659	-3.52041	-2.57153	-4.86963	-4.19918	-2.82794	-3.60793	-3.94249	-0.359835	-2.68108	-3.60823	-6.14659	-4.44527	-2.68108	-0.272315	-6.85602	-5.39508	-3.94249	-6.14659	-3.94249	-10.2215			-3.60793	-8.46753	-3.60793	-0.359835	-6.14659	-6.48085	-5.39508	-3.60823	0	-3.52041	-3.94249
s__Vibrio breoganii	GCF_001677275.1	True	GATCACCTCCTTATA	True	False	False	False	False	S21_Loser	-1.74402	-3.94249	-5.21944	-3.60793	-3.37756	-8.84492	-3.60793	-3.60793	-3.22884	-3.60793	-4.14245	-5.21944	-5.21944	-7.02862	-5.21944	-3.60793	-1.71153	-5.21944	-3.60793	-5.26767	-9.85217	-3.60793	-5.21944	-5.81039	-5.21944	-3.60793	-7.47851			-3.94249	-5.21944	-0.78438	-2.61977	-3.60793	-7.48495	-8.84492	-3.60823	-2.57153	-2.70725	-5.21944
s__Pseudomonas_E syringae_M	GCF_009176725.1	True	GATCACCTCCTTAAT	True	False	False	False	False	S21_Loser	-3.37756	-3.60823	-3.60793	-5.21944	-3.60793	-0.78438	-5.05133	-5.21944	-1.06957	-3.60793	-2.68108	-3.60793	-3.60793	-3.60793	-3.60823	-2.68108	-0.272315	-8.4121	-3.60793	-6.48085	-2.57153	-6.85602	-7.1813	-5.39508	-8.99789	-2.57153	-9.95243			-3.94249	-5.21944	-3.60793	-3.60793	-4.6209	-3.60793	-6.70434	-4.94015	-2.70725	-5.21944	-3.94249
s__Brachyspira hyodysenteriae	GCF_001676785.2	True	GATCACCTCCTTTAT	True	False	False	False	False	S21_Loser		-5.8673	-8.64317	-5.21944	0	-6.14659	-3.60793	-6.14659	-5.21944	-0.359835	-6.08185	-5.39508	-6.14659		-7.07374	-6.85602	-5.53754	-5.21944	-11.2846	-3.60793	0	-4.53538	-3.60793	-6.91611	-2.68108	-5.21944	-3.66278			-6.14659	-10.3962	-5.39508	-5.13192	-8.4121	-5.39508	-7.07374	-3.60823	-5.37242	-5.21944	-9.50466
s__Chlamydophila abortus	GCF_002895085.1	True	GATCACCTCCTTTTA	True	False	False	False	False	S21_Loser	-5.21944	0	-7.95071	-4.53538	-2.97294	-5.21944	-5.39508	-6.30991	-4.6209	-0.78438	-5.21944	-2.57153	-9.98563	-2.57153	-6.14659	-6.85602	-5.41235	-0.78438	-2.68108	0	-2.57153	-1.85867	-6.40806	-2.61977	-5.39508	-2.57153	-2.68108			-4.4852	0	-2.57153	-1.71153	-6.25444	-6.14659	-2.16901	-4.19918	-1.71153	-7.02862	-4.19918
s__Latilactobacillus sakei	GCF_002370355.1	True	GATCACCTCCTTTCT	True	False	False	False	False	S21_Loser	-9.39469	-8.64317	-9.39469	-6.85602	-9.39469	-15.6389	-11.5161	-12.109	-9.39469	-10.6561	-12.109	-14.2687	-12.8151	-10.6561	-6.25444	-13.8894	-11.557	-12.6572	-12.4432	-13.1003	-12.3816	-9.39469	-8.46753	-7.95547	-14.4207	-14.8051	-13.7422			-7.57261	0	-11.1818	-6.85602	-12.6572	-13.7422	-13.1454	-10.6561	-9.85217	-7.07374	-9.39469
s__Lactiplantibacillus pentosus	GCF_003641185.1	True	GATCACCTCCTTTCT	True	False	False	False	False	S21_Loser	-8.46753	-6.85602	-8.46753	-6.85602	-10.3218	-13.7422	-11.1818	-12.109	-9.39469	-12.4432	-12.109	-12.6572	-13.1003	-7.07374	-8.83402	-12.8633	-10.3218	-9.72894	-14.8824	-13.1003	-12.321	-9.39469	-10.2547	-11.2036	-14.2687	-13.1454	-12.8633			-5.21944	-14.76	-9.39469	-6.85602	-12.8092	-14.6192	-10.3218	-9.98563	-9.85217	-7.35893	-8.46753
s__Providencia rettgeri_D	GCF_013255915.1	True	GATCACCTCCTTACC	True	False	False	False	False	S21_Loser	-1.74402	-5.39508	-3.60793	-3.60793	-7.95547	-10.1925	-3.60793	-5.26767	-2.72932	-3.60793	-4.6209	-5.21944	-5.21944	-5.75746	-3.60793	-3.60793	-5.13192	-3.60793	-3.60793	-5.26767	-9.85217	-6.85602	-6.85602	-5.39508	-6.48085	-3.60793	-8.51577			-3.94249	-5.21944	-3.60793	-2.61977	-3.60793	-7.48495	-10.1925	-3.60823	-2.57153	-5.75746	-5.21944
s__Ochrobactrum anthropi	GCF_000017405.1	True	GATCACCTCCTTTCT	True	False	False	False	False	S21_Loser	-1.06957	-4.53538	-9.55801	-0.78438	-4.53538	-7.07374	-2.21414	-6.14659	-4.19918	-3.60823	-1.2371	-4.4852	-6.14659	-5.39508	-8.14803	-4.53538	-3.60823	-7.40799	-7.02355	-3.60793	-0.832615	-4.5947	-5.41204	-6.87078	-7.07179	-3.60793	-2.57153			-7.35893	-3.60793	-2.63868	-3.60823	-7.30875	-5.21944	-3.60793	-6.14659	-4.19918	-7.40799	-7.40799
s__Veillonella parvula_A	GCF_902810435.1	True	GATCACCTCCTTTCT	True	False	False	False	False	S21_Loser		-12.8151	-10.6561	-10.9512	-10.6561	-18.8763	-10.3218	-14.8824	-10.3199	-8.46753	-10.3218	-19.1527	-13.8894	-8.46753	-10.2547	-15.6389	-2.57153	-10.3218	-11.557	-15.6389	-12.321	-9.39469	-9.39469	-13.7422	-13.1454	-14.8051	-10.2547			-10.2716	-11.1818	-10.2547	-8.46753	-9.39469	-13.7422	-6.20621	-9.39469	-9.89729	-8.46753	-8.46753
s__Francisella orientalis	GCF_001042525.2	True	GATCACCTCCTTAAC	True	False	False	True	False	S21_Loser	-1.06957	-4.94015	-7.95547	-3.27203	-1.81542	-6.14659	-5.13192	-4.94015	-3.60823	-3.60823	-2.78582	-3.60793	-5.21944	-4.6209	-3.60793	-3.60793	-5.13192	-3.60793	-8.06946	-3.60793	-9.85217	-5.37242	-2.57153	-3.94249	-3.60793	-2.68108	-6.14659			-8.64317	-1.06957	-3.60793	-0.78438	-5.0449	-3.60793	-6.14659	-6.14659	-4.11775	-6.14659	-3.60793
s__Burkholderia thailandensis	GCF_000012365.1	True	GATCACCTCCTTTCT	True	False	False	False	False	S21_Loser	-0.181875	-3.60793	-6.14659	-4.4852	-3.60823	-6.14659	-2.57153	-5.21944	-5.37242	-0.78438	-2.68108	-2.68108	-3.60793	-5.39508	-0.78438	-0.96002	-3.48944	-2.68108	-6.14659	-2.68108	-2.16901	-6.85602	-6.85602	-3.60793	-9.88192	-3.60793	-9.89729			-6.14659	-6.85602	-5.39508	-1.74402	-2.72932	-1.74402	-3.60793	-3.60823	-5.18016	-5.21944	-5.21944
s__Clostridium_F botulinum_A	GCF_001889325.1	True	GATCACCTCCTTTCT	True	False	False	False	False	S21_Loser	-5.37242	-11.1818	-10.2716	-12.8151	-10.3218	-20.1336	-9.39469	-13.1454	-12.8092	-10.3218	-9.39469	-15.0036	-12.8151		-11.2036	-16.5661	-14.5963	-10.6561	-12.8092	-15.199	-12.321	-10.3218	-10.6561	-14.0765	-14.7569	-14.9325	-12.8151			-7.02862	-15.1508	-12.8151	-9.05848	-13.1454	-14.6192	-14.2687	-11.1818	-11.557	-10.3218	-12.109
s__Pseudomonas_E cerasi	GCF_900074915.1	True	GATCACCTCCTTAAT	True	False	False	False	False	S21_Loser	-3.37756	-3.60823	-3.60793	-5.21944	-3.60793	-0.78438	-5.05133	-5.21944	-1.06957	-3.60793	-2.68108	-3.60793	-3.60793	-3.60793	-3.60823	-2.68108	-2.57153	-8.4121	-3.60793	-6.48085	-2.57153	-6.85602	-7.1813	-5.39508	-8.99789	-2.57153	-9.95243			-3.94249	-5.21944	-3.60793	-3.60793	-4.6209	-3.60793	-6.70434	-4.94015	-2.70725	-5.21944	-3.94249
s__Streptococcus lutetiensis	GCF_900475675.1	True	GATCACCTCCTTTCT	True	False	False	False	False	S21_Loser	-6.85602	-7.07374	-11.1818	-8.46753	-9.05848	-10.3218	-11.1726	-7.02355	-11.5088	-7.07374	-10.2547	-5.21944	-3.60823	-0.78438	-7.07374	-1.28729	-11.557	-7.07374	-7.07374	-0.181875	-5.41711	-6.14659	-9.39469	-4.53538	-11.5088	-11.557	-5.21944			-6.85602	-8.64317	-8.46753	-0.78438	-7.07374	-7.07374	-10.3218	-8.46753	-9.85217	-5.21944	-6.98037
s__Aliarcobacter butzleri	GCF_900187115.1	True	GATCACCTCCTTTCA	True	False	False	False	False	S21_Loser	-0.96002	-6.14659	-7.07374	-5.37242	-2.61977	-0.78438	-4.86963	-5.21944	-4.53538	-0.78438	-2.78582	-0.78438	-3.60823		-10.2547	-4.53538	-3.60823	-7.35893	-2.61977	-5.39508	-9.43726	-3.60793	-6.14659	-6.53652	-2.68108	-7.02862	-5.21944			-0.382165	-14.7789	-0.78438	-3.60793	-5.21944	-0.78438	-5.39508	-2.61977	-5.13192	-3.71297	-0.96002
s__Faecalibacterium prausnitzii_C	GCF_010509575.1	True	GATCACCTCCTTTCT	True	False	False	False	False	S21_Loser		-8.64317	-9.39469	-10.6561	-13.0952	-14.6694	-10.6561	-11.1818	-10.6561	-8.46753	-9.39469	-11.5088	-6.85602		-5.39508	-6.85602	-11.1818	-10.2547	-11.4586	-14.8165	-9.98563	-8.46753	-7.07374	-8.46753	-9.39469	-11.557	-10.7346			-4.53343	-9.85217	-11.2036	-8.46753	-9.89729	-9.48051	-14.2687	-6.14659	-6.14659	-6.85602	-7.07374
s__Listeria welshimeri	GCF_000060285.1	True	GATCACCTCCTTTCT	True	False	False	False	False	S21_Loser	-6.85602	-8.46753	-10.6561	-10.3218	-10.6561	-13.7422	-13.1454	-14.2687	-10.3218	-10.3218	-12.109	-14.2687	-14.6192	-11.5088	-16.0779	-11.2036	-11.1818	-8.46753	-14.5963	-13.1003	-12.321	-9.39469	-9.72894	-12.8151	-14.8051	-14.2687	-13.7422			-11.2208	-12.2779	-11.1818	-8.46753	-12.6572	-14.576	-12.6572	-10.3218	-9.85217	-9.40913	-10.2547
s__Pseudomonas_E sp002874965	GCF_002874965.1	True	GATCACCTCCTTAAT	True	False	False	False	False	S21_Loser	-0.78438	-0.78438	-3.60793	-5.21944	-3.60793	-0.78438	-5.05133	-5.21944	-1.06957	-3.60793	-2.68108	-3.60793	-3.60793	-3.60793	-3.60823	-2.68108	-6.09156	-8.40567	-3.60793	-6.48085	-2.57153	-6.85602	-7.1813	-5.39508	-8.99789	-2.57153	-9.95243			-3.94249	-5.21944	-3.60793	-3.60793	-4.94015	-3.60793	-6.70434	-4.94015	-2.70725	-5.21944	-3.94249
s__Snodgrassella alvi	GCF_000600005.1	True	GATCACCTCCTTTCT	True	False	False	False	False	S21_Loser	-0.359835	-3.60823	-0.78438	-5.21944	-3.60793	-0.78438	-3.60823	-5.21944	-1.06957	-3.33749	-1.28729	-2.68108	-0.78438	-2.61977	-1.71153	-3.60823	-5.41711	-2.63868	-2.63868	-5.21944	-0.78438	-6.85602	-3.60823	-4.53538	-5.13192	-6.14659	-0.78438			-3.60823	-10.3029	-3.60793	-1.06957	-2.57153	-3.60793	-10.3962	-4.53538	-3.60793	-2.68108	-6.14659
s__Enterococcus_D sp002850555	GCF_002850555.1	True	GATCACCTCCTTTCT	True	False	False	False	False	S21_Loser	-8.46753	-6.85602	-9.39469	-6.85602	-10.6561	-15.3027	-12.6572	-12.109	-8.46753	-10.6561	-12.4432	-14.2687	-11.2036	-8.48228	-9.85217	-11.2036	-12.6572	-8.46753	-14.8824	-13.1003	-12.321	-9.39469	-8.51577	-11.2036	-14.7569	-14.2687	-13.7422			-6.14659	-14.7118	-11.1818	-6.85602	-13.1454	-13.7422	-14.7569	-10.6561	-9.85217	-6.14659	-8.46753
s__Serratia_A fonticola	GCF_001006005.1	True	GATCACCTCCTTACC	True	False	False	False	False	S21_Loser	-0.181875	-5.39508	-3.60793	-3.60793	-5.39508	-10.1925	-3.60793	-5.26767	-2.72932	-3.60793	-11.4384	-5.21944	-5.21944	-5.75746	-3.60793	-3.60793	-5.18016	-3.60793	-3.60793	-5.26767	-9.85217	-6.85602	-6.85602	-5.39508	-9.41834	-3.60793	-8.51577			-3.94249	-5.21944	-3.94249	-2.61977	-3.60793	-7.48495	-10.1925	-3.60823	-2.57153	-5.75746	-5.21944
s__Paenibacillus polymyxa	GCF_015710975.1	True	GATCACCTCCTTTCT	True	False	False	False	False	S21_Loser	-9.72894	-12.8151	-9.39469	-7.40799	-12.109	-13.7422	-13.9827	-16.1041	-9.98563	-10.6561	-14.4207	-18.9164	-14.2295	-9.39469	-16.9003	-16.9003	-14.2687	-9.01867	-12.8092	-14.7118	-12.321	-9.39469	-9.39469	-7.95547	-14.7569	-14.7569	-12.8151			-6.30991	-12.8151	-13.7422	-9.39469	-13.1454	-13.7422	-14.2687	-10.6561	-9.56109	-12.6572	-10.3029
s__Akkermansia muciniphila_B	GCF_018847375.1	True	GATCACCTCCTTTCT	True	False	False	False	False	S21_Loser	0	-3.87388	0	-1.74402	-0.78438	0	0	0	-1.81542	0	-0.832615	-0.78438	0	0	0	0	-0.360135	-0.181875	-2.68108	-1.33552	-4.53538	0	-8.48228	-3.82565	-2.68108	-0.359835	0			0	-0.181875	0	-0.360135	-7.07374	0	-9.39469	0	0	0	-1.28729
s__Leptospira santarosai	GCF_000313175.2	True	GATCACCTCCTTTTT	True	False	False	False	False	S21_Loser	-0.359835	-8.15387	-1.06957	-5.51709	-3.60793	-5.21944	-5.26767	-6.28931	-6.14659	-1.1947	-4.49298	-0.78438	-2.63868		-4.49298	-5.46253	-2.97294	-5.39508	-2.68108	-2.68108	-4.53538	-5.21944	-4.53538	-4.86963	-1.52896	-1.24489	-0.181875			-7.02862	-3.60793	-4.53538	-2.68108	-4.77705	-4.77705	-0.359835	-4.53343	-2.57153	-3.60793	-3.60793
s__Serratia bockelmannii	GCF_000513215.1	True	GATCACCTCCTTACC	True	False	False	False	False	S21_Loser	-0.181875	-5.39508	-3.60793	-3.60793	-5.39508	-10.1925	-3.60793	-5.26767	-2.72932	-3.60793	-4.6209	-5.21944	-5.21944	-5.75746	-3.60793	-3.60793	-5.18016	-3.60793	-3.60793	-5.26767	-9.85217	-6.85602	-6.85602	-5.39508	-9.41834	-3.60793	-8.51577			-3.94249	-5.21944	-3.94249	-2.61977	-3.60793	-7.48495	-10.1925	-3.60823	-2.57153	-5.75746	-5.21944
s__Cronobacter dublinensis	GCF_001277235.1	True	GATCACCTCCTTACC	True	False	False	False	False	S21_Loser	-0.181875	-5.39508	-3.60793	-3.60793	-7.95547	-10.1925	-3.60793	-5.26767	-2.72932	-3.60793	-9.07799	-5.21944	-5.21944	-5.75746	-3.60793	-3.60793	-5.18016	-3.60793	-3.60793	-5.26767	-7.02862	-6.85602	-6.85602	-5.39508	-10.1989	-3.60793	-6.85602			-3.94249	-5.21944	-4.94659	-2.61977	-3.60793	-7.48495	-7.47851	-3.60823	-2.57153	-2.68108	-5.21944
s__Campylobacter_A concisus_C	GCF_003048615.2	True	GATCACCTCCTTTCT	True	False	False	False	False	S21_Loser	-1.74402	-6.14659	-4.86963	-5.21944	-0.78438	-0.78438	-4.86963	-0.96002	-4.86963	-0.78438	-2.78582	-0.78438	-0.78438		-10.2547	-7.02355	-5.37242	-4.53538	-9.01867	-2.57153	-7.57261	-3.60793	-6.85602	-4.53538	-3.60823	-4.86963	-0.78438			-0.78438	-1.18901	-6.14659	-2.57153	-6.73754	-1.2371	-5.39508	-0.78438	-6.14659	-0.78438	-7.07374
s__Pseudomonas aeruginosa_A	GCF_000017205.1	True	GATCACCTCCTTAAT	True	False	False	False	False	S21_Loser	-2.57153	-3.60793	-3.60793	-5.21944	-3.60793	-0.78438	-5.05133	-5.21944	-2.72932	-3.60793	-2.68108	-3.60793	-3.60793	-3.60793	-3.94249	-2.68108	-6.09156	-9.5111	-3.60793	-6.48085	-2.57153	-6.85602	-7.1813	-5.39508	-12.246	-3.97704	-6.70434			-5.39508	-5.21944	-3.60793	-3.60793	-4.94015	-6.85602	-7.47851	-3.60823	-2.70725	-5.21944	-5.0696
s__Enterobacter quasihormaechei	GCF_900322725.1	True	GATCACCTCCTTACC	True	False	False	False	False	S21_Loser	-0.181875	-5.39508	-3.60793	-3.60793	-7.95547	-10.1925	-3.60793	-5.26767	-2.72932	-3.60793	-11.4384	-5.21944	-5.21944	-5.75746	-3.60793	-3.60793	-5.18016	-3.60793	-3.60793	-5.26767	-7.02862	-6.85602	-6.85602	-5.39508	-9.41834	-3.60793	-6.85602			-3.94249	-5.21944	-3.94249	-2.61977	-3.60793	-7.48495	-7.47851	-3.60823	-2.57153	-2.68108	-5.21944
s__Campylobacter hyointestinalis	GCF_013372145.1	True	GATCACCTCCTTTCT	True	False	False	False	False	S21_Loser	-1.33552	-6.14659	-3.77546	-5.21944	-0.78438	-0.78438	-0.78438	-2.78582	-4.86963	-0.78438	-0.78438	-0.78438	-0.78438		-10.2547	-5.21944	-5.37242	-0.78438	-7.12197	-2.57153	-7.57261	-3.60793	-8.46753	-4.53538	-3.60823	-3.60793	-0.78438			-5.26767	-11.557	-6.14659	-0.78438	-5.21944	-0.78438	-7.81182	-4.86963	-2.61977	-0.78438	-0.78438
s__Streptococcus anginosus_C	GCF_001697145.1	True	GATCACCTCCTTTCT	True	False	False	False	False	S21_Loser	-6.85602	-7.07374	-11.1818	-8.46753	-9.05848	-10.3218	-10.7829	-7.02355	-9.01867	-7.07374	-11.1818	-5.21944	-3.60823		-7.07374	-1.28729	-11.557	-7.07374	-7.07374	0	-9.56109	-6.14659	-9.39469	-4.53538	-10.7829	-11.557	-5.21944			-6.14659	-13.1003	-10.3218	-0.78438	-11.5088	-7.02355	-12.109	-10.3218	-9.85217	-5.21944	-6.85602
s__Lactobacillus gasseri	GCF_000014425.1	True	GATCACCTCCTTTCT	True	False	False	False	False	S21_Loser	-10.3029	-8.46753	-11.7728	-6.85602	-11.557	-14.6192	-8.46753	-10.3218	-10.2547	-12.4432	-10.2547	-8.46753	-12.8151	-7.35893	-7.02355	-8.46753	-11.2208	-8.97044	-12.4432	-12.2126	-12.6572	-8.46753	-10.2547	-11.2036	-14.2687	-13.9325	-11.5088			-5.21944	-13.1003	-11.1818	-6.85602	-12.3816	-13.7422	-12.8092	-9.39469	-9.85217	-7.40799	-9.72894
s__Stenotrophomonas maltophilia_A	GCF_004346925.1	True	GATCACCTCCTTTTG	True	False	False	False	False	S21_Loser	-0.359835	-5.21944	-3.60823	-8.66879	-0.78438	-5.78649	-6.14659	-3.52041	-2.57153	-4.86963	-4.19918	-2.82794	-3.60793	-3.94249	-0.359835	-2.68108	-3.60823	-6.14659	-4.44527	-2.68108	-0.272315	-6.85602	-5.39508	-3.94249	-6.14659	-3.94249	-10.2215			-3.60793	-8.46753	-3.60793	-0.359835	-6.14659	-6.48085	-5.39508	-3.60823	0	-3.52041	-3.94249
s__Pseudomonas_E fluorescens_E	GCF_001307155.1	True	GATCACCTCCTTAAT	True	False	False	False	False	S21_Loser	-0.78438	-0.78438	-3.60793	-5.21944	-3.60793	-0.78438	-5.05133	-5.21944	-1.06957	-3.60793	-2.68108	-3.60793	-3.60793	-3.60793	-3.60823	-2.68108	-2.57153	-8.4121	-3.60793	-6.48085	-2.57153	-6.85602	-7.1813	-5.39508	-8.99789	-2.57153	-9.95243			-3.94249	-5.21944	-3.60793	-3.60793	-4.94015	-3.60793	-6.70434	-4.94015	-2.70725	-5.21944	-3.94249
s__Lactobacillus paragasseri	GCF_003584685.1	True	GATCACCTCCTTTCT	True	False	False	False	False	S21_Loser	-10.3029	-8.46753	-11.7728	-6.85602	-11.557	-14.6192	-8.46753	-10.3218	-10.2547	-12.4432	-10.2547	-8.46753	-12.8151	-7.35893	-7.02355	-8.46753	-11.2208	-8.97044	-12.4432	-12.2126	-12.6572	-8.46753	-10.2547	-11.2036	-14.2687	-13.9325	-11.5088			-5.21944	-13.1003	-11.1818	-6.85602	-12.3816	-13.7422	-12.8092	-9.39469	-9.85217	-7.40799	-9.72894
s__Acinetobacter oleivorans	GCF_000196795.1	True	GATCACCTCCTTAAC	True	False	False	False	False	S21_Loser	-2.57153	-3.9706	-6.68461	-7.47851	-3.60793	-7.47851	-5.13192	-7.47851	-4.11775	-3.60793	-1.06957	-5.26767	-3.60793	-5.39508	-3.60793	-3.04345	-4.44527	-7.47851	-3.60823	-6.14659	-3.60793	-3.60793	-4.94015	-5.39508	-6.71077	-2.57153	-9.38902			-13.7747	-10.2547	-5.39508	-3.97441	-3.60793	-3.94249	-5.81039	-2.68108	-5.39508	-3.60793	-7.47851
s__Bacteroides fragilis_A	GCF_002849695.1	True	GAACACCTCCTTTCT	True	False	True	False	False	S21_Loser	-0.360135	0	0	0	-1.06957	0	0	0	0	0	-0.272615	0	0	0	0	0	-1.2371	-10.3218	-0.359835	0	0	0	0	0	0	-11.5069	-8.46753			-9.39469	-1.33552	0	0	-2.21414	0	-0.78438	0	0	0	-0.359835
s__Streptococcus oralis	GCF_900637025.1	True	GATCACCTCCTTTCT	True	False	False	False	False	S21_Loser	-6.85602	-7.07374	-11.1818	-8.46753	-8.46753	-10.3218	-10.7829	-7.02355	-9.01867	-7.07374	-10.2547	-5.21944	-3.60823		-7.07374	-1.28729	-11.0689	-7.07374	-7.07374	-8.64317	-9.56109	-6.14659	-9.39469	-4.53538	-10.7346	-11.557	-5.21944			-7.07374	-13.1003	-10.3218	-0.78438	-9.89729	-7.02355	-12.109	-10.3218	-9.85217	-5.21944	-6.85602
s__Providencia rettgeri_A	GCF_001874625.1	True	GATCACCTCCTTACC	True	False	False	False	False	S21_Loser	-1.74402	-5.39508	-3.60793	-3.60793	-7.95547	-10.1925	-3.60793	-5.26767	-2.72932	-3.60793	-4.6209	-5.21944	-5.21944	-5.75746	-3.60793	-3.60793	-5.13192	-3.60793	-3.60793	-5.26767	-9.85217	-6.85602	-6.85602	-5.39508	-6.48085	-3.60793	-8.51577			-3.94249	-5.21944	-3.60793	-2.61977	-3.60793	-7.48495	-10.1925	-3.60823	-2.57153	-5.75746	-5.21944
s__Dickeya solani	GCF_001644705.1	True	GATCACCTCCTTACC	True	False	False	False	False	S21_Loser	-0.181875	-5.39508	-3.60793	-3.60793	-7.95547	-10.1925	-3.60793	-5.26767	-2.72932	-3.60793	-11.4384	-5.21944	-5.21944	-5.75746	-3.60793	-3.60793	-5.18016	-3.60793	-3.60793	-5.26767	-7.02862	-6.85602	-6.85602	-5.39508	-10.1989	-3.60793	-8.51577			-3.94249	-5.21944	-3.94249	-2.61977	-3.60793	-6.85602	-10.1925	-3.60823	-2.57153	-5.75746	-5.21944
s__Escherichia sp005843885	GCF_005843885.1	True	GATCACCTCCTTACC	True	False	False	False	False	S21_Loser	-0.181875	-5.39508	-3.60793	-3.60793	-7.95547	-10.1925	-3.60793	-5.26767	-2.72932	-3.60793	-11.4384	-5.21944	-5.21944	-5.75746	-3.60793	-3.60793	-5.18016	-3.60793	-3.60793	-5.26767	-7.02862	-6.85602	-6.85602	-5.39508	-10.1925	-3.60793	-6.85602			-3.94249	-5.21944	-4.94659	-2.61977	-3.60793	-7.48495	-7.47851	-3.60823	-2.57153	-2.68108	-5.21944
s__Campylobacter sp002139915	GCF_002139915.1	True	GATCACCTCCTTTCT	True	False	False	False	False	S21_Loser	-1.74402	-6.14659	-4.86963	-5.21944	-0.78438	-0.78438	-0.78438	-2.78582	-4.86963	-0.78438	-0.78438	-0.78438	-0.78438		-10.2547	-5.21944	-5.37242	-0.78438	-8.14803	-2.57153	-7.57261	-3.60793	-8.46753	-4.53538	-3.60823	-3.60793	-0.78438			-0.78438	-11.557	-6.14659	-0.78438	-5.21944	-2.63868	-6.63382	-0.78438	-2.61977	-0.78438	-0.78438
s__Rhizobium leguminosarum_E	GCF_000769405.2	True	GATCACCTCCTTTCT	True	False	False	False	False	S21_Loser	-2.68108	-7.07374	-10.2716	-0.78438	-4.53538	-7.07374	-0.96002	-6.14659	-6.14659	-3.60823	-1.2371	-4.19918	-6.14659	-4.53538	-8.97044	-6.14659	-4.53538	-6.73754	-8.92025	-3.60793	-8.48228	-4.5947	-5.39508	-4.86963	-6.73754	-6.09156	-2.68108			-8.97044	-3.60793	-5.46223	-2.30247	-3.48944	-6.85602	-3.60793	-7.07374	-3.60823	-2.63868	-6.14659
s__Ensifer adhaerens	GCF_000697965.2	True	GATCACCTCCTTTCT	True	False	False	False	False	S21_Loser	0	-7.07374	-9.55801	-0.78438	-4.53538	-7.07374	-0.359835	-6.14659	-6.14659	-3.60823	-1.74402	-4.19918	-6.14659	-4.86963	-7.35893	-6.14659	-3.60823	-5.21944	-8.92025	-3.60793	-5.21944	-2.713	-4.19918	-4.4852	-6.73754	-6.09156	-2.57153			-7.35893	-3.60793	-7.07374	-2.61977	-3.48944	-8.95477	-3.60793	-7.40799	-3.60823	-5.46223	-6.14659
s__Prevotella melaninogenica	GCF_000144405.1	True	GAACACCTCCTTTCT	True	False	True	False	False	S21_Loser	0	-3.82565	0	-0.360135	-10.3199	0	0	0	-0.78438	0	-9.39469	0	0	-0.360135	0	0	-1.2371	-10.3218	-0.359835	0	0	0	0	0	0	-9.55801	-6.85602			-12.109	0	0	0	-1.28729	0	0	0	0	0	-4.53538
s__Helicobacter pylori_A	GCF_001653455.1	True	GATCACCTCCTTTCT	True	False	False	False	False	S21_Loser	-0.78438	-6.14659	-3.66278	-0.902845	-0.78438	-0.78438	-4.4852	-1.28729	-0.78438	-0.78438	-6.14659	-0.78438	-0.78438		-10.2547	-5.21944	-2.61977	-2.78582	-3.82565	-5.37242	-10.9512	-3.60823	-11.5088	-2.61977	-2.61977	-6.14659	-0.96002			-6.29957	-14.7569	-0.78438	-0.78438	-5.26767	-4.53538	-10.3199	-12.109	-6.20621	-0.78438	-2.57153
s__Mesorhizobium ciceri	GCF_000185905.1	True	GATCACCTCCTTTCT	True	False	False	False	False	S21_Loser	-2.83376	-9.01867	-9.55801	-0.832615	-3.60823	-7.07374	-2.16395	-9.39469	-3.48944	-3.60823	-1.2371	-3.60793	-3.60793	-4.53538	-3.60823	-5.21944	-3.60823	-14.2295	-5.39508	-1.74402	-2.21414	-4.5947	-3.94249	-4.53538	-7.07179	-5.26767	-3.94249			-4.53538	-4.6209	-2.63868	-2.97294	-3.48944	-5.21944	-3.60793	-4.86963	-3.60823	-1.72598	-6.14659
s__Neisseria lactamica	GCF_901482445.1	True	GATCACCTCCTTTCT	True	False	False	False	False	S21_Loser	-0.359835	-3.60823	-0.832615	-4.52942	-3.60793	-0.78438	-4.53538	-5.21944	-0.78438	-4.53343	-3.60823	-2.68108	-0.78438	-0.78438	-3.60793	-0.78438	-5.13192	-2.63868	-2.63868	-5.21944	-0.78438	-6.85602	-3.60823	-4.53538	-5.13192	-2.83376	-3.60793			-3.60793	-10.3029	-5.21944	-1.06957	-5.13192	-3.60793	-7.07374	-4.53538	-5.39508	-1.33552	-6.14659
s__Enterocloster bolteae	GCF_002234575.2	True	GATCACCTCCTTTCT	True	False	False	False	True	S21_Loser		-8.64317	-8.46753	-10.2547	-11.4586	-11.1818	-9.39469	-14.2687	-6.85602	-10.3218	-3.82565	-14.7118	-12.8151		-9.39469	-15.6389	-3.48944	-10.3218	-12.109	-11.2036	-14.1082	-10.2547	-7.07374	-10.2547	-14.8051	-14.7549	-10.2547			-8.97044	-11.1818	-12.8151	-10.2547	-11.0206	-13.7422	-11.2208	-6.85602	-6.14659	-12.4432	-10.6561
s__Bacillus_A cereus_U	GCF_018742245.1	True	GATCACCTCCTTTCT	True	False	False	False	False	S21_Loser	-10.8456	-8.46753	-10.6561	-10.6561	-10.3218	-16.5661	-13.1454	-16.1041	-10.3218	-10.6561	-12.109	-12.8092	-15.0036	-10.2716	-14.7118	-11.2036	-14.1687	-6.85602	-12.8092	-15.3027	-12.321	-9.39469	-10.6561	-12.8151	-14.2687	-16.544	-11.2036			-9.05848	-12.8151	-13.7422	-9.72894	-14.5963	-13.7422	-14.2687	-10.3218	-11.5088	-7.07374	-10.2547
s__Faecalibacterium prausnitzii_G	GCF_003293635.1	True	GATCACCTCCTTTCT	True	False	False	False	False	S21_Loser		-8.64317	-9.39469	-10.6561	-13.0952	-14.6694	-10.6561	-11.1818	-10.6561	-8.46753	-11.1818	-11.5088	-6.85602		-5.39508	-6.85602	-11.1818	-10.2547	-11.4586	-14.8165	-9.98563	-8.46753	-7.07374	-8.46753	-9.39469	-11.5088	-10.7346			-4.53343	-9.85217	-11.2036	-8.46753	-9.89729	-8.2843	-14.2687	-6.14659	-6.14659	-6.85602	-7.07374
s__Pseudomonas_E fluorescens_AN	GCF_001708445.1	True	GATCACCTCCTTAAT	True	False	False	False	False	S21_Loser	-0.78438	-0.78438	-3.60793	-5.21944	-3.60793	-0.78438	-5.05133	-5.21944	-1.06957	-3.60793	-2.68108	-3.60793	-3.60793	-3.60793	-3.60823	-2.68108	-6.09156	-8.40567	-3.60793	-6.48085	-2.57153	-6.85602	-7.1813	-5.39508	-8.99789	-2.57153	-9.95243			-3.94249	-5.21944	-3.60793	-3.60793	-4.94015	-3.60793	-6.70434	-4.94015	-2.70725	-5.21944	-3.94249
s__Prevotella intermedia	GCF_001953955.1	True	GAACACCTCCTTTCT	True	False	True	False	False	S21_Loser	0	0	0	-0.360135	-10.6561	0	-0.360135	0	-3.60793	0	0	0	0	-0.360135	0	-0.360135	-1.46263	-10.3218	-0.359835	0	0	0	0	-0.360135	0	-11.3452	-6.85602			-10.2716	0	0	0	-1.28729	0	0	0	0	0	-4.53538
s__Pseudomonas_E chlororaphis	GCF_003945765.1	True	GATCACCTCCTTAAT	True	False	False	False	False	S21_Loser	-0.78438	-0.78438	-3.60793	-5.21944	-3.60793	-0.78438	-3.60793	-5.21944	-1.06957	-3.60793	-2.68108	-3.60793	-3.60793	-3.60793	-3.94249	-2.68108	-2.57153	-8.4121	-3.60793	-6.48085	-2.57153	-6.85602	-7.1813	-5.39508	-8.99789	-2.57153	-9.95243			-5.39508	-5.21944	-3.60793	-3.60793	-4.11775	-3.60793	-6.70434	-4.94015	-2.70725	-5.21944	-3.94249
s__Priestia megaterium_A	GCF_009497655.1	True	GATCACCTCCTTTCT	True	False	False	False	False	S21_Loser	-10.2285	-8.46753	-10.6561	-9.39469	-10.3218	-16.5661	-13.1454	-16.1041	-12.0588	-10.3218	-11.7728	-13.1454	-13.7422	-8.97044	-15.6389	-11.2036	-13.0952	-12.6572	-14.5963	-14.76	-12.321	-9.39469	-10.6561	-12.8151	-14.7569	-14.5963	-11.2036			-8.64317	-12.8151	-13.7422	-8.46753	-14.5963	-13.7422	-14.2687	-10.3218	-11.5088	-9.40913	-10.2547
s__Liberibacter asiaticus	GCF_000590865.3	True	GATCACCTCCTTTCT	True	False	False	False	False	S21_Loser	-0.78438	-3.60823	-4.86963	-7.30875	-4.86963	-2.63868	-3.82565	-3.60823	-5.21944	-5.39508	-10.3199	-5.81039	-11.5088	-7.02273	-0.78438	-6.14659	-5.37242	-5.21944	-5.81039	-5.13192	-4.86963	-4.5947	-6.14659	-7.30875	-5.37242	-5.7672	-3.60793			-8.14803	-3.60793	-0.78438	-3.60823	-5.18016	-4.19918	-8.96849	-9.54766	-3.48944	-6.85602	-7.40799
s__Chlamydia suis	GCF_900169085.1	True	GATCACCTCCTTTTA	True	False	False	False	False	S21_Loser	-5.21944	-9.05848	-5.21944	-3.60823	-2.97294	-5.21944	-5.39508	-6.73754	-4.6209	-0.78438	-5.21944	-5.39508	-9.98563	-7.02862	-6.14659	-6.85602	-5.46253	-0.78438	-6.74427	-0.832615	-2.57153	-0.359835	-5.41235	-3.26801	-6.24938	-2.61977	-2.68108			-4.53538	0	-2.57153	-9.38902	-3.97441	-8.00089	-5.18016	-4.19918	-4.51136	-7.02862	-4.51136
s__Pseudoalteromonas arctica	GCF_000238395.3	True	GATCACCTCCTTATA	True	False	False	False	False	S21_Loser	-2.23271	-3.94249	-5.21944	-5.21944	-5.21944	-0.78438	-3.60793	-5.26767	-0.78438	-5.39508	-7.80333	-5.21944	-5.21944	-5.21674	0	-3.60793	-2.57153	-4.94659	-3.60793	-5.21944	-7.02862	-3.94249	-7.80333	-5.39508	-3.60793	-3.60793	-6.85602			-5.13192	-5.21944	-5.39508	-1.06957	-8.64317	-3.60793	-5.39508	-3.60823	-2.57153	-2.68108	-4.88054
s__Campylobacter_A concisus_T	GCF_003048375.1	True	GATCACCTCCTTTCT	True	False	False	False	False	S21_Loser	-1.74402	-6.14659	-4.86963	-5.21944	-0.78438	-0.78438	-4.86963	-0.96002	-4.86963	-0.78438	-2.78582	-0.78438	-0.78438		-10.2547	-7.02355	-5.37242	-0.78438	-9.01867	-2.57153	-7.57261	-3.60793	-6.85602	-4.53538	-3.60823	-4.86963	-0.78438			-0.78438	-1.18901	-6.14659	-2.57153	-6.73754	-1.2371	-5.39508	-0.78438	-5.37242	-0.78438	-0.78438
s__Campylobacter_D hepaticus	GCF_001687475.2	True	GATCACCTCCTTTCT	True	False	False	False	False	S21_Loser	-0.78438	-6.14659	-0.78438	-5.21944	-5.37242	-0.78438	-0.78438	-0.96002	-4.86963	-0.78438	-0.78438	-0.78438	-0.78438		-10.2547	-0.78438	-0.78438	-0.78438	-4.53538	-4.53538	-7.57261	-3.60793	-6.85602	-0.832615	-3.60823	-5.21944	-0.78438			-3.60823	-1.06957	-6.14659	-2.63868	-5.21944	-0.78438	-7.40799	-4.86963	-2.61977	-3.60793	-7.35893
s__Pectobacterium parmentieri	GCF_001742145.1	True	GATCACCTCCTTACC	True	False	False	False	False	S21_Loser	-0.181875	-5.39508	-3.60793	-3.60793	-7.95547	-10.1925	-3.60793	-5.26767	-2.72932	-3.60793	-11.4384	-5.21944	-5.21944	-5.75746	-3.60793	-3.60793	-5.18016	-3.60793	-3.60793	-5.26767	-9.85217	-6.85602	-6.85602	-5.39508	-10.1989	-3.60793	-0.832615			-3.94249	-5.21944	-3.94249	-2.61977	-3.60793	-6.85602	-10.1925	-3.60823	-2.57153	-5.75746	-5.21944
s__Veillonella nakazawae	GCF_013393365.1	True	GATCACCTCCTTTCT	True	False	False	False	False	S21_Loser		-12.8151	-10.6561	-10.9512	-10.6561	-18.8763	-10.3218	-14.8824	-10.3199	-8.46753	-10.3218	-19.1527	-13.8894	-8.46753	-10.2547	-15.6389	-10.3218	-10.3218	-11.557	-15.6389	-12.321	-9.39469	-9.39469	-13.7422	-13.1454	-14.8051	-10.2547			-10.2716	-11.1818	-10.2547	-8.46753	-9.39469	-13.7422	-6.20621	-9.39469	-9.89729	-8.46753	-8.46753
s__Limosilactobacillus reuteri_D	GCA_003072625.1	True	GATCACCTCCTTTCT	True	False	False	False	False	S21_Loser	-9.39469	-8.64317	-8.46753	-6.85602	-10.3218	-13.7422	-9.39469	-10.3218	-0.78438	-10.6561	-12.109	-10.2465	-11.2036	-7.07374	-6.20621	-13.406	-10.3218	-8.46753	-14.8824	-13.1003	-12.321	-9.39469	-10.3218	-11.2036	-14.7569	-14.4689	-12.8151			-7.02355	-14.7118	-11.1818	-6.85602	-12.6572	-13.7422	-9.39469	-10.3218	-9.85217	-7.35893	-8.46753
s__Enterobacter asburiae	GCF_001521715.1	True	GATCACCTCCTTACC	True	False	False	False	False	S21_Loser	-0.181875	-5.39508	-3.60793	-3.60793	-7.95547	-10.1925	-3.60793	-5.26767	-2.72932	-3.60793	-11.4384	-5.21944	-5.21944	-5.75746	-3.60793	-3.60793	-5.18016	-3.60793	-3.60793	-5.26767	-7.02862	-6.85602	-6.85602	-5.39508	-9.41834	-3.60793	-6.85602			-3.94249	-5.21944	-3.94249	-2.61977	-3.60793	-7.48495	-7.47851	-3.60823	-2.57153	-2.68108	-5.21944
s__Paenibacillus odorifer	GCF_000758725.1	True	GATCACCTCCTTTCT	True	False	False	False	False	S21_Loser	-9.72894	-12.8151	-9.39469	-7.07374	-12.109	-15.6389	-13.9827	-16.1041	-10.2716	-10.6561	-9.21146	-18.9164	-14.2295	-9.40913	-16.9003	-17.9993	-14.2687	-8.48228	-12.8092	-14.7118	-12.321	-10.3218	-9.39469	-7.95547	-14.7569	-16.544	-13.7422			-6.30991	-12.8151	-13.7422	-9.39469	-12.6572	-13.7422	-14.2687	-10.3218	-9.56109	-12.6572	-10.3029
s__Bacillus spizizenii	GCF_000227465.1	True	GATCACCTCCTTTCT	True	False	False	False	False	S21_Loser	-11.1818	-8.46753	-10.6561	-10.3218	-10.6561	-14.6694	-12.8092	-16.1041	-12.109	-10.3218	-11.7728	-12.8092	-13.7422	-10.3218	-13.1003	-11.2036	-14.1687	-14.7569	-14.5963	-14.7118	-12.321	-9.39469	-10.6561	-12.8151	-14.8051	-16.2561	-11.2036			-10.3199	-12.8151	-13.7422	-8.46753	-14.5963	-13.7422	-14.2687	-10.3218	-11.5088	-9.40913	-8.46753
s__Salmonella bongori	GCF_000252995.1	True	GATCACCTCCTTACC	True	False	False	False	False	S21_Loser	-0.181875	-5.39508	-3.60793	-3.60793	-7.95547	-10.1925	-3.60793	-5.26767	-2.72932	-3.60793	-11.4384	-5.21944	-5.21944	-5.75746	-3.60793	-3.60793	-5.18016	-3.60793	-3.60793	-5.26767	-7.02862	-6.85602	-6.85602	-5.39508	-9.41834	-3.60793	-6.85602			-3.94249	-5.21944	-4.94659	-2.61977	-3.60793	-7.48495	-7.47851	-3.60823	-2.57153	-2.68108	-5.21944
s__Staphylococcus felis	GCF_003012915.1	True	GATCACCTCCTTTCT	True	False	False	False	False	S21_Loser	-9.39469	-8.46753	-9.39469	-10.3218	-10.3218	-13.7422	-14.4689	-13.1454	-10.6561	-9.39469	-10.3218	-14.7067	-7.95547	-5.21944	-9.39469	-7.07374	-12.0588	-10.3218	-14.7569	-12.8151	-12.321	-10.3218	-11.1818	-13.8894	-13.1454	-13.1454	-13.7422			-5.21944	-11.2036	-13.7422	-8.46753	-12.109	-13.7422	-10.6561	-12.109	-11.5088	-7.40799	-10.3218
s__Clostridium botulinum_A	GCF_000827935.1	True	GATCACCTCCTTTCT	True	False	False	False	False	S21_Loser	-3.97441	-11.1818	-10.6561	-12.8151	-9.39469	-16.5661	-9.39469	-13.1454	-12.2296	-10.3218	-9.39469	-14.76	-12.8151		-11.2036	-16.9003	-12.6572	-9.39469	-12.8092	-14.8648	-12.321	-10.2716	-10.3218	-12.8633	-14.8051	-14.9325	-12.8151			-6.20621	-15.1508	-8.46753	-9.05848	-13.1454	-13.7422	-14.7569	-11.1818	-11.0206	-9.39469	-10.2547
s__Prochlorococcus_A pastoris	GCF_000011465.1	True	GATCACCTCCTAACA	True	False	False	False	False	S21_Loser	-10.3962	-0.78438	-6.85602	0	0	0	0	0	0	0	0	0	0	-0.272615	-2.57153	0	-1.81542	0	0	0	0	0	-5.21944	-0.359835	-8.46753	0	-5.39508			0	-1.74402	0	0	-8.46753	0	-11.5866	-0.272615	0	-1.81542	0
s__Haemophilus aegyptius	GCF_900475885.1	True	GATCACCTCCTTACC	True	False	False	True	False	S21_Loser	-0.181875	-3.60823	-3.60793	-3.60793	-5.39508	-0.78438	-3.60793	-3.60793	-5.39508	-3.60793	-4.6209	-3.60793	-5.21944	-3.04345	-5.21944	-3.60793	-7.07686	-5.21944	-3.60793	-5.21944	-12.2126	-6.85602	-6.85602	-5.39508	-5.21944	-3.60793	-5.39508			-7.47851	-5.21944	-3.94249	-0.96002	-3.60793	-6.85602	-10.1925	-3.60823	-2.57153	-3.60823	-5.21944
s__Campylobacter lanienae	GCF_002139935.1	True	GATCACCTCCTTTCT	True	False	False	False	False	S21_Loser	-1.74402	-6.14659	-4.86963	-5.21944	-0.78438	-0.78438	-0.78438	-2.78582	-4.86963	-0.78438	-0.78438	-0.78438	-0.78438		-10.2547	-5.21944	-5.37242	-0.78438	-8.14803	-2.57153	-7.57261	-3.60793	-8.46753	-4.53538	-3.60823	-3.60793	-0.78438			-0.78438	-11.557	-6.14659	-0.78438	-5.21944	-2.63868	-6.63382	-0.78438	-2.61977	-0.78438	-0.78438
s__Weizmannia coagulans_A	GCF_000169195.2	True	GATCACCTCCTTTCT	True	False	False	False	False	S21_Loser	-9.39469	-8.46753	-10.3218	-10.3218	-10.3218	-15.6389	-13.1454	-16.1041	-10.3218	-10.3218	-12.109	-12.8092	-15.0036		-16.5159	-11.2036	-14.0168	-10.3218	-14.2687	-14.7118	-12.321	-9.72894	-10.2716	-12.8151	-14.7569	-16.2078	-11.2036			-11.2208	-12.8151	-13.7422	-8.46753	-14.5963	-13.7422	-13.4946	-9.98563	-11.5088	-9.40913	-8.46753
s__Megasphaera elsdenii	GCF_003010495.1	True	GATCACCTCCTTTCT	True	False	False	False	False	S21_Loser		-8.46753	-9.39469	-10.9512	-9.39469	-18.8763	-10.2716	-14.1082	-8.51577	-8.46753	-9.39469	-19.1025	-14.7118	-10.2716	-6.85602	-17.9993	-12.109	-10.6561	-11.557	-15.3027	-12.321	-9.39469	-10.2285	-14.576	-14.2687	-14.4207	-11.2036			-6.14659	-13.7422	-13.7422	-9.05848	-10.2547	-15.0036	-9.56109	-9.72894	-11.5088	-8.46753	-6.85602
s__Plesiomonas shigelloides	GCF_900087055.1	True	GATCACCTCCTTACC	True	False	False	False	False	S21_Loser	-2.16901	-4.94659	-3.60793	-3.60793	-7.95547	-10.1925	-3.60793	-5.26767	-2.72932	-3.60793	-4.6209	-5.21944	-0.78438	-5.75746	-5.21944	-3.60793	-5.18016	-5.21944	-3.60793	-5.26767	-9.85217	-3.94249	-6.85602	-5.39508	-6.85602	-3.60793	-9.48051			-3.94249	-5.21944	-4.94659	-2.61977	-3.60793	-7.48495	-10.1925	-3.60823	-2.57153	-2.70725	-5.21944
s__Chlamydia muridarum	GCF_000006685.1	True	GATCACCTCCTTTTA	True	False	False	False	False	S21_Loser	-5.21944	-12.5307	-5.21944	-3.60823	-2.97294	-5.21944	-5.39508	-6.73754	-4.6209	-0.78438	-5.21944	-5.39508	-9.98563	-7.02862	-6.14659	-6.85602	-5.46253	-0.78438	-6.74427	-0.832615	-2.57153	-0.359835	-5.41235	-3.26801	-5.92186	-2.61977	-2.68108			-4.53538	0	-2.57153	-9.38902	-3.97441	-8.00089	-5.18016	-4.19918	-4.51136	-7.02862	-4.51136
s__Yersinia intermedia	GCF_900635455.1	True	GATCACCTCCTTACC	True	False	False	False	False	S21_Loser	-0.181875	-5.39508	-3.60793	-3.60793	-7.95547	-10.1925	-3.60793	-5.26767	-2.72932	-3.60793	-11.4384	-5.21944	-5.21944	-5.75746	-3.60793	-3.60793	-5.18016	-3.60793	-3.60793	-5.26767	-9.85217	-6.85602	-6.85602	-5.39508	-6.48085	-3.60793	-8.51577			-3.94249	-5.21944	-3.94249	-2.61977	-3.60793	-7.48495	-10.1925	-3.60823	-2.57153	-5.75746	-5.21944
s__Lysinibacillus sphaericus_A	GCF_001629735.1	True	GATCACCTCCTTTCT	True	False	False	False	False	S21_Loser	-10.6561	-8.46753	-10.6561	-10.3218	-10.6561	-13.7422	-13.1454	-16.1041	-10.2716	-10.6561	-12.109	-12.8092	-14.6694		-10.2547	-11.2036	-12.109	-9.39469	-14.1082	-14.7118	-12.321	-9.39469	-10.6561	-12.8151	-14.8051	-16.2078	-11.2036			-9.56109	-12.8151	-13.7422	-8.46753	-14.5963	-13.7422	-12.6572	-10.3218	-11.5088	-6.14659	-10.2547
s__Bartonella henselae	GCF_000046705.1	True	GATCACCTCCTTTCT	True	False	False	False	False	S21_Loser	-2.57153	-9.01867	-8.64317	-0.78438	-4.53538	-0.78438	-2.16395	-9.84711	-4.53538	-3.60823	-1.2371	-4.4852	-6.14659	-5.39508	-7.35893	-5.21944	-3.60823	-7.40799	-7.07374	-5.39508	-0.78438	-4.5947	-3.60793	-6.87078	-8.95477	-5.26767	-2.57153			-0.78438	-3.60793	-2.97294	-4.53538	-3.48944	-5.21944	-3.60793	-6.14659	-2.78582	-4.86963	-5.21944
s__Anoxybacillus flavithermus_G	GCF_002197485.1	True	GATCACCTCCTTTCT	True	False	False	False	False	S21_Loser	-11.1818	-8.46753	-10.6561	-10.3218	-10.6561	-16.5661	-13.1454	-16.1041	-10.3218	-10.6561	-12.109	-12.8092	-14.0765	-10.3199	-16.5159	-11.2036	-14.1687	-3.60793	-14.9325	-13.1003	-12.321	-10.3218	-10.6561	-12.8151	-14.7569	-16.2561	-11.2036			-10.2547	-12.8151	-13.7422	-8.46753	-14.9325	-13.7422	-14.2687	-10.3218	-9.89729	-9.40913	-8.46753
s__Pseudoalteromonas tetraodonis	GCF_002310835.1	True	GATCACCTCCTTATA	True	False	False	False	False	S21_Loser	-2.23271	-3.94249	-5.21944	-5.21944	-5.21944	-0.78438	-3.60793	-5.26767	-0.78438	-5.39508	-7.80333	-5.21944	-5.21944	-5.21674	0	-3.60793	-2.57153	-4.94659	-3.60793	-5.21944	-7.02862	-3.94249	-7.80333	-5.39508	-3.60793	-3.60793	-6.85602			-5.13192	-5.21944	-5.39508	-1.06957	-8.64317	-5.70667	-5.39508	-3.60823	-2.57153	-2.68108	-4.88054
s__Agrobacterium fabrum	GCF_000092025.1	True	GATCACCTCCTTTCT	True	False	False	False	False	S21_Loser	-1.06957	-7.07374	-9.55801	-0.78438	-4.53538	-7.07374	-2.16395	-6.14659	-6.14659	-3.60823	-2.57153	-4.19918	-6.14659	-4.53538	-8.97044	-6.14659	-3.60823	-6.14659	-7.02355	-3.60793	-7.07374	-3.37756	-4.19918	-4.4852	-6.73754	-6.09156	-2.68108			-8.97044	-3.60793	-5.46223	-2.16901	-3.48944	-3.60793	-3.60793	-7.40799	-3.60823	-5.39508	-6.14659
s__Lonsdalea populi	GCF_015999465.1	True	GATCACCTCCTTACC	True	False	False	False	False	S21_Loser	-0.181875	-5.39508	-3.60793	-3.60793	-7.95547	-10.1925	-3.60793	-5.26767	-2.72932	-3.60793	-11.4384	-5.21944	-5.21944	-5.75746	-3.60793	-3.60793	-5.18016	-3.60793	-3.60793	-5.26767	-9.85217	-6.85602	-6.85602	-5.39508	-9.41834	-3.60793	-8.51577			-3.94249	-5.21944	-3.94249	-2.61977	-3.60793	-6.85602	-10.1925	-3.60823	-2.57153	-5.75746	-5.21944
s__Mycoplasma capricolum	GCF_000012765.1	True	GATCACCTCCTTTCT	True	False	False	False	False	S21_Loser		-0.78438	-8.97044	-6.14659	-8.14803	-9.39469	-11.5088	-3.82565	-7.07374	-10.2547	-8.63424	-13.1454	-8.97044		-0.78438	-8.46753	-7.07374	-8.14803	-11.5088	-7.07374	-3.60793	-6.85602	-0.832615	-8.46753	-5.39508	-8.97044	-5.21944			-7.07374	-10.3218	-6.14659	-4.53538	-5.21944	-11.5088	-12.109	-10.2547	-3.27203	-9.89729	-6.58559
s__Pseudomonas_A sp003205815	GCF_003205815.1	True	GATCACCTCCTTAAT	True	False	False	False	False	S21_Loser	-0.78438	-3.60793	-3.60793	-5.21944	-3.60793	-0.78438	-5.05133	-5.21944	-1.06957	-5.39508	-2.68108	-3.60793	-3.60793	-3.60793	-6.14659	-2.68108	-6.09156	-9.5111	-3.60793	-6.48085	-2.57153	-6.85602	-7.1813	-5.39508	-12.246	-2.57153	-9.95243			-5.39508	-5.21944	0	-3.60793	-4.6209	-6.85602	-6.70434	-4.94015	-2.70725	-5.21944	-3.94249
s__Lentilactobacillus buchneri	GCF_018314255.1	True	GATCACCTCCTTTCT	True	False	False	False	False	S21_Loser	-9.39469	-6.85602	-10.2716	-6.85602	-10.3218	-13.7422	-9.72894	-12.109	-9.39469	-10.6561	-12.4432	-9.89729	-12.8151	-6.85602	-8.83402	-10.2547	-11.7728	-9.72894	-12.0588	-13.1003	-12.321	-9.39469	-8.46753	-11.2036	-14.4207	-13.1454	-11.2036			-6.09156	-14.76	-11.1818	-6.85602	-12.8092	-13.7422	-10.3218	-10.6561	-9.85217	-7.35893	-8.46753
s__Paenibacillus polymyxa_B	GCF_001719045.1	True	GATCACCTCCTTTCT	True	False	False	False	False	S21_Loser	-9.72894	-12.8151	-9.39469	-7.40799	-12.109	-13.7422	-13.9827	-16.1041	-9.98563	-10.6561	-14.4207	-18.9164	-14.2295	-9.39469	-16.9003	-16.9003	-14.2687	-9.01867	-12.8092	-14.7118	-12.321	-9.39469	-9.39469	-7.95547	-14.7569	-16.544	-12.8151			-6.30991	-12.8151	-13.7422	-9.39469	-13.1454	-13.7422	-14.2687	-10.6561	-9.56109	-12.6572	-10.3029
s__Pseudomonas_E sp001655615	GCF_001655615.1	True	GATCACCTCCTTAAT	True	False	False	False	False	S21_Loser	-0.78438	-0.78438	-3.60793	-5.21944	-3.60793	-0.78438	-5.05133	-5.21944	-1.06957	-3.60793	-2.68108	-3.60793	-3.60793	-3.60793	-3.60823	-2.68108	-2.57153	-8.4121	-3.60793	-6.48085	-2.57153	-6.85602	-7.1813	-5.39508	-8.99789	-2.57153	-9.95243			-3.94249	-5.21944	-3.60793	-3.60793	-4.94015	-3.60793	-6.70434	-4.94015	-2.70725	-5.21944	-3.94249
s__Wolbachia sp000008385	GCF_000008385.1	True	GATTACCTCCTTGGG	True	False	False	True	False	S21_Loser	-2.57153	-6.08185	0	-0.359835	0	-1.73356	-0.205625	-6.81449	0	-3.60793	0	-2.61977	0	-0.359835	-5.39508	-2.57153	-3.60793	-3.94249	-2.57153	-3.90346	-12.5138	-2.57153	-1.06957	-2.68108	-3.21909	-3.60793	-5.21944			-7.07397	-7.81354	-4.68471	-1.83672	-3.90346	-4.83061	-3.57564	-5.93604	-2.3314	-3.60793	-10.9023
s__Bacillus amyloliquefaciens	GCF_000196735.1	True	GATCACCTCCTTTCT	True	False	False	False	False	S21_Loser	-11.1818	-8.46753	-10.6561	-10.3218	-10.3218	-14.6694	-12.8092	-16.1041	-11.7728	-10.3218	-11.7728	-12.8092	-13.7422	-9.98563	-13.1003	-11.2036	-14.1687	-7.07374	-14.5963	-14.7118	-12.321	-9.39469	-10.6561	-12.8151	-14.8051	-16.2561	-11.2036			-10.3199	-12.8151	-13.7422	-8.46753	-14.5963	-13.7422	-14.2687	-10.3218	-11.5088	-9.40913	-8.46753
s__Acetobacter pasteurianus	GCF_000723785.2	True	GATCACCTCCTTTCA	True	False	False	False	False	S21_Loser	-2.57153	-5.46223	-2.97294	-2.16395	-7.35893	-4.04723	-4.4852	-0.96002	-5.12603	-1.06957	-5.39508	-3.60823	-5.21944	-8.64317	-3.60793	-3.60793	-6.48085	-3.60793	-5.37242	-1.06957	-4.6209	-6.85602	-2.97294	-2.57153	-6.85602	-5.70667	-9.39469			-7.07179	-3.60793	-6.48085	-1.06957	-3.60823	-6.85602	-6.48634	-2.68108	-4.97408	-6.87078	-6.14659
s__Listeria ivanovii	GCF_900187025.1	True	GATCACCTCCTTTCT	True	False	False	False	False	S21_Loser	-6.85602	-8.46753	-10.6561	-10.3218	-10.6561	-13.7422	-13.1454	-14.2687	-10.3218	-10.3218	-12.109	-14.2687	-14.6192	-11.0206	-16.0779	-11.2036	-11.1818	-8.46753	-14.5963	-13.1003	-12.321	-9.39469	-9.72894	-12.8151	-14.8051	-14.2687	-13.7422			-11.2208	-12.2779	-11.1818	-8.46753	-12.6572	-14.576	-12.6572	-10.3218	-9.85217	-9.40913	-10.2547
s__Aerococcus urinae	GCF_001543175.1	True	GATCACCTCCTTTCT	True	False	False	False	True	S21_Loser	-3.60793	-8.64317	-10.2716	-6.85602	-10.3218	-14.6694	-14.7569	-10.3218	-9.39469	-9.72894	-12.109	-12.6572	-8.46753		-7.07374	-9.39469	-10.3218	-10.3218	-9.89729	-9.02976	-14.1687	-8.46753	-8.46753	-11.2036	-14.2687	-14.2687	-7.95547			-9.39469	-13.1003	-9.39469	-6.85602	-12.6572	-14.6694	-10.2716	-10.6561	-9.85217	-7.07374	-9.39469
s__Marinobacter hydrocarbonoclasticus	GCF_000284615.1	True	GATCACCTCCTTAAA	True	False	False	False	False	S21_Loser	-3.37756	-2.57153	-5.21944	-5.21944	-9.02976	-1.85867	-4.11775	-5.21944	-1.06957	-3.60793	-2.57153	-3.60793	-3.60793	-4.94015	-9.85217	-2.82255	-2.68108	-5.21944	-5.39508	-5.21944	-9.38902	-6.85602	-5.37242	-9.85217	-7.48495	-7.22251	-5.21944			-5.39508	-6.48085	-5.21944	-1.71153	-3.60793	-8.4121	-5.37242	-4.94015	-0.78438	-5.21944	-3.60823
s__Commensalibacter sp003202795	GCF_003691365.1	True	GATCACCTCCTTTCA	True	False	False	False	False	S21_Loser	-2.72932	-3.60823	-5.46223	-2.21414	-7.02355	-4.04723	-4.4852	-4.19918	-3.60793	-0.78438	-2.68108	-3.60823	-6.14659	-6.85602	-0.78438	-3.60793	-6.48085	-9.05848	-6.29957	-0.78438	-5.21944	-9.72894	-5.39508	-2.57153	-4.97408	-9.02976	-10.2716			-9.72894	-3.60793	-6.14659	-1.06957	-9.98563	-6.85602	-3.94249	-4.4852	-2.97294	-4.53538	-6.14659
s__Mycoplasma capri	GCF_900489555.1	True	GATCACCTCCTTTCT	True	False	False	False	False	S21_Loser		-0.78438	-8.97044	-6.14659	-1.28729	-9.39469	-11.5088	-8.97044	-7.07374	-10.2547	-8.97044	-13.1454	-8.97044		-0.78438	-8.46753	-7.07374	-7.07374	-11.5088	-7.07374	0	-6.85602	-0.832615	-8.46753	-5.39508	-8.97044	-5.21944			-7.07374	-10.3218	-6.14659	-4.53538	-5.21944	-11.5088	-12.109	-10.2547	-3.60823	-9.89729	-6.58559
s__Megamonas funiformis	GCF_010669225.1	True	GATCACCTCCTTTCT	True	False	False	False	True	S21_Loser	-11.1818	-12.8151	-10.6561	-10.2547	-10.2547	-18.8763	-9.39469	-14.7569	-12.6572	-3.60793	-12.4432	-18.6163	-13.7422		-8.46753	-15.6389	-16.0559	-9.39469	-13.1454	-7.07686	-14.0413	-7.07374	-12.109	-15.6935	-12.6572	-14.2687	-12.8151			-3.60793	-16.6686	-13.7422	-9.05848	-12.4432	-14.6192	-9.56109	-9.01867	-11.5088	-9.39469	-8.46753
s__Zymomonas mobilis	GCF_000175255.2	True	GATCACCTCCTTTCT	True	False	False	False	False	S21_Loser	-3.60823	-9.40913	-3.60793	-5.39508	-3.60793	-0.78438	-3.48944	-5.37242	-6.20621	-1.26041	-3.94249	-9.85217	-5.21944	-3.87388	-0.78438	-7.35893	-3.60823	-7.35893	-5.39508	-3.60793	-5.21944	-6.85602	-4.6209	-7.40799	-8.46753	-6.30991	-11.2036			-6.14659	-6.14659	-8.17585	-3.94249	-6.73754	-2.21414	-3.52041	-0.78438	-8.68247	-2.68108	-9.98563
s__Chromobacterium violaceum	GCF_000007705.1	True	GATCACCTCCTTTCT	True	False	False	False	False	S21_Loser	-2.16395	-5.21944	-5.37242	-3.82369	-3.60793	-0.78438	-0.78438	-5.21944	-1.81542	-3.60793	-3.60823	-3.38572	-1.71153	-2.78582	-3.60793	-3.60823	-2.63868	-2.63868	-3.71297	-5.21944	-3.60823	-6.85602	-6.14659	-4.53538	-5.18016	-0.78438	-2.83376			-9.01867	-10.2547	-5.21944	-1.06957	-7.07374	-3.60793	-8.14803	-4.53538	-3.60793	-3.60793	-6.14659
s__Staphylococcus schleiferi	GCA_900458895.2	True	GATCACCTCCTTTCT	True	False	False	False	False	S21_Loser	-9.39469	-8.46753	-9.39469	-10.3218	-10.3218	-13.7422	-14.4689	-13.1454	-10.6561	-9.39469	-10.3218	-14.7067	-7.95547	-7.07374	-10.3218	-7.07374	-12.0588	-9.98563	-14.7569	-12.8151	-12.321	-10.3218	-11.1818	-13.8894	-13.1454	-13.1454	-13.7422			-5.21944	-11.2036	-13.7422	-8.46753	-11.7728	-13.7422	-10.6561	-12.109	-11.5088	-7.40799	-10.3218
s__Yersinia mollaretii	GCF_013282725.1	True	GATCACCTCCTTACC	True	False	False	False	False	S21_Loser	-0.181875	-5.39508	-3.60793	-3.60793	-7.95547	-10.1925	-3.60793	-5.26767	-2.72932	-3.60793	-11.4384	-5.21944	-5.21944	-5.75746	-3.60793	-3.60793	-5.18016	-3.60793	-3.60793	-5.26767	-9.85217	-6.85602	-6.85602	-5.39508	-9.41834	-3.60793	-8.51577			-3.94249	-5.21944	-3.94249	-2.61977	-3.60793	-7.48495	-10.1925	-3.60823	-2.57153	-5.75746	-5.21944
s__Serratia liquefaciens	GCF_000422085.1	True	GATCACCTCCTTACC	True	False	False	False	False	S21_Loser	-0.181875	-5.39508	-3.60793	-3.60793	-5.39508	-10.1925	-3.60793	-5.26767	-2.72932	-3.60793	-9.43726	-5.21944	-5.21944	-5.75746	-3.60793	-3.60793	-5.18016	-3.60793	-3.60793	-5.26767	-9.85217	-6.85602	-6.85602	-5.39508	-9.41834	-3.60793	-8.51577			-3.94249	-5.21944	-3.94249	-2.61977	-3.60793	-7.48495	-10.1925	-3.60823	-2.57153	-5.75746	-5.21944
s__Streptococcus mitis	GCF_000148585.2	True	GATCACCTCCTTTCT	True	False	False	False	False	S21_Loser	-6.85602	-7.07374	-11.1818	-8.46753	-8.46753	-10.3218	-10.7829	-7.02355	-9.01867	-7.07374	-10.2547	-5.21944	-3.60823		-7.07374	-1.28729	-11.0689	-7.07374	-7.07374	-8.64317	-9.56109	-6.14659	-9.39469	-4.53538	-10.7829	-11.557	-5.21944			-7.07374	-13.1003	-10.3218	-0.78438	-9.89729	-7.02355	-12.109	-10.3218	-9.85217	-5.21944	-6.85602
s__Latilactobacillus curvatus	GCF_004101845.1	True	GATCACCTCCTTTCT	True	False	False	False	False	S21_Loser	-9.39469	-8.64317	-9.39469	-6.85602	-9.39469	-15.6389	-11.5161	-11.1818	-9.39469	-10.6561	-12.109	-14.2687	-12.8151	-7.07374	-6.73754	-13.8894	-11.557	-12.6572	-12.4432	-13.1003	-12.3816	-9.39469	-8.46753	-7.95547	-14.4207	-14.8051	-13.7422			-10.3962	-13.1003	-11.1818	-6.85602	-12.6572	-13.7422	-13.1454	-10.6561	-9.85217	-7.07374	-9.39469
s__Proteus cibarius	GCF_011045835.1	True	GATCACCTCCTTACC	True	False	False	False	False	S21_Loser	-1.74402	-5.39508	-3.60793	-3.60793	-5.21944	-10.1925	-3.60793	-5.26767	-2.72932	-3.60793	-4.6209	-5.21944	-5.21944	-5.75746	-3.60793	-3.60793	-5.18016	-3.60793	-3.60793	-5.26767	-9.85217	-6.85602	-6.85602	-5.39508	-6.48085	-3.60793	-8.51577			-3.94249	-5.21944	-4.94659	-2.61977	-3.60793	-7.48495	-10.1925	-3.60823	-2.57153	-5.75746	-5.21944
s__CAG-127 sp900319515	GCA_014337155.1	True	GATCACCTCCTTTCT	True	False	False	False	False	S21_Loser		-10.2547	-10.2547	-11.1818	-10.593	-13.7422	-9.39469	-9.39469	-9.98563	-10.3218	-8.64317	-13.1003	-8.64317		-6.85602	-15.6389	-10.3218	-8.64317	-11.1818	-11.2036	-12.321	-10.2547	-9.89729	-8.46753	-14.2687	-14.317	-9.39469			-9.39469	-13.7422	-10.2547	-9.39469	-9.39469	-10.6561	-11.2208	-9.39469	-6.73754	-10.2547	-8.46753
s__Acetobacter oryzifermentans	GCF_001628715.1	True	GATCACCTCCTTTCA	True	False	False	False	False	S21_Loser	-2.57153	-5.46223	-2.97294	-2.16395	-7.35893	-4.04723	-4.4852	-0.96002	-5.12603	-1.06957	-5.39508	-3.60823	-5.21944	-8.64317	-3.60793	-3.60793	-6.48085	-3.60793	-5.37242	-1.06957	-4.6209	-6.85602	-2.97294	-2.57153	-6.85602	-5.70667	-9.39469			-7.07179	-3.60793	-6.48085	-1.06957	-3.60823	-6.85602	-6.48634	-2.68108	-4.97408	-6.87078	-6.14659
s__Lactobacillus amylovorus	GCF_002706375.1	True	GATCACCTCCTTTCT	True	False	False	False	False	S21_Loser	-10.3029	-8.46753	-11.7728	-6.85602	-11.557	-14.6694	-10.3218	-8.46753	-10.2547	-11.1818	-11.1818	-8.46753	-14.6192		-7.02862	-8.46753	-11.2208	-8.97044	-10.6561	-13.1003	-12.6572	-9.39469	-10.2547	-7.95547	-14.2687	-14.4207	-11.5088			-9.54766	-13.1003	-11.1818	-6.85602	-12.3816	-13.7422	-12.8092	-10.3218	-9.85217	-7.40799	-8.46753
s__Intestinibaculum porci	GCF_003925875.1	True	GATCACCTCCTTTCT	True	False	False	False	False	S21_Loser		-10.3218	-8.46753	-8.46753	-10.2547	-12.109	-8.46753	-14.2687	-8.46753	-10.3218	-8.46753	-11.5088	-8.46753		-6.85602	-6.85602	-5.21944	-10.2716	-10.2716	-8.12762	-9.54766	-9.39469	-9.39469	-7.95547	-12.6572	-8.46753	-10.2547			-11.4586	-8.46753	-12.8151	-6.14659	-14.9325	-10.2547	-10.3218	-9.40913	-10.3218	-6.85602	-8.46753
s__Pseudomonas_E putida	GCF_000412675.1	True	GATCACCTCCTTAAT	True	False	False	False	False	S21_Loser	-0.78438	-0.78438	-3.60793	-5.21944	-3.60793	-0.78438	-3.60793	-5.21944	-2.72932	-3.60793	-2.68108	-3.60793	-3.60793	-3.60793	-5.21944	-2.68108	-6.09156	-6.48085	-3.60793	-6.48085	-5.0696	-6.85602	-7.1813	-5.39508	-8.99789	-2.57153	-9.95243			-5.39508	-5.21944	-3.60793	-3.60793	-4.6209	-3.60793	-6.70434	-4.94015	-2.70725	-5.21944	-3.94249
s__Staphylococcus delphini	GCF_900636325.1	True	GATCACCTCCTTTCT	True	False	False	False	False	S21_Loser	-9.39469	-8.46753	-9.39469	-10.3218	-10.3218	-13.7422	-14.4689	-13.1454	-10.6561	-9.39469	-10.3218	-14.7067	-7.95547	-6.14659	-10.3218	-7.07374	-12.0588	-9.98563	-14.7569	-12.8151	-12.321	-10.3218	-11.1818	-13.8894	-13.1454	-13.1454	-13.7422			-5.21944	-11.2036	-13.7422	-8.46753	-11.7728	-13.7422	-10.6561	-12.109	-11.5088	-7.40799	-10.3218
s__Enterobacter chengduensis	GCF_001984825.2	True	GATCACCTCCTTACC	True	False	False	False	False	S21_Loser	-0.181875	-5.39508	-3.60793	-3.60793	-7.95547	-10.1925	-3.60793	-5.26767	-2.72932	-3.60793	-11.4384	-5.21944	-5.21944	-5.75746	-3.60793	-3.60793	-5.18016	-3.60793	-3.60793	-5.26767	-7.02862	-6.85602	-6.85602	-5.39508	-9.41834	-3.60793	-6.85602			-3.94249	-5.21944	-3.94249	-2.61977	-3.60793	-7.48495	-7.47851	-3.60823	-2.57153	-2.68108	-5.21944
s__Streptococcus ruminantium	GCF_003609975.1	True	GATCACCTCCTTTCT	True	False	False	False	False	S21_Loser	-8.64317	-7.07374	-11.1818	-8.46753	-9.05848	-10.3218	-10.3984	-7.02355	-9.01867	-7.07374	-10.2547	-5.21944	-1.28729	-7.07374	-7.07374	-1.28729	-11.557	-7.07374	-7.07374	-1.26041	-1.18901	-6.14659	-10.3218	-4.53538	-10.7829	-11.557	-5.21944			-4.53538	-8.64317	-8.46753	-0.78438	-9.89729	-8.92025	-12.109	-8.46753	-9.85217	-5.21944	-6.85602
s__Enterococcus_B mundtii	GCF_002813755.1	True	GATCACCTCCTTTCT	True	False	False	False	False	S21_Loser	-8.46753	-6.85602	-9.39469	-6.85602	-10.6561	-15.3027	-12.6572	-12.4432	-8.46753	-10.6561	-12.4432	-14.317	-11.2036	-7.07374	-9.85217	-12.2779	-12.6572	-8.46753	-14.8824	-13.1003	-12.321	-9.39469	-8.46753	-11.2036	-14.7569	-14.2687	-13.7422			-7.07374	-14.7118	-11.1818	-6.85602	-13.1454	-13.7422	-14.7569	-10.6561	-9.85217	-6.14659	-8.46753
s__Bradyrhizobium diazoefficiens	GCF_000011365.1	True	GATCACCTCCTTTCT	True	False	False	False	False	S21_Loser	0	-4.44201	-5.21944	-3.60793	-4.86963	-3.94249	-2.72932	-9.39469	-3.60793	-3.77546	-2.68108	-3.71297	-5.21944	-5.21944	-2.16395	-7.40799	-3.60793	-5.7672	-3.60823	-4.53538	-6.48085	-4.6209	-2.57153	-3.82565	-8.46753	-5.26767	-4.86963			-7.07374	-1.06957	-5.21944	-1.06957	-7.95547	-6.14659	-3.60793	-3.60823	-3.60793	-3.60793	-4.86963
s__Thalassospira xiamenensis	GCF_000300235.2	True	GATCACCTCCTTTCA	True	False	False	True	False	S21_Loser	-7.35893	-2.68108	-9.72894	-0.359835	-6.14659	-7.07374	-6.14659	-9.39469	-3.60793	-3.60793	-4.44527	-3.71297	-5.21944	-8.64317	-2.63868	-8.99247	-5.21944	-6.48085	-10.2285	-2.57153	-11.5308	-5.39508	-2.72932	-5.26767	-3.94249	-4.53343	-9.39469			-9.72894	-3.60793	-5.39508	-0.82116	-5.37242	-5.13192	-6.14659	-6.14659	-3.60823	-3.66278	-6.14659
s__Aliarcobacter cryaerophilus_A	GCF_014352935.1	True	GATCACCTCCTTTCA	True	False	False	False	False	S21_Loser	-2.57153	-6.14659	-7.07374	-6.14659	-0.78438	-0.78438	-0.78438	-5.21944	-4.53538	-4.53538	-0.78438	-0.78438	-3.60823		-10.2547	-0.78438	-3.60823	-6.14659	-2.61977	-5.39508	-9.43726	-3.60793	-6.14659	-6.53652	-2.68108	-2.61977	-5.21944			-4.53538	-14.7789	-4.53538	-8.17006	-5.21944	-4.53538	-5.39508	-2.61977	-5.13192	-0.78438	-0.96002
s__Helicobacter_E felis	GCF_000200595.1	True	GATCACCTCCTTTCT	True	False	False	False	False	S21_Loser	-0.360135	-0.78438	-9.98563	-0.902845	-1.2371	-6.73754	-1.28729	-2.83376	-0.78438	-3.60793	-0.78438	-3.87388	-0.78438		-10.2547	-0.78438	-5.39508	-0.78438	-7.07374	-4.53538	-8.12762	-0.832615	-0.78438	-0.78438	-2.57153	-7.40799	-5.21944			-0.832615	-1.72598	-0.78438	-0.78438	-2.16901	-5.21944	-7.07179	-0.78438	-0.78438	-0.832615	-2.57153
s__Fonsibacter ubiquis	GCF_002688585.1	True	GATTACCTCCTTTCT	True	False	False	True	False	S21_Loser		-1.33552	-6.85602	-3.66278	-3.48944	0	-3.60793	-3.21909	0	-0.902845	0	0	0	-6.14659	-0.359835	-0.78438	-0.359835	-1.28729	-7.02355	-1.17955	-10.9023	-5.39508	-1.06957	-1.33552	-3.60793	-1.28729	-3.04952			0	0	-4.44616	0	-6.85602	0	-0.359835	-0.902845	-0.360135	0	-3.60793
s__Caldicellulosiruptor bescii	GCF_000022325.1	True	GATCACCTCCTTTCT	True	False	False	False	False	S21_Loser		-12.107	-10.3218	-14.6192	-10.3218	-16.2299	-10.6561	-14.4444	-9.55801	-10.2716	-10.6561	-13.7422	-13.1003		-14.3332	-17.6149	-3.60793	0	-9.72894	-13.1003	-12.3816	-11.7728	-9.39469	-15.0036	-14.2687	-14.5963	-13.1003			-7.07374	-2.72932	-14.7118	-7.40799	-10.3218	-10.3218	-10.3218	-10.6561	-10.745	-12.6572	-10.2547
s__Eikenella corrodens	GCF_900187105.1	True	GATCACCTCCTTTCT	True	False	False	False	False	S21_Loser	-1.34661	-0.78438	-2.68108	-3.60793	-3.94249	-0.78438	-4.53538	-3.60823	-3.60823	-4.86963	-5.21944	-2.68108	-4.53538	-0.832615	-3.60793	-4.86963	-10.7346	-2.63868	-2.63868	-5.21944	-3.60823	-6.85602	-3.60823	-0.78438	-5.13192	-3.60823	-6.14659			-3.60793	-10.2547	-5.21944	-1.06957	-2.57153	-6.08185	-15.7437	-4.53538	-3.60823	-3.60823	-7.07374
s__Mesorhizobium japonicum	GCF_000009625.1	True	GATCACCTCCTTTCT	True	False	False	False	False	S21_Loser	-2.83376	-9.01867	-9.55801	-0.832615	-3.60823	-7.07374	-2.16395	-9.39469	-3.48944	-3.60823	-1.2371	-3.60793	-3.60793	-4.53538	-3.60823	-5.21944	-3.60823	-14.2295	-5.39508	-1.74402	-2.21414	-4.5947	-3.94249	-4.53538	-7.07179	-5.26767	-3.94249			-4.53538	-4.6209	-2.63868	-2.97294	-3.48944	-5.21944	-3.60793	-4.86963	-3.60823	-1.72598	-6.14659
s__Pseudomonas_E parafulva_B	GCF_002021815.1	True	GATCACCTCCTTAAT	True	False	False	False	False	S21_Loser	-0.78438	-0.78438	-3.60793	-5.21944	-3.60793	-0.78438	-3.60793	-5.21944	-2.72932	-3.60793	-2.68108	-3.60793	-3.60793	-3.60793	-5.21944	-2.68108	-6.09156	-6.48085	-3.60793	-6.48085	-5.0696	-6.85602	-7.1813	-5.39508	-8.99789	-2.57153	-6.70434			-5.39508	-5.21944	-3.60793	-3.60793	-4.6209	-3.60793	-6.70434	-4.94015	-2.70725	-5.21944	-3.94249
s__Staphylococcus warneri_A	GCF_003491325.1	True	GATCACCTCCTTTCT	True	False	False	False	False	S21_Loser	-9.39469	-8.46753	-9.39469	-10.3218	-10.3218	-13.7422	-14.4689	-13.1454	-10.6561	-9.39469	-10.3218	-14.7067	-7.95547	-7.02355	-10.3218	-7.07374	-12.0588	-10.3218	-14.4207	-14.7118	-12.321	-10.3218	-11.1818	-13.8894	-13.1454	-13.1454	-13.7422			-5.21944	-11.2036	-13.7422	-8.46753	-11.7728	-13.7422	-10.6561	-12.109	-11.5088	-7.02355	-9.39469
s__Acidithiobacillus thiooxidans	GCF_009662475.1	True	GATCACCTCCTTTAA	True	False	False	False	False	S21_Loser	-3.60793	-3.60793	-3.60793	-8.64317	-3.60793	-6.14659	-9.33925	-5.41711	-2.57153	-10.3962	-2.68108	-3.60793	-6.85602		-6.48085	-4.4852	-6.73754	-6.14659	-5.63584	-3.60793	-5.39508	-6.85602	-4.53538	-4.53538	-5.21944	-4.56155	-8.99661			-8.51577	-14.7118	-5.21944	-3.60793	-7.40799	-2.72932	-5.26767	-4.99471	-3.60793	-7.40799	-4.4852
s__Campylobacter_A concisus_F	GCF_003048675.2	True	GATCACCTCCTTTCT	True	False	False	False	False	S21_Loser	-1.74402	-6.14659	-4.86963	-5.21944	-0.78438	-0.78438	-4.86963	-0.96002	-4.86963	-0.78438	-2.78582	-0.78438	-0.78438		-10.2547	-7.02355	-5.37242	-0.78438	-9.01867	-2.57153	-7.57261	-3.60793	-6.85602	-4.53538	-3.60823	-4.86963	-0.78438			-0.78438	-1.18901	-6.14659	-2.57153	-6.73754	-1.2371	-5.39508	-0.78438	-5.37242	-0.78438	-0.78438
s__Enterococcus_B pernyi	GCF_013394305.1	True	GATCACCTCCTTTCT	True	False	False	False	False	S21_Loser	-8.46753	-6.85602	-9.39469	-6.85602	-10.6561	-15.3027	-12.6572	-12.4432	-8.46753	-10.6561	-12.4432	-14.317	-11.2036	-7.07374	-9.85217	-12.2779	-12.6572	-8.46753	-14.8824	-13.1003	-12.321	-9.39469	-8.46753	-11.2036	-14.7569	-14.2687	-13.7422			-7.07374	-14.7118	-11.1818	-6.85602	-13.1454	-13.7422	-14.7569	-10.6561	-9.85217	-6.14659	-8.46753
s__Alcaligenes faecalis	GCF_002443155.1	True	GATCACCTCCTTTTA	True	False	False	False	False	S21_Loser	-1.81542	-3.60793	-0.78438	-5.37242	-4.53538	-6.14659	-3.60823	-5.21944	-1.18901	-0.78438	-3.94249	-2.68108	-0.78438	-5.37242	-3.60793	-3.71297	-2.68108	-3.60793	-5.37242	-0.78438	-2.63868	-9.62199	-9.85217	-3.60793	-9.33925	-5.37242	-6.14659			-4.4852	-7.40799	-6.14659	-0.78438	-1.06957	-1.06957	-7.40799	-2.68108	-0.78438	-3.60793	-5.81039
s__Neisseria sp000186165	GCF_013267835.1	True	GATCACCTCCTTTCT	True	False	False	False	False	S21_Loser	-3.52041	-0.78438	-0.832615	-4.52942	-3.60793	-0.78438	-4.53538	-5.21944	-0.78438	-4.86963	-3.60823	-2.68108	-0.78438	-0.78438	-3.60793	-0.78438	-5.13192	-2.63868	-2.63868	-5.21944	-0.78438	-6.85602	-3.60823	-4.53538	-5.13192	-3.60793	-3.60793			-3.60793	-10.3029	-5.21944	-1.06957	-2.57153	-3.60793	-7.07374	-4.53538	-5.39508	-2.68108	-6.14659
s__Pseudomonas_E putida_A	GCF_004683905.1	True	GATCACCTCCTTAAT	True	False	False	False	False	S21_Loser	-0.78438	-0.78438	-3.60793	-5.21944	-3.60793	-0.78438	-3.60793	-5.21944	-1.06957	-3.60793	-2.68108	-3.60793	-3.60793	-3.60793	-3.60823	-2.68108	-6.09156	-8.40567	-3.60793	-6.48085	-2.57153	-6.85602	-7.1813	-5.39508	-8.99789	-2.57153	-9.95243			-3.94249	-5.21944	-3.60793	-3.60793	-4.6209	-3.60793	-6.70434	-4.94015	-2.70725	-5.21944	-3.94249
s__Pseudomonas_E sp001655595	GCF_010448615.1	True	GATCACCTCCTTAAT	True	False	False	False	False	S21_Loser	-0.78438	-0.78438	-3.60793	-5.21944	-3.60793	-0.78438	-5.05133	-5.21944	-1.06957	-3.60793	-2.68108	-3.60793	-3.60793	-3.60793	-3.60823	-2.68108	-6.09156	-8.40567	-3.60793	-6.48085	-2.57153	-6.85602	-7.1813	-5.39508	-8.99789	-2.57153	-9.95243			-3.94249	-5.21944	-3.60793	-3.60793	-4.6209	-3.60793	-6.70434	-4.94015	-2.70725	-5.21944	-3.94249
s__Streptococcus oralis_S	GCF_002386345.1	True	GATCACCTCCTTTCT	True	False	False	False	False	S21_Loser	-6.85602	-7.07374	-11.1818	-8.46753	-8.46753	-10.3218	-10.7829	-7.02355	-9.01867	-7.07374	-10.2547	-5.21944	-3.60823		-7.07374	-1.28729	-11.0689	-7.07374	-7.07374	-8.64317	-9.56109	-6.14659	-9.39469	-4.53538	-10.7346	-11.557	-5.21944			-7.07374	-13.1003	-10.3218	-0.78438	-9.89729	-7.02355	-12.109	-10.3218	-9.85217	-5.21944	-6.85602
s__Bradyrhizobium japonicum	GCF_000284375.1	True	GATCACCTCCTTTCT	True	False	False	False	False	S21_Loser	0	-4.44201	-5.21944	-3.60793	-4.86963	-3.94249	-2.72932	-9.39469	-3.60793	-1.2371	-2.68108	-3.71297	-5.21944	-5.21944	-2.16395	-7.40799	-3.60793	-3.60793	-3.60823	-4.53538	-3.94249	-4.6209	-2.57153	-3.82565	-8.46753	-5.26767	-4.86963			-7.07374	-1.06957	-5.21944	-1.06957	-7.95547	-6.14659	-3.60793	-3.60823	-3.60793	-3.60793	-4.86963
s__Streptococcus gallolyticus	GCF_002000985.1	True	GATCACCTCCTTTCT	True	False	False	False	False	S21_Loser	-6.85602	-7.07374	-11.1818	-8.46753	-9.05848	-10.3218	-10.3984	-7.02355	-11.5088	-7.07374	-10.2547	-5.21944	-3.60823	-0.78438	-7.07374	-1.28729	-11.557	-7.07374	-7.07374	-0.181875	-3.27203	-6.14659	-9.39469	-4.53538	-11.5088	-11.557	-5.21944			-8.64317	-8.64317	-8.46753	-0.78438	-7.07374	-6.14659	-10.3218	-8.46753	-9.85217	-5.21944	-6.98037
s__Mixta calida	GCF_002953215.1	True	GATCACCTCCTTACC	True	False	False	False	False	S21_Loser	-0.181875	-5.39508	-3.60793	-3.60793	-5.39508	-10.1925	-3.60793	-5.26767	-2.72932	-3.60793	-11.4384	-5.21944	-5.21944	-5.75746	-3.60793	-3.60793	-5.18016	-3.60793	-3.60793	-5.26767	-9.85217	-6.85602	-6.85602	-5.39508	-12.6729	-3.60793	-6.85602			-3.94249	-5.21944	-3.60793	-2.61977	-3.60793	-6.85602	-10.1925	-3.60823	-2.57153	-2.68108	-5.21944
s__Photorhabdus laumondii	GCF_003343245.1	True	GATCACCTCCTTACC	True	False	False	False	False	S21_Loser	-1.74402	-5.39508	-3.60793	-3.60793	-7.95547	-10.1925	-3.60793	-5.26767	-2.72932	-3.60793	-4.6209	-5.21944	-5.21944	-5.75746	-3.60793	-3.60793	-5.18016	-3.60793	-3.60793	-5.26767	-9.85217	-6.85602	-6.85602	-5.39508	-6.48085	-3.60793	-8.51577			-3.94249	-5.21944	-3.94249	-2.61977	-3.60793	-7.48495	-10.1925	-3.60823	-2.57153	-5.75746	-5.21944
s__Streptococcus parasanguinis	GCF_000164675.2	True	GATCACCTCCTTTCT	True	False	False	False	False	S21_Loser	-6.85602	-7.07374	-11.1818	-8.46753	-8.46753	-10.3218	-10.7829	-7.02355	-9.01867	-7.07374	-11.1818	-5.21944	-3.60823		-7.07374	-1.28729	-11.0689	-7.07374	-7.07374	-0.181875	-9.56109	-6.14659	-9.39469	-4.53538	-10.7829	-11.557	-5.21944			-7.07374	-13.1003	-10.3218	-0.78438	-9.89729	-7.02355	-12.109	-10.2716	-9.85217	-5.21944	-6.85602
s__Campylobacter_D lari_C	GCF_001017575.1	True	GATCACCTCCTTTCT	True	False	False	False	False	S21_Loser	-0.78438	-6.14659	-4.53538	-5.21944	-1.74402	-6.14659	-0.78438	-4.4852	-4.53538	-0.78438	-0.78438	-0.78438	-0.78438		-10.2547	-5.21944	-0.78438	-4.53538	-4.53538	-0.78438	-7.57261	-3.60793	-6.85602	-2.61977	-3.60823	-5.21944	-4.53538			-1.72598	-1.18901	-7.07374	-2.57153	-5.21944	-0.78438	-5.39508	-0.78438	-0.902845	-3.60823	-2.16901
s__Bacillus_A cytotoxicus	GCF_000017425.1	True	GATCACCTCCTTTCT	True	False	False	False	False	S21_Loser	-10.8456	-8.46753	-10.6561	-10.3218	-10.3218	-16.5661	-13.1454	-16.1041	-10.3218	-10.6561	-12.109	-12.8092	-15.0036	-10.2716	-14.7118	-11.2036	-14.1687	-6.85602	-12.8092	-15.3027	-12.321	-9.39469	-10.6561	-12.8151	-14.2687	-14.9325	-11.2036			-9.98563	-12.8151	-13.7422	-8.46753	-14.5963	-13.7422	-14.2687	-10.3218	-11.5088	-7.07374	-10.2547
s__Gilliamella apicola	GCF_000599985.1	True	GATCACCTCCTTACG	True	False	False	False	False	S21_Loser	-0.07092	-3.60793	-3.60793	-3.60793	-5.21944	-1.85867	-3.60793	-5.7672	-6.70434	-3.60793	-5.39508	-5.21944	-6.14659	-5.75746	-5.39508	-3.60793	-5.18016	-5.21944	-3.60793	-5.26767	-9.85217	-6.85602	-6.85602	-5.39508	-6.48085	-3.60793	-9.19074			-5.70667	-5.21944	-3.60823	-1.06957	-3.60793	-7.48495	-7.47851	-3.60823	-2.57153	-2.50936	-3.94249
s__Pectobacterium polaris	GCF_002307355.1	True	GATCACCTCCTTACC	True	False	False	False	False	S21_Loser	-0.181875	-5.39508	-3.60793	-3.60793	-7.95547	-10.1925	-3.60793	-5.26767	-2.72932	-3.60793	-11.4384	-5.21944	-5.21944	-5.75746	-3.60793	-3.60793	-5.18016	-3.60793	-3.60793	-5.26767	-9.85217	-6.85602	-6.85602	-5.39508	-10.1989	-3.60793	-0.832615			-3.94249	-5.21944	-3.94249	-2.61977	-3.60793	-6.48085	-10.1925	-3.60823	-2.57153	-5.75746	-5.21944
s__Pseudomonas_E orientalis_A	GCF_002934065.1	True	GATCACCTCCTTAAT	True	False	False	False	False	S21_Loser	-0.78438	-0.78438	-3.60793	-5.21944	-3.60793	-0.78438	-5.05133	-5.21944	-1.06957	-3.60793	-2.68108	-3.60793	-3.60793	-3.60793	-3.60823	-2.68108	-6.09156	-8.40567	-3.60793	-6.48085	-2.57153	-6.85602	-7.1813	-5.39508	-8.99789	-2.57153	-9.95243			-3.94249	-5.21944	-3.60793	-3.60793	-4.94015	-3.60793	-6.70434	-4.94015	-2.70725	-5.21944	-3.94249
s__Roseburia intestinalis	GCF_900537995.1	True	GATCACCTCCTTTCT	True	False	False	False	True	S21_Loser	-11.5161	-10.2547	-11.1818	-8.46753	-8.46753	-10.3218	-9.39469	-10.3218	-8.46753	-10.3218	-3.82565	-14.7118	-8.64317		-10.3218	-15.6389	-11.5088	-10.2547	-10.2547	0	-14.1082	-10.2547	-9.89729	-10.2547	-14.8051	-14.7067	-10.2547			-3.87388	-14.6694	-9.39469	-8.46753	-10.3218	-13.7422	-14.2687	-6.85602	-7.07374	-10.2547	-9.39469
s__Kosakonia cowanii	GCF_001975225.1	True	GATCACCTCCTTACC	True	False	False	False	False	S21_Loser	-0.181875	-5.39508	-3.60793	-3.60793	-7.95547	-10.1925	-3.60793	-5.26767	-2.72932	-3.60793	-11.4384	-5.21944	-5.21944	-5.75746	-3.60793	-3.60793	-5.18016	-3.60793	-3.60793	-5.26767	-7.02862	-6.85602	-6.85602	-5.39508	-10.1989	-3.60793	-6.85602			-3.94249	-5.21944	-3.94249	-2.61977	-3.60793	-7.48495	-7.47851	-3.60823	-2.57153	-2.68108	-0.78438
s__Pandoraea apista	GCF_001465595.2	True	GATCACCTCCTTTCT	True	False	False	False	False	S21_Loser	0	-3.60793	-4.6209	-0.78438	-1.74402	-6.14659	-3.60823	-5.21944	-1.74402	-3.60793	-4.4852	-2.68108	-3.22884	-5.39508	-0.78438	-1.06957	-3.48944	-4.53538	-3.60793	-3.60823	-0.359835	-6.85602	-6.85602	-3.60793	-9.56109	-5.81039	-6.48085			-7.40799	-8.64317	-3.60793	-1.74402	-2.72932	-3.60793	-3.60793	-4.53538	-5.18016	-6.14659	-5.21944
s__Burkholderia pyrrocinia	GCF_001028665.1	True	GATCACCTCCTTTCC	True	False	False	False	False	S21_Loser	-0.181875	-3.60793	-6.14659	-4.53538	-6.87078	-6.14659	-0.78438	-5.21944	-5.37242	-0.78438	-2.68108	-2.68108	-3.60793	-5.39508	-0.78438	-0.96002	-2.97294	-10.607	-6.14659	-2.92387	-1.74402	-6.85602	-6.85602	-3.60793	-8.62051	-3.60793	-6.48085			-6.14659	-6.85602	-5.39508	-1.74402	-2.72932	-1.74402	-3.60793	-3.60823	-5.18016	-5.21944	-6.14659
s__Ehrlichia ruminantium	GCF_000026005.1	True	GATTACCTCCTTTTA	True	False	False	False	False	S21_Loser	-0.78438	-5.21944	-5.9283	-0.78438	-4.44616	-0.78438	-1.84336	-14.3681	-3.60793	-3.60793	-3.90346	-2.57153	-6.85602	-3.60793	-2.29195	-2.57153	-2.68108	-1.96412	-4.87884	-2.57153	-8.46753	-5.41235	-2.72932	-7.19101	-1.06957	-2.57153	-5.21944			-2.57153	-3.60793	-3.66278	-0.359835	-5.93604	-0.359835	-0.95296	-5.39508	-3.57564	-3.60793	-4.6209
s__Streptococcus canis	GCF_900636575.1	True	GATCACCTCCTTTCT	True	False	False	False	False	S21_Loser	-6.85602	-7.07374	-11.1818	-10.2716	-9.05848	-10.3218	-10.3984	-7.02355	-11.557	-7.07374	-10.2547	-5.21944	-3.60823	-7.40799	-7.07374	-1.28729	-11.557	-7.07374	-7.07374	-0.55401	-2.16901	-6.14659	-9.39469	-4.53538	-11.5088	-11.557	-5.21944			-9.02976	-8.64317	-8.46753	-0.78438	-7.07374	-0.78438	-10.3218	-8.46753	-9.85217	-5.21944	-7.40799
s__Leptospirillum_A rubarum	GCF_000299235.1	True	GATCACCTCCTTTCT	True	False	False	False	False	S21_Loser	-9.72894	-6.48085	-6.14659	-7.07374	-3.82369	-2.57153	-7.869	-10.2547	-6.85602	-6.85602	0	-3.60793	-7.07374		-5.46223	-6.48085	-8.92025	-10.2547	-7.07374	-9.89729	-1.33214	-2.78582	-7.07179	-5.21944	-1.06957	-2.57153	-1.34661			-2.57153	0	-0.78438	-9.05848	-2.57153	-3.94249	-4.6209	-2.68108	-5.21944	-7.02862	-7.07374
s__Pseudomonas_E putida_H	GCF_002356095.1	True	GATCACCTCCTTAAT	True	False	False	False	False	S21_Loser	-0.78438	-0.78438	-3.60793	-5.21944	-3.60793	-0.78438	-3.60793	-5.21944	-2.72932	-3.60793	-2.68108	-3.60793	-3.60793	-3.60793	-5.21944	-2.68108	-6.09156	-6.48085	-3.60793	-6.48085	-5.0696	-6.85602	-7.1813	-5.39508	-8.99789	-2.57153	-9.95243			-5.39508	-5.21944	-3.60793	-3.60793	-4.6209	-3.60793	-6.70434	-4.94015	-2.70725	-5.21944	-3.94249
s__Planktomarina temperata	GCF_000738435.1	True	GATCACCTCCTTTCT	True	False	False	False	False	S21_Loser	-3.60823	-3.60793	-6.48085	-7.40799	-8.46753	-0.78438	-4.19918	-6.14659	-2.61977	-10.7829	-2.78582	-3.38572	-4.53538	-3.60823	-7.07374	-6.14659	-6.48085	-6.14659	-7.81182	-2.68108	-7.57261	-9.85217	-1.72598	-10.9986	-5.41711	-10.8024	-5.21944			-6.14659	-3.60793	-7.07374	-2.61977	-5.26767	-7.07374	-6.14659	-3.60793	-3.27203	-7.07374	-11.1818
s__Mesorhizobium sp003952425	GCF_003952425.1	True	GATCACCTCCTTTCT	True	False	False	False	False	S21_Loser	-3.60793	-9.01867	-9.55801	-0.832615	-3.60823	-7.07374	-2.61977	-6.14659	-3.66278	-3.60823	-1.2371	-3.60793	-3.60793	-4.53538	-3.60823	-5.21944	-6.73754	-14.2295	-5.39508	-1.74402	-0.78438	-4.5947	-3.94249	-4.53538	-7.07179	-5.26767	-3.94249			-4.86963	-3.60793	-2.63868	-7.07374	-3.48944	-5.21944	-3.60793	-4.86963	-3.60823	-1.72598	-6.14659
s__Lacticaseibacillus casei	GCF_000829055.1	True	GATCACCTCCTTTCT	True	False	False	False	False	S21_Loser	-8.46753	-6.85602	-9.39469	-6.85602	-10.3218	-15.6389	-10.2716	-12.109	-9.39469	-12.4432	-12.109	-11.0206	-12.8151	-6.14659	-7.57261	-13.8894	-11.557	-10.6561	-12.109	-13.1003	-12.321	-9.39469	-10.2547	-12.8151	-12.8092	-14.317	-14.6694			-3.82565	-13.1003	-11.1818	-6.85602	-13.1454	-13.7422	-13.1454	-10.3218	-9.85217	-7.07374	-9.72894
s__Wolbachia sp001439985	GCF_018141665.1	True	GATTACCTCCTTAGG	True	False	False	True	False	S21_Loser	0	-6.85602	-4.94015	-0.359835	-2.57153	-3.60823	-0.96002	-7.47851	-3.60793	-0.359835	0	-0.359835	-6.72701	-0.359835	-5.39508	-2.57153	-3.60793	-8.02766	-2.57153	-3.90346	-12.5138	-2.57153	-0.359835	-2.68108	-3.22553	-3.60793	-5.21944			-7.19101	-5.81039	-3.60793	-2.11631	-3.90346	-4.83061	-5.46246	-5.81257	-2.3314	-3.60793	-10.9023
s__Ralstonia syzygii	GCF_016743075.1	True	GATCACCTCCTTTAA	True	False	False	False	False	S21_Loser	-1.06957	-3.60793	-4.6209	-4.86963	-5.81712	-0.78438	-0.78438	-5.21944	-2.83376	-0.78438	-5.8673	-1.06957	-4.4852	-4.6209	-4.53538	-3.60823	-6.73754	-5.8673	-5.21944	-2.68108	-0.832615	-6.85602	-6.85602	-3.60793	-5.37242	-7.07374	-11.3176			-6.14659	-3.60793	-1.06957	0	-2.72932	-3.60793	-3.60793	-0.78438	-7.1813	-5.21944	-7.07374
s__Prochlorococcus_C marinus_B	GCF_000011485.1	True	GATCACCTCCTAACA	True	False	False	False	False	S21_Loser	-3.1906	-0.78438	-3.60793	0	-3.37756	-1.06957	-1.18901	-3.60793	0	-2.72932	-0.78438	0	-0.181875	0	-1.85867	-0.832615	0	0	-0.272615	-1.27672	-1.81542	0	-4.6209	0	-10.2547	0	-1.06957			0	-1.74402	0	0	-5.39508	-1.81542	-8.46753	0	0	0	-1.81542
s__Clostridium_S acetobutylicum	GCF_000008765.1	True	GATCACCTCCTTTCT	True	False	False	False	False	S21_Loser		-8.46753	-10.6561	-12.8151	-10.3218	-20.0854	-9.39469	-13.1454	-12.6572	-10.3218	-11.0689	-14.7118	-12.8151		-11.2036	-16.9003	-13.1454	-9.39469	-12.8092	-7.57261	-12.321	-10.3218	-10.3218	-12.8151	-14.8051	-14.9325	-12.8151			-7.02862	-14.0765	-12.8151	-10.6561	-14.7569	-14.0765	-13.8411	-11.1818	-11.1726	-10.2547	-12.4432
s__Pseudomonas_E fluorescens_BA	GCF_003626995.1	True	GATCACCTCCTTAAT	True	False	False	False	False	S21_Loser	-0.78438	-0.78438	-3.60793	-5.21944	-3.60793	-0.78438	-5.05133	-5.21944	-1.06957	-3.60793	-2.68108	-3.60793	-3.60793	-3.60793	-3.60823	-2.68108	-6.09156	-9.50466	-3.60793	-6.48085	-2.57153	-6.85602	-7.1813	-5.39508	-8.99789	-2.57153	-9.95243			-3.94249	-5.21944	-3.60793	-3.60793	-4.94015	-3.60793	-6.70434	-4.94015	-2.70725	-5.21944	-3.94249
s__Cupriavidus metallidurans	GCF_000196015.1	True	GATCACCTCCTTTCT	True	False	False	False	False	S21_Loser	-1.06957	-3.60793	-0.78438	-4.53538	-0.359835	-0.78438	-0.78438	-5.21944	-6.29957	-0.78438	-2.97294	-1.06957	-4.4852	-4.6209	-7.35893	-3.60793	-2.63868	-4.53538	-5.21944	-2.68108	-0.96002	-6.85602	-6.85602	-3.60793	-6.14659	-5.21944	-0.78438			-6.14659	-3.60793	-1.06957	-0.78438	-2.72932	-3.60793	-3.60793	-0.78438	-1.33552	-3.60793	-9.89729
s__Brachyspira pilosicoli	GCF_000325665.1	True	GATCACCTCCTTTAT	True	False	False	False	False	S21_Loser		-5.8673	-8.64317	-5.26767	0	-6.14659	-3.60793	-6.14659	-5.21944	-1.8215	-6.08185	-5.39508	-6.14659		-7.07374	0	-5.87374	-6.48085	-11.2846	-3.60793	-7.02862	-4.53538	-3.60793	-6.91611	-2.68108	-5.21944	-3.66278			-5.81039	-6.20621	-5.39508	-5.13192	-8.4121	-3.60793	-8.40567	-2.58849	-6.07509	-5.21944	-7.07374
s__Limnobacter sp002954425	GCF_013004065.1	True	GATCACCTCCTTTCT	True	False	False	False	False	S21_Loser	-0.272315	-3.60793	-2.83376	-5.39508	-6.14659	-5.21944	-4.53538	-5.37242	-9.85217	-0.78438	-6.58559	-1.06957	-6.29957	-7.95547	-1.34661	-3.60793	-5.39508	-3.60793	-4.6209	-3.60793	-0.181875	-6.85602	-6.85602	0	-5.37242	-8.62051	-6.29957			-5.26767	-3.60793	-3.60793	-0.78438	-2.21414	-3.60793	-5.21944	-4.86963	-5.39508	-3.60793	-8.98151
s__Clostridium_H botulinum_B	GCF_000204565.1	True	GATCACCTCCTTTCT	True	False	False	False	True	S21_Loser	-6.14659	-10.2547	-10.6561	-12.8151	-10.6561	-20.0854	-9.39469	-14.7569	-12.8092	-10.3218	-9.39469	-15.6389	-12.8151		-11.2036	-15.6389	-14.9325	-9.39469	-12.8092	-14.8648	-13.9808	-9.39469	-10.6561	-12.8151	-14.7569	-13.1454	-12.8633			-7.02862	-14.8165	-14.0765	-9.39469	-13.1454	-14.6192	-14.317	-10.3218	-11.5088	-9.39469	-12.109
s__Aggregatibacter aphrophilus	GCF_900636915.1	True	GATCACCTCCTTACC	True	False	False	True	False	S21_Loser	-0.181875	-3.60823	-3.60793	-3.60793	-5.39508	-0.78438	-3.60793	-3.60793	-5.39508	-3.60793	-4.6209	-3.60793	-5.21944	-5.75746	-0.78438	-3.60793	-7.07686	-5.21944	-3.60793	-5.21944	-12.2126	-6.85602	-6.85602	-5.39508	-5.21944	-3.60793	-5.39508			-5.37242	-5.21944	-3.94249	-0.96002	-3.60793	-6.85602	-10.1925	-3.60823	-2.57153	-4.94015	-5.21944
s__Pseudomonas_A balearica	GCF_000818015.1	True	GATCACCTCCTTAAT	True	False	False	False	False	S21_Loser	-0.78438	-3.60793	-3.60793	-5.21944	-3.60793	-0.78438	-5.05133	-5.21944	-2.72932	-5.39508	-2.68108	-3.60793	-3.60793	-3.60793	-6.14659	-2.68108	-6.09156	-9.5111	-3.60793	-6.48085	-2.57153	-6.85602	-13.3023	-5.39508	-12.246	-2.57153	-9.95243			-9.85217	-5.21944	-3.60793	-3.60793	-4.6209	-6.85602	-7.47851	-4.94015	-2.70725	-5.21944	-3.60793
s__Acidovorax_A avenae	GCF_000176855.2	True	GATCACCTCCTTTCT	True	False	False	False	False	S21_Loser	-1.33552	-3.60793	-3.60793	-3.60823	-3.60793	-0.78438	-9.85217	-5.21944	-1.33552	-3.60823	-1.74402	-1.85867	-3.60793	-0.78438	-3.60823	-0.78438	-0.78438	-3.60793	-2.78582	-3.60823	-1.06957	-6.85602	-9.0153	-3.60793	-6.14659	-1.71153	-6.48085			-6.48085	-7.40799	-0.78438	-0.359835	-2.72932	-5.39508	-7.07374	-3.60823	-6.14659	-3.60823	-6.14659
s__Dolichospermum sp000312705	GCF_012516395.1	True	GATCACCTCCTTTTA	True	False	False	False	False	S21_Loser	-2.68108	-5.21944	-4.4852	-6.74427	-1.81542	-7.02862	-0.78438	-3.60793	-3.60793	-1.06957	0	0	-5.81039	-0.832615	0	-5.21944	-0.78438	-6.14659	0	0	-6.85602	-5.21944	0	-8.33515	-4.53538	-4.44527	0			-0.317735	-13.1003	-0.359835	0	-1.59947	0	0	0	-7.62085	0	-2.57153
s__Turicibacter sanguinis	GCF_013046825.1	True	GATCACCTCCTTTCT	True	False	False	False	False	S21_Loser		-8.46753	-10.3218	-12.109	-10.6561	-14.6192	-14.4689	-14.317	-12.107	-12.8092	-8.46753	-13.0952	-12.8151		-10.2547	-6.85602	-3.60793	-8.46753	-13.1454	-13.1003	-12.6572	-10.2547	-10.3218	-12.8151	-14.8051	-14.5963	-12.8151			-5.41711	-12.8151	-14.6192	-8.46753	-14.9325	-16.5661	-10.3218	-12.6572	-9.12312	-7.40799	-10.3218
s__Burkholderia sp001522585	GCF_001522585.2	True	GATCACCTCCTTTCC	True	False	False	False	False	S21_Loser	-0.359835	-3.60793	-6.14659	-4.53538	-6.87078	-6.14659	-0.78438	-5.21944	-5.37242	-0.78438	-2.68108	-2.68108	-3.60793	-5.39508	-0.78438	-0.96002	-2.97294	-10.607	-6.14659	-2.92387	-1.74402	-6.85602	-6.85602	-3.60793	-8.62051	-3.60793	-6.48085			-6.14659	-6.85602	-5.39508	-1.74402	-2.72932	-1.74402	-3.60793	-3.60823	-5.18016	-6.14659	-6.14659
s__Akkermansia sp001580195	GCF_018847895.1	True	GATCACCTCCTTTCT	True	False	False	False	False	S21_Loser	0	-3.87388	0	-1.74402	-2.57153	0	0	0	-0.181875	0	-6.51611	-0.78438	0	0	0	0	-0.360135	0	-2.68108	0	-4.53538	0	-8.48228	-3.82565	-2.68108	-0.359835	0			0	-0.181875	0	-0.360135	-7.02355	0	-9.39469	0	0	0	-1.28729
s__Sodaliphilus pleomorphus	GCF_009676955.1	True	GAACACCTCCTTTCT	True	False	True	False	False	S21_Loser	0	0	0	0	-2.63868	0	0	0	0	0	-3.82565	0	0	0	0	0	0	-7.07374	-0.902845	-2.63868	0	0	0	0	0	-11.5069	-10.6561			-8.48228	0	0	-2.68108	0	0	0	-0.359835	-0.359835	0	0
s__Prochlorococcus_B marinus_B	GCF_000012465.1	True	GATCACCTCCTAACA	True	False	False	False	False	S21_Loser	-0.78438	-1.06957	-3.60793	0	0	-1.06957	0	-1.81542	0	-0.96002	0	0	-0.181875	-0.359835	0	0	-1.81542	0	0	0	0	0	-8.46753	0	-10.2547	0	-3.04345			-1.74402	-1.74402	0	-5.13192	-8.46753	-0.181875	-5.21944	0	0	-0.359835	-1.81542
s__Pseudoalteromonas ruthenica	GCF_008808095.1	True	GATCACCTCCTTATA	True	False	False	False	False	S21_Loser	-0.359835	-3.94249	-5.21944	-5.21944	-5.21944	-0.78438	-3.60793	-5.26767	-7.47851	-5.39508	-6.20621	-5.21944	-5.21944	-5.21674	-3.60793	-3.60793	-5.13192	-4.94659	-3.60793	-5.21944	-7.02862	-3.94249	-7.80333	-5.39508	-3.60793	-3.60793	-6.85602			-5.13192	-5.21944	-5.39508	-1.06957	-3.60793	-6.71077	-5.21944	-3.60823	-2.57153	-2.68108	-4.88054
s__Burkholderia glumae	GCF_000960995.1	True	GATCACCTCCTTTCT	True	False	False	False	False	S21_Loser	-0.181875	-3.60793	-5.37242	-4.4852	-3.60823	-0.78438	-0.78438	-5.21944	-5.37242	-0.78438	-2.68108	-2.68108	-3.60793	-5.39508	-0.78438	-0.96002	-3.48944	-9.01867	-6.14659	-2.68108	-2.16901	-6.85602	-6.85602	-3.60793	-8.62051	-3.60793	-9.89729			-6.14659	-6.85602	-5.39508	-1.74402	-2.72932	-1.74402	-3.60793	-3.60823	-5.18016	-0.832615	-6.14659
s__Bartonella quintana	GCF_009936175.1	True	GATCACCTCCTTTCT	True	False	False	False	False	S21_Loser	-2.57153	-2.54531	-6.85602	-0.78438	-4.86963	-3.87388	-2.16395	-9.84711	-4.53538	-3.27203	-6.48085	-4.4852	-6.14659	-5.39508	-7.35893	-5.21944	-3.82565	-7.40799	-7.07374	-2.21414	-0.78438	-4.5947	-3.60793	-4.86963	-8.95477	-5.26767	-2.57153			-0.78438	-3.60793	-2.97294	-4.53538	-6.20621	-5.26767	-3.60793	-6.14659	-3.60823	-3.60823	-5.21944
s__Pseudomonas_E fluorescens_AA	GCF_001307275.1	True	GATCACCTCCTTAAT	True	False	False	False	False	S21_Loser	-0.78438	-0.78438	-3.60793	-5.21944	-3.60793	-0.78438	-5.05133	-5.21944	-1.06957	-3.60793	-2.68108	-3.60793	-3.60793	-3.60793	-3.60823	-2.68108	-2.57153	-8.40567	-3.60793	-6.48085	-2.57153	-6.85602	-7.1813	-5.39508	-8.99789	-2.57153	-9.95243			-3.94249	-5.21944	-3.60793	-3.60793	-4.6209	-3.60793	-6.70434	-4.94015	-2.70725	-5.21944	-3.94249
s__Campylobacter_D upsaliensis	GCF_900637395.1	True	GATCACCTCCTTTCT	True	False	False	False	False	S21_Loser	-0.78438	-6.14659	-4.53538	-7.07374	-0.78438	-0.78438	-0.78438	-0.96002	-4.86963	-0.78438	-0.78438	-1.81542	-0.78438		-10.2547	-0.78438	-0.78438	-0.78438	-4.53538	-0.78438	-7.57261	-3.60793	-6.85602	-2.72932	-3.60823	-0.78438	-0.78438			-0.78438	-1.06957	-7.07374	-2.57153	-5.21944	-0.78438	-7.81182	-0.78438	-0.902845	-0.78438	-7.35893
s__Aerococcus urinaeequi	GCF_001543205.1	True	GATCACCTCCTTTCT	True	False	False	False	False	S21_Loser	0	-6.85602	-10.2716	-6.85602	-10.3218	-14.6694	-13.1454	-10.3218	-9.39469	-9.72894	-12.109	-14.317	-10.3218	-8.97044	-7.95547	-8.46753	-10.3218	-11.7728	-9.56109	-5.18016	-12.3816	-8.46753	-8.46753	-11.2036	-14.2687	-14.7549	-5.46223			-9.72894	-13.1003	-9.39469	-6.85602	-14.4444	-12.8151	-9.55801	-10.3218	-9.85217	-9.40913	-10.3218
s__Virgibacillus pantothenticus	GCF_018075365.1	True	GATCACCTCCTTTCT	True	False	False	False	False	S21_Loser	-8.46753	-8.46753	-10.6561	-10.3218	-10.3218	-14.6694	-14.7569	-16.1041	-12.109	-10.3218	-12.109	-14.4207	-12.8151	-5.21944	-14.7118	-11.2036	-14.8824	-12.109	-14.9325	-14.7118	-12.321	-9.72894	-10.6561	-12.8151	-12.8092	-13.1454	-14.0765			-9.13346	-13.8894	-13.7422	-6.85602	-14.5963	-14.6192	-13.4946	-9.98563	-11.5088	-9.40913	-8.46753
s__Exiguobacterium mexicanum	GCF_005960665.1	True	GATCACCTCCTTTCT	True	False	False	False	False	S21_Loser	-10.7419	-9.39469	-9.39469	-9.39469	-10.3218	-16.5159	-13.1454	-14.9325	-9.05848	-10.3218	-10.3218	-14.4689	-14.6192	-11.7728	-12.2779	-8.64317	-12.0588	-12.109	-11.7728	-14.7118	0	-9.39469	-10.3218	-12.8151	-14.8051	-14.9325	-11.2036			-7.07179	-12.8151	-13.7422	-10.2547	-14.1082	-13.7422	-14.2687	-10.6561	-11.557	-7.07374	-8.46753
s__Listeria londoniensis	GCF_000763495.1	True	GATCACCTCCTTTCT	True	False	False	False	False	S21_Loser	-6.85602	-8.46753	-10.6561	-10.3218	-10.6561	-13.7422	-13.1454	-14.2687	-10.3218	-10.3218	-12.109	-14.2687	-14.6192	-11.5088	-16.0779	-11.2036	-11.1818	-8.46753	-14.5963	-13.1003	-12.321	-9.39469	-9.72894	-12.8151	-14.8051	-14.2687	-13.7422			-11.2208	-12.2779	-11.1818	-8.46753	-12.6572	-14.576	-12.6572	-10.3218	-9.85217	-9.40913	-10.2547
s__Idiomarina loihiensis	GCF_000008465.1	True	GATCACCTCCTTACA	True	False	False	False	False	S21_Loser	0	-3.60823	-5.21944	-3.60793	-5.21944	-3.60823	-3.60793	-5.26767	-3.60793	-3.60793	-7.69336	-5.21944	-6.14659	-5.75746	-0.78438	-3.60793	-5.13192	-7.47851	-3.60793	-5.21944	-12.2126	-6.85602	-8.46753	-5.39508	-7.48495	-3.60793	-10.2547			-5.39508	-10.9512	-5.39508	-3.80669	-2.83376	-6.85602	-10.1925	-2.78582	-2.61977	-5.21944	-7.47851
s__Brevundimonas mediterranea_A	GCF_011064825.1	True	GATCACCTCCTTTCT	True	False	False	False	False	S21_Loser	-1.33552	-4.53538	-3.60793	-0.359835	-4.19918	-6.73754	-3.60823	-6.30991	-3.60793	-1.72598	-0.902845	-0.902845	-3.60793	-8.68247	-8.97044	-3.82565	-3.60823	-3.60823	-3.48944	-2.57153	-7.07374	-6.85602	-3.37756	-3.82565	-5.41711	-5.26767	-2.61977			-5.41711	-3.60793	-5.21944	-2.68108	-4.86963	-7.35893	-3.22884	-5.21944	-6.58559	-6.48085	-4.86963
s__Methylobacterium extorquens	GCF_900234795.1	True	GATCACCTCCTTTCT	True	False	False	False	False	S21_Loser	-2.83376	-3.82369	-6.48085	-3.60793	-2.68108	-3.60823	-0.359835	-9.55801	-3.37756	-5.39508	-4.86963	-3.60793	-3.60793	-3.60793	-0.78438	-7.35893	-6.48085	-5.7672	0	-3.60793	-4.6209	-9.98563	-2.68108	-7.07179	-6.48085	-6.08185	-6.85602			-6.14659	-3.60793	-5.26767	-2.72932	-7.12197	-9.72894	-3.60793	-4.86963	-9.21146	-3.60793	-5.21944
s__Acidithiobacillus_A caldus	GCF_000175575.2	True	GATCACCTCCTTTAA	True	False	False	False	False	S21_Loser	-3.60793	-5.21944	-2.83376	-8.64317	-3.60793	-6.14659	-6.48085	-6.25444	-1.71153	-7.57261	-2.63868	-3.60793	-8.91163		-9.33966	-5.18016	-6.48085	-6.14659	-3.60793	-5.26767	-5.39508	-6.85602	-3.94249	-3.60793	-5.21944	-5.26767	-2.83376			-5.92186	-8.64317	-3.60793	-3.60793	-6.63382	-17.1204	-5.26767	-6.25444	-5.21944	-6.48085	-7.02355
s__Wolbachia sp000306885	GCF_000306885.1	True	GATTACCTCCTTAGG	True	False	False	False	False	S21_Loser	-0.86965	-3.60793	-4.94659	-0.48521	-0.837597	-3.27203	0	-7.47851	0	-3.83005	-1.84336	-5.58181	-3.60793	-3.94249	-5.39508	-2.57153	-0.359835	-8.02766	-2.57153	-2.57153	-6.49554	-4.87884	-0.359835	-2.68108	-3.21909	-8.55924	-5.21944			-7.19744	-7.68502	-0.359835	-2.21436	-4.87884	-4.83061	-3.90346	0	0	-4.07516	-10.9023
s__Haemophilus haemolyticus_I	GCF_003352385.1	True	GATCACCTCCTTACC	True	False	False	True	False	S21_Loser	-0.181875	-3.60823	-3.60793	-3.60793	-5.39508	-0.78438	-3.60793	-3.60793	-5.39508	-3.60793	-4.6209	-3.60793	-5.21944	-3.04345	-5.21944	-3.60793	-7.07686	-5.21944	-3.60793	-5.21944	-12.2126	-6.85602	-6.85602	-5.39508	-5.21944	-3.60793	-5.39508			-7.47851	-5.21944	-3.94249	-0.96002	-3.60793	-6.85602	-10.1925	-3.60823	-2.57153	-3.60823	-5.21944
s__Intestinimonas butyriciproducens	GCF_004154955.1	True	GATCACCTCCTTTCT	True	False	False	False	False	S21_Loser		-10.3218	-13.8411	-10.2716	-10.6413	-13.7422	-10.6561	-10.2547	-9.39469	-9.39469	-9.98563	-14.7569	-10.3218		-7.07374	-13.1003	-8.46753	-9.39469	-9.39469	-14.576	-12.321	-16.1041	-9.39469	-9.39469	-11.5088	-4.4852	-10.7327			-9.01867	-13.1003	-12.8151	-8.64317	-13.7422	-14.0765	-14.2687	-5.21944	-13.7422	-8.46753	-8.46753
s__Colwellia_A sp001767295	GCF_001767295.1	True	GATCACCTCCTTATC	True	False	False	False	False	S21_Loser	-0.359835	-0.78438	-5.21944	-3.60793	-5.21944	-8.84492	-3.60793	-5.26767	-3.60793	-5.33194	-3.94249	-5.26767	-5.21944	-5.13192	-0.832615	-3.60793	-2.57153	-5.21944	-3.60793	-5.21944	-2.57153	-3.94249	-5.21944	-6.70434	-5.21944	-3.60793	-8.84492			-5.37242	-5.21944	-2.57153	-2.61977	-3.60793	-6.85602	-5.21944	-3.60823	-2.68108	-2.68108	-5.21944
s__Moorella thermoacetica	GCF_001267405.1	True	GATCACCTCCTTTCT	True	False	False	False	False	S21_Loser		-15.6935	-10.3218	-14.7067	-14.317	-18.1887	-9.21146	-15.2817	-12.6572	-10.6561	-8.62051	-19.7388	-10.3029		-16.5661	-15.9732	-13.6948	-7.07374	-14.1584	-14.76	-12.321	-9.39469	-7.07374	-9.48051	-9.54766	-10.2716	-17.0228			-7.07374	-14.7118	-15.8467	-8.46753	-15.33	-17.0722	-13.5428	-9.54766	-10.2547	-14.8051	-11.7728
s__Orientia tsutsugamushi	GCF_900327275.1	True	GATTACCTCCTTTAA	True	False	False	False	False	S21_Loser		0	-0.359835	-7.86194	-0.72251	-1.06957	-2.68108	-0.72251	0	-5.46246	-1.07	-3.60793	-7.02355	-0.78438	-3.60823	-0.832615	-3.94249	0	-4.83061	-2.68108	-6.14659	-1.06957	-6.85602	0	-3.90346	-4.86963	-2.21436			0	-7.07374	-0.78438	0	-0.359835	-3.90346	-2.21436	-7.19101	-0.96002	-6.14659	-5.5311
s__Campylobacter sp002139875	GCF_002139875.1	True	GATCACCTCCTTTCT	True	False	False	False	False	S21_Loser	-1.28729	-6.14659	-4.86963	-5.21944	-0.78438	-0.78438	-0.78438	-2.78582	-4.86963	-0.78438	-0.78438	-0.78438	-0.78438		-10.2547	-5.21944	-5.37242	-1.28729	-8.14803	-2.57153	-7.57261	-3.60793	-8.46753	-4.53538	-3.60823	-3.60793	-0.78438			-0.78438	-11.557	-6.14659	-0.78438	-5.21944	-2.63868	-6.63382	-0.78438	-2.61977	-0.78438	-0.78438
s__Leclercia sp002902985	GCF_002902985.1	True	GATCACCTCCTTACC	True	False	False	False	False	S21_Loser	-0.181875	-5.39508	-3.60793	-3.60793	-7.95547	-10.1925	-3.60793	-5.26767	-2.72932	-3.60793	-11.4384	-5.21944	-5.21944	-5.75746	-3.60793	-3.60793	-5.18016	-3.60793	-3.60793	-5.26767	-7.02862	-6.85602	-6.85602	-5.39508	-9.41834	-3.60793	-6.85602			-3.94249	-5.21944	-3.94249	-2.61977	-3.60793	-7.48495	-7.47851	-3.60823	-2.57153	-2.68108	-5.21944
s__Enterobacter cancerogenus	GCF_019047785.1	True	GATCACCTCCTTACC	True	False	False	False	False	S21_Loser	-0.181875	-5.39508	-3.60793	-3.60793	-7.95547	-10.1925	-3.60793	-5.26767	-2.72932	-3.60793	-11.4384	-5.21944	-5.21944	-5.75746	-3.60793	-3.60793	-5.18016	-3.60793	-3.60793	-5.26767	-7.02862	-6.85602	-6.85602	-5.39508	-9.41834	-3.60793	-6.85602			-3.94249	-5.21944	-3.94249	-2.61977	-3.60793	-7.48495	-7.47851	-3.60823	-2.57153	-2.68108	-5.21944
s__Roseibium aggregatum_A	GCF_001999245.1	True	GATCACCTCCTTTCT	True	False	False	False	False	S21_Loser	-2.97294	-5.21944	-6.48085	-4.53538	-1.72598	-7.07374	-6.14659	-6.14659	-3.66278	-2.72932	-3.60823	-2.57153	-3.60793	-7.65988	-7.35893	-3.60793	-6.14659	-7.81182	-3.71297	-2.68108	-2.72932	-5.39508	-3.22884	-6.63382	-11.0689	-5.26767	-2.82255			-5.21944	-3.60793	-3.60793	-1.74402	-1.71153	-9.07799	-3.82565	-7.07374	-1.74402	-4.19918	-7.40799
s__Campylobacter_A curvus	GCF_013372125.1	True	GATCACCTCCTTTCT	True	False	False	False	False	S21_Loser	-1.74402	-6.14659	-4.86963	-5.21944	-0.78438	-0.78438	-4.86963	-0.96002	-4.86963	-0.78438	-2.78582	-0.78438	-0.78438		-10.2547	-7.07374	-9.07799	-1.74402	-9.01867	-2.57153	-7.57261	-3.60793	-6.85602	-0.78438	-3.60823	-4.53343	-0.78438			-0.78438	-1.18901	-6.14659	-2.57153	-6.73754	-1.2371	-5.39508	-0.78438	-5.37242	-0.78438	-0.78438
s__Pantoea eucalypti	GCF_009646115.1	True	GATCACCTCCTTACC	True	False	False	False	False	S21_Loser	-0.181875	-5.39508	-3.60793	-3.60793	-5.39508	-10.1925	-3.60793	-5.26767	-2.72932	-3.60793	-9.07799	-5.21944	-5.21944	-5.75746	-3.60793	-3.60793	-2.61977	-3.60793	-3.60793	-5.26767	-9.85217	-3.94249	-6.85602	-5.39508	-9.41834	-3.60793	-6.85602			-3.94249	-5.21944	-3.60793	-2.61977	-3.60793	-6.85602	-10.1925	-3.60823	-2.57153	-2.68108	-5.21944
s__Ruegeria sp009363615	GCF_009363615.1	True	GATCACCTCCTTTCT	True	False	False	False	False	S21_Loser	-4.53538	-4.53538	-6.48085	-7.40799	-4.19918	-0.78438	-7.40799	-6.73754	-3.60793	-2.63868	-9.98563	-3.22884	-4.53538	-8.51577	-7.40799	-7.07374	-6.98037	-9.01867	-8.63424	-2.97294	-7.57261	-9.85217	-1.72598	-6.85602	-7.57261	-6.09156	-11.1818			-6.14659	-3.60793	-7.35893	-2.68108	-5.26767	-5.21944	-9.39469	-4.86963	-3.60823	-5.21944	-7.02355
s__Citrobacter_A farmeri	GCF_019048065.1	True	GATCACCTCCTTACC	True	False	False	False	False	S21_Loser	-0.181875	-5.39508	-3.60793	-3.60793	-7.95547	-10.1925	-3.60793	-5.26767	-2.72932	-3.60793	-11.4384	-5.21944	-5.21944	-5.75746	-3.60793	-3.60793	-5.18016	-3.60793	-3.60793	-5.26767	-7.02862	-6.85602	-6.85602	-5.39508	-9.41834	-3.60793	-6.85602			-3.94249	-5.21944	-3.94249	-2.61977	-3.60793	-7.48495	-7.47851	-3.60823	-2.57153	-2.68108	-5.21944
s__Salinivibrio kushneri	GCF_005280275.1	True	GATCACCTCCTTACT	True	False	False	False	False	S21_Loser	-0.181875	-3.94249	-6.48085	-3.60793	-6.20621	-10.1925	-3.60793	-5.26767	-3.94249	-3.60793	-4.6209	-5.21944	-5.21944	-7.36897	-5.21944	-3.60793	-1.71153	-5.21944	-3.60793	-5.26767	-9.85217	-3.60793	-6.85602	-9.95243	-6.48085	-3.60793	-7.47851			-3.94249	-5.21944	-3.04345	-2.61977	-3.60793	-6.85602	-11.804	-3.60823	-2.57153	-2.70725	-5.21944
s__Aliarcobacter skirrowii	GCF_003544835.1	True	GATCACCTCCTTTCA	True	False	False	False	False	S21_Loser	-2.57153	-6.14659	-7.07374	-6.14659	-0.78438	-0.78438	-0.78438	-5.21944	-4.53538	-4.53538	-0.78438	-0.78438	-3.60823		-10.2547	-4.53538	-1.74402	-0.78438	-2.61977	-5.39508	-9.43726	0	-6.14659	-6.53652	-2.57153	-2.61977	-8.46753			-3.60823	-14.7789	-0.78438	-6.73754	-5.21944	-4.53538	-5.39508	-2.57153	-5.13192	-0.78438	-0.96002
s__Sulfitobacter mediterraneus_A	GCF_016801775.1	True	GATCACCTCCTTTCT	True	False	False	False	False	S21_Loser	-2.68108	-7.12197	-6.48085	-7.07374	-4.4852	-0.78438	-3.60823	-6.14659	-3.60793	-4.19918	-9.98563	-3.22884	-4.53538	-2.72932	-7.40799	-4.53538	-6.14659	-4.53538	-7.81182	-2.97294	-7.57261	-5.39508	-1.72598	-8.46753	-7.02862	-6.08185	-6.14659			-6.14659	-3.60793	-7.07374	-2.72932	-5.26767	-7.07374	-9.39469	-3.66278	-3.60823	-5.21944	-7.02355
s__Parageobacillus thermoglucosidasius	GCF_001295365.1	True	GATCACCTCCTTTCT	True	False	False	False	False	S21_Loser	-11.1818	-8.46753	-10.6561	-10.3218	-10.3218	-16.5661	-13.1454	-16.1041	-10.3218	-10.6561	-12.109	-13.1454	-13.7422		-15.9732	-11.2036	-14.8824	-14.8051	-14.5963	-13.1003	-12.321	-9.72894	-10.6561	-12.8151	-14.8051	-16.544	-11.2036			-10.3984	-12.8151	-13.7422	-8.46753	-14.9325	-13.7422	-14.2687	-10.3218	-9.89729	-9.40913	-8.46753
s__Bartonella bacilliformis	GCF_000015445.1	True	GATCACCTCCTTTCT	True	False	False	False	False	S21_Loser	-2.63868	-9.01867	-9.55801	-0.832615	-4.86963	-2.57153	-2.16395	-4.4852	-4.53538	-3.27203	-5.39508	-4.53538	-7.07374	-5.39508	-7.35893	-5.21944	-3.60823	-10.6561	-7.02355	-1.28729	-2.61977	-2.713	-5.81039	-4.86963	-7.07179	-5.21944	-2.57153			-7.35893	-3.60793	-2.63868	-3.77546	-9.02976	-5.21944	-4.53538	-6.14659	-3.27203	-4.86963	-5.21944
s__Azospirillum brasilense	GCF_001315015.1	True	GATCACCTCCTTTCT	True	False	False	False	False	S21_Loser	-0.78438	-4.53538	-6.63382	-3.60793	-9.39469	-2.83376	-6.14659	-9.39469	-3.60793	-7.95547	-4.4852	-7.02273	-6.48085	-3.60793	-3.60793	-3.60823	-9.39469	-6.63382	-9.39469	-3.60793	-7.02862	-6.85602	-6.09156	-5.21944	-5.21944	-3.94249	-8.62051			-8.46753	-9.39469	-8.64317	-1.34661	-6.78577	-3.60793	-5.37242	-10.6561	-6.58559	-10.7829	-4.19918
s__Brevibacillus_B laterosporus	GCF_002706795.1	True	GATCACCTCCTTTCT	True	False	False	False	False	S21_Loser	-11.5161	-14.6192	-9.39469	-7.07374	-9.39469	-16.5661	-10.3218	-16.1041	-9.98563	-10.3218	-10.3218	-14.2687	-13.7422		-13.1003	-14.7118	-16.0559	-10.3218	-14.5963	-15.6389	-12.321	-9.56109	-9.39469	-13.8894	-14.8051	-16.5923	-12.8151			-10.3218	-12.8633	-15.0036	-8.46753	-9.56109	-14.0765	-12.6572	-12.4432	-14.7569	-9.40913	-8.46753
s__Qipengyuania sp002895025	GCF_015767595.1	True	GATCACCTCCTTTCT	True	False	False	False	False	S21_Loser	-2.68108	-9.01867	-3.60793	-4.86963	-2.97294	-7.35893	-3.60793	-5.41711	-2.57153	-3.52041	-3.60823	-5.41711	-3.60793	-4.4852	-3.60793	-5.46223	-6.14659	-6.48085	-5.39508	-3.60793	-5.39508	-6.85602	-3.60793	-5.21944	-9.39469	-5.7672	-8.64317			-6.14659	-7.40799	-14.7569	-2.68108	-4.86963	-2.21414	-2.68108	-4.86963	-8.68247	-3.60823	-6.14659
s__Acholeplasma laidlawii	GCF_000018785.1	True	GATCACCTCCTTTCT	True	False	False	False	False	S21_Loser		-7.35893	-8.14803	-12.109	-11.557	-10.3218	-7.02862	-9.39469	-8.64317	-9.89729	-3.87388	-9.01867	-6.14659	-7.95547	-8.46753	-6.14659	-8.92025	-8.97044	-9.39469	-14.7118	-12.2296	-8.46753	-5.21944	-3.82565	-7.07374	-11.5088	-10.3218			-10.7346	-10.3218	-12.4432	-6.14659	-8.63424	-9.39469	-9.39469	-6.14659	-6.14659	-6.14659	-9.39469
s__Pseudoalteromonas nigrifaciens	GCF_002221505.1	True	GATCACCTCCTTATA	True	False	False	False	False	S21_Loser	-0.359835	-3.94249	-5.21944	-5.21944	-5.21944	-0.78438	-3.60793	-5.26767	-0.78438	-5.39508	-7.80333	-5.21944	-5.21944	-5.21674	0	-3.60793	-2.57153	-4.94659	-3.60793	-5.21944	-7.02862	-3.94249	-7.80333	-5.39508	-3.60793	-3.60793	-6.85602			-5.13192	-5.21944	-5.39508	-1.06957	-8.64317	-3.60793	-5.39508	-3.60823	-2.57153	-2.68108	-4.88054
s__Acidithiobacillus ferrooxidans	GCF_000021485.1	True	GATCACCTCCTTTAA	True	False	False	False	False	S21_Loser	-3.60793	-3.60793	-5.39508	-8.64317	-3.60793	-6.14659	-9.33925	-5.41711	-1.71153	-10.3962	-2.68108	-3.60793	-6.85602		-6.48085	-4.4852	-4.86963	-6.14659	-5.63584	-3.60793	-5.39508	-6.85602	-3.71297	-5.8673	-5.21944	-2.78582	-10.5498			-8.51577	-15.8108	-5.21944	-3.60793	-7.07179	-2.72932	-5.26767	-4.99471	-3.60793	-6.14659	-5.8673
s__Paenibacillus polymyxa_C	GCF_000237325.1	True	GATCACCTCCTTTCT	True	False	False	False	False	S21_Loser	-9.72894	-12.8151	-9.39469	-7.40799	-12.109	-13.7422	-13.9827	-16.1041	-9.98563	-10.6561	-14.4207	-18.9164	-14.2295	-7.07374	-16.9003	-16.9003	-14.2687	-9.01867	-12.8092	-14.7118	-12.321	-9.39469	-9.39469	-7.95547	-14.8051	-14.7569	-12.8151			-6.30991	-12.8151	-13.7422	-9.39469	-13.1454	-13.7422	-14.2687	-10.6561	-9.56109	-12.6572	-10.3029
s__Paenibacillus_H larvae	GCF_002003265.1	True	GATCACCTCCTTTCT	True	False	False	False	False	S21_Loser	-9.39469	-14.6192	-9.39469	-7.07374	-11.1818	-16.5661	-13.9827	-16.1041	-9.98563	-10.6561	-11.3348	-20.1285	-14.3332		-14.7118	-15.8108	-14.7067	-8.97044	-14.4207	-14.7118	-12.321	-10.3218	-9.39469	-7.95547	-14.7569	-14.8051	-11.2036			-10.2716	-7.95547	-14.0765	-8.46753	-13.1454	-13.7422	-12.6572	-12.4432	-9.89729	-14.4444	-10.2547
s__Parageobacillus toebii	GCF_003688615.2	True	GATCACCTCCTTTCT	True	False	False	False	False	S21_Loser	-9.39469	-8.46753	-10.6561	-10.3218	-10.3218	-16.5661	-13.1454	-16.1041	-10.6561	-10.6561	-12.109	-12.8092	-13.7422		-15.9732	-11.2036	-14.8824	-14.7569	-14.5963	-13.1003	-12.321	-9.39469	-10.6561	-12.8151	-14.8051	-16.544	-11.2036			-12.4432	-12.8151	-13.7422	-8.46753	-14.9325	-13.7422	-14.2687	-10.3218	-9.89729	-9.40913	-8.46753
s__Dickeya fangzhongdai	GCF_002812485.1	True	GATCACCTCCTTACC	True	False	False	False	False	S21_Loser	-0.181875	-5.39508	-3.60793	-3.60793	-7.95547	-10.1925	-3.60793	-5.26767	-2.72932	-3.60793	-11.4384	-5.21944	-5.21944	-5.75746	-3.60793	-3.60793	-5.18016	-3.60793	-3.60793	-5.26767	-9.85217	-6.85602	-6.85602	-5.39508	-10.1989	-3.60793	-8.51577			-3.94249	-5.21944	-3.94249	-2.61977	-3.60793	-6.85602	-10.1925	-3.60823	-2.57153	-5.75746	-5.21944
s__Clostridium baratii	GCF_000789395.1	True	GATCACCTCCTTTCT	True	False	False	False	False	S21_Loser	-7.07374	-10.2547	-10.6561	-12.8151	-9.72894	-20.1336	-9.39469	-13.1454	-12.2296	-10.3218	-8.46753	-14.7118	-12.8151		-11.2036	-16.5661	-14.4444	-9.39469	-12.8092	-15.7417	-12.321	-10.3218	-10.6561	-12.8633	-14.8051	-14.9325	-12.8151			-7.07686	-15.1508	-8.46753	-9.39469	-13.1454	-14.6192	-14.7569	-11.1818	-11.5088	-8.46753	-10.2547
s__Campylobacter_D volucris	GCF_008245045.1	True	GATCACCTCCTTTCT	True	False	False	False	False	S21_Loser	-0.78438	-6.14659	-4.53538	-5.21944	-1.18901	-6.14659	-0.78438	-3.60793	-4.53538	-0.78438	-3.60823	-0.78438	-0.78438		-10.2547	-5.21944	-0.78438	-0.78438	-4.53538	-0.78438	-7.57261	-3.60793	-6.85602	-2.61977	-3.60823	-5.21944	-0.78438			-1.28729	-1.18901	-7.07374	-2.57153	-5.21944	-0.78438	-5.39508	-0.78438	-0.902845	-3.60823	-2.16901
s__Prevotella ruminicola	GCF_000025925.1	True	GAACACCTCCTTTCT	True	False	True	False	False	S21_Loser	-6.48085	0	0	-1.28729	-2.63868	0	-0.360135	0	0	0	0	0	0	-0.360135	0	0	-3.77546	-10.2716	-0.902845	0	0	0	0	0	0	-11.5069	-6.85602			-10.2716	0	0	0	-1.28729	0	0	0	0	0	0
s__Burkholderia oklahomensis	GCF_000959365.1	True	GATCACCTCCTTTCT	True	False	False	False	False	S21_Loser	-0.181875	-3.60793	-5.37242	-4.4852	-8.48228	-0.78438	-2.57153	-5.21944	-5.37242	-0.78438	-2.68108	-2.68108	-3.60793	-5.39508	-0.78438	-0.96002	-3.48944	-2.68108	-6.14659	-2.68108	-2.16901	-6.85602	-6.85602	-3.60793	-9.88192	-3.60793	-9.56109			-6.14659	-6.85602	-5.39508	-1.74402	-2.72932	-1.74402	-3.60793	-3.60823	-5.18016	-5.21944	-5.21944
s__Xanthomonas vesicatoria	GCF_001908725.1	True	GATCACCTCCTTTTG	True	False	False	False	False	S21_Loser	-0.359835	-5.21944	-5.79678	-8.66879	-0.78438	-5.78649	-3.60823	-3.52041	-1.06957	-4.86963	-2.78582	-2.82794	-3.60793	-4.4852	-0.359835	-2.68108	-3.60823	-6.14659	-4.44527	-2.68108	0	-6.85602	-5.39508	-3.94249	-6.14659	-3.94249	-5.36916			-3.60793	-6.85602	-3.60793	-0.359835	-6.73754	-6.48085	-5.39508	-2.68108	-2.68108	-3.52041	-3.94249
s__Rickettsia rhipicephali	GCF_000284075.1	True	GATTACCTCCTTAAA	True	False	False	True	False	S21_Loser	-0.359835	-3.60793	-3.94249	-5.8673	-3.04345	-3.60793	-0.359835	-4.83061	-1.07	-2.57153	-1.64966	-3.60793	-3.60793	-2.68108	-9.33282	-1.07	-4.94659	-2.57153	-3.90346	-4.11775	-9.33282	-4.60395	-6.85602	-2.83376	-3.04345	-4.94015	-4.83061			-1.71153	-6.14659	-4.94015	0	-2.21436	-2.3314	0	-5.8673	-0.359835	-8.40567	-5.21944
s__Alistipes finegoldii	GCF_000265365.1	True	GAACACCTCCTTTCT	True	False	True	False	False	S21_Loser	0	0	-1.28729	-2.57153	-2.97294	0	0	0	-0.359835	-3.60823	0	-4.53538	-1.28729	0	-1.06957	0	-0.78438	-6.98037	-1.28729	0	0	0	0	0	-0.359835	-10.6413	-1.33552			-10.3218	-10.6561	-1.28729	0	-2.21414	-0.902845	-1.06957	0	0	-0.272615	0
s__Pelagibacter ubique	GCF_000012345.1	True	GATTACCTCCTTTCT	True	False	False	False	False	S21_Loser		-0.832615	-0.902845	0	-1.06957	0	-4.83061	-2.83466	0	-0.78438	0	0	-2.63868	-7.07374	-2.68108	-0.78438	-4.53538	-0.360135	-8.48228	0	0	-5.39508	-1.06957	-3.60793	0	-3.60793	-3.90346			-3.77546	-2.68108	-1.2371	-1.17955	-1.07	-3.89355	-5.39508	-7.02355	-8.63424	-1.28729	-3.60793
s__Roseburia hominis	GCF_000225345.1	True	GATCACCTCCTTTCT	True	False	False	False	True	S21_Loser	-11.5161	-8.64317	-11.1818	-10.6844	-8.46753	-10.3218	-9.39469	-9.39469	-11.5161	-10.3218	-3.82565	-14.7118	-8.64317		-9.39469	-15.6389	-11.5088	-10.2547	-10.2547	-11.2036	-14.1082	-10.2547	-9.89729	-10.2547	-14.8051	-14.7067	-10.2547			-3.60793	-14.6694	-9.39469	-8.46753	-10.6561	-13.7422	-13.4946	-6.85602	-7.07374	-10.2547	-9.39469
s__Paenibacillus cellulositrophicus_A	GCF_009363095.1	True	GATCACCTCCTTTCT	True	False	False	False	False	S21_Loser	-9.72894	-12.8151	-9.39469	-7.07374	-12.109	-15.6389	-13.9827	-16.1041	-10.3218	-10.6561	-9.21146	-18.9646	-14.2295	0	-15.6389	-16.9003	-14.2687	-9.01867	-12.8092	-14.7118	-12.321	-10.3218	-9.39469	-7.95547	-14.8051	-16.544	-13.7422			-6.48085	-12.8151	-15.0036	-9.39469	-13.1454	-13.7422	-14.2687	-10.6561	-9.89729	-12.6572	-10.3029
s__Campylobacter_D helveticus	GCF_002080395.1	True	GATCACCTCCTTTCT	True	False	False	False	False	S21_Loser	-0.78438	-6.14659	-4.53538	-5.21944	-0.78438	-0.78438	-0.78438	-0.96002	-4.86963	-0.78438	-0.78438	-1.81542	-0.78438		-10.2547	-0.78438	-0.78438	-0.78438	-4.53538	-0.78438	-7.57261	-3.60793	-6.85602	-3.87388	-3.60823	-0.78438	-0.78438			-0.78438	-1.06957	-7.07374	-2.57153	-5.21944	-0.78438	-7.81182	-0.78438	-0.902845	-0.78438	-7.35893
s__Clostridium_H botulinum_A	GCF_017100085.1	True	GATCACCTCCTTTCT	True	False	False	False	True	S21_Loser	-6.30991	-10.2547	-10.6561	-12.8151	-10.6561	-20.0854	-9.39469	-14.7569	-12.8092	-10.3218	-9.39469	-15.6389	-12.8151		-11.2036	-15.6389	-14.9325	-9.39469	-12.8092	-14.8648	-13.9808	-9.39469	-10.6561	-12.8151	-14.7569	-13.1454	-12.8633			-7.02862	-14.8165	-14.0765	-9.39469	-13.1454	-14.6192	-14.317	-10.3218	-11.5088	-9.39469	-12.109
s__Kosakonia radicincitans	GCF_000280495.2	True	GATCACCTCCTTACC	True	False	False	False	False	S21_Loser	-0.181875	-5.39508	-3.60793	-3.60793	-7.95547	-10.1925	-3.60793	-5.26767	-2.72932	-3.60793	-11.4384	-5.21944	-5.21944	-5.75746	-3.60793	-3.60793	-5.18016	-3.60793	-3.60793	-5.26767	-7.02862	-6.85602	-6.85602	-5.39508	-10.1989	-3.60793	-6.85602			-3.94249	-5.21944	-3.94249	-2.61977	-3.60793	-7.48495	-7.47851	-3.60823	-2.57153	-2.68108	-5.21944
s__Stenotrophomonas maltophilia_G	GCF_002138415.1	True	GATCACCTCCTTTTG	True	False	False	False	False	S21_Loser	-0.359835	-5.21944	-3.60823	-8.66879	-0.78438	-5.78649	-6.14659	-3.52041	-2.57153	-4.86963	-4.19918	-2.82794	-3.60793	-3.94249	-0.359835	-2.68108	-3.60823	-6.14659	-4.44527	-2.68108	-0.272315	-6.85602	-5.39508	-3.94249	-6.14659	-3.94249	-10.2215			-3.60793	-8.46753	-3.60793	-0.359835	-6.14659	-6.48085	-5.39508	-3.60823	0	-3.52041	-3.94249
s__Amedibacterium intestinale	GCF_010537335.1	True	GATCACCTCCTTTCT	True	False	False	False	True	S21_Loser		-3.94249	-11.1818	-9.39469	-10.2547	-14.0765	-13.1454	-8.46753	-9.39469	-9.89729	-8.46753	-13.1454	-11.2036		-8.46753	-8.46753	-9.39469	-11.5088	-10.3218	-14.0765	-14.4207	-7.07374	-9.39469	-13.1003	-10.2716	-11.1818	-8.64317			-9.39469	-12.8151	-12.8151	-9.01867	-10.2547	-8.46753	-12.4432	-10.6561	-11.557	-7.07374	-8.46753
s__Synechocystis sp000284455	GCF_000284455.1	True	GATCACCTCCTTTAA	True	False	False	False	False	S21_Loser	-5.5311	-5.21944	0	-5.21944	-3.60823	-0.78438	-0.359835	-5.21944	-5.21944	-0.359835	-1.6561	0	-6.74427	-0.72251	-2.57153	0	-9.72894	0	-1.06957	-0.359835	-10.2547	-6.14659	0	-3.60793	-5.87374	-0.359835	0			-1.06957	-15.6389	0	-7.869	-2.68108	0	0	-5.21944	-3.27203	0	0
s__Pandoraea pnomenusa	GCF_000767615.3	True	GATCACCTCCTTTCT	True	False	False	False	False	S21_Loser	0	-3.60793	-4.6209	-1.28729	-1.74402	-0.78438	-3.60823	-5.21944	-2.78582	-3.60793	-4.4852	-2.68108	-3.22884	-5.39508	-0.78438	-1.06957	-3.48944	-4.53538	-3.60793	-3.60823	-0.359835	-6.85602	-6.85602	-3.60793	-9.56109	-5.81039	-6.48085			-7.40799	-8.64317	-3.60793	-1.74402	-2.72932	-3.60793	-3.60793	-4.53538	-5.18016	-5.21944	-5.21944
s__Rhodovulum sulfidophilum	GCF_001633165.1	True	GATCACCTCCTTTCT	True	False	False	False	False	S21_Loser	-4.53538	-1.06957	-6.48085	-7.40799	-6.14659	-0.360135	-6.14659	-9.39469	-3.60793	-3.60793	-9.98563	-2.83376	-7.35893	-10.7327	-6.14659	-5.21944	-6.30991	-7.07374	-6.73754	-8.19627	-7.57261	-5.39508	-1.72598	-9.72894	-10.6561	-6.09156	-9.72894			-6.14659	-3.60793	-9.40913	-1.85867	-5.26767	-6.14659	-7.40799	-5.21944	-2.78582	-3.60793	-6.85602
s__Salinibacter ruber	GCF_000013045.1	True	GATCACCTCCTAAAG	True	False	True	False	False	S21_Loser	0	-0.181875	-5.39508	0	-3.60793	-3.1906	0	-0.181875	0	0	0	0	0	-4.013	-5.39508	0	-0.78438	-0.359835	-1.06957	0	-6.85602	0	-0.39469	-3.60793	-3.60793	-0.39469	-0.359835			-0.181875	0	0	-1.06957	-1.06957	-2.68108	0	-0.359835	0	0	0
s__Herbaspirillum huttiense	GCF_004367745.1	True	GATCACCTCCTTTCT	True	False	False	False	False	S21_Loser	-0.360135	-3.60793	-1.33552	-0.78438	-3.60823	-0.78438	-0.78438	-5.21944	-0.78438	-0.78438	-3.60823	-1.06957	-3.94249	-3.60793	-5.46223	0	-4.86963	-5.21944	-1.28729	-2.68108	-1.26041	-6.85602	-9.72894	-0.78438	-10.3984	-2.57153	-6.14659			-5.21944	-8.64317	-0.78438	-0.55401	-2.72932	-3.60793	-5.21944	-7.35893	-4.6209	-5.21944	-0.78438
s__Pseudomonas_E sp002112885	GCF_004006335.1	True	GATCACCTCCTTAAT	True	False	False	False	False	S21_Loser	-0.78438	-0.78438	-3.60793	-5.21944	-3.60793	-0.78438	-5.05133	-5.21944	-1.06957	-3.60793	-2.68108	-3.60793	-3.60793	-3.60793	-3.60823	-2.68108	-6.09156	-8.40567	-3.60793	-6.48085	-2.57153	-6.85602	-7.1813	-5.39508	-8.99789	-2.57153	-9.95243			-3.94249	-5.21944	-3.60793	-3.60793	-4.6209	-3.60793	-6.70434	-4.94015	-2.70725	-5.21944	-3.94249
s__Ureaplasma parvum	GCF_000019345.1	True	GATCACCTCCTTTCT	True	False	False	False	False	S21_Loser		-6.20621	-6.73754	-6.48085	-7.07374	-7.02355	-5.21944	-8.46753	-4.86963	-7.07374	-8.97044	-7.35893	-8.97044		-6.14659	0	-9.39469	-0.78438	-8.97044	-8.46753	-7.07686	-7.07374	-3.60793	-8.46753	-6.14659	-4.53538	-0.55401			-6.14659	-5.39508	0	-6.14659	-6.14659	-5.21944	-5.21944	-8.97044	-7.07374	-5.13192	-6.14659
s__Hungateiclostridium thermocellum	GCF_000015865.1	True	GATCACCTCCTTTCT	True	False	False	False	False	S21_Loser		-11.2036	-10.3218	-11.2036	-10.6844	-16.9003	-10.3218	-14.9325	-13.8894	-10.6561	-12.109	-18.5672	-11.2036		-10.6561	-14.76	-14.9325	-14.7569	-13.1454	-14.7118	-12.321	-6.14659	-6.14659	-10.2716	-13.1454	-16.5923	-11.2036			-6.14659	-15.7437	-13.9376	-11.5161	-14.9325	-14.6694	-14.2687	-12.109	-10.6844	-13.8411	-10.3218
s__Pantoea vagans	GCF_004792415.1	True	GATCACCTCCTTACC	True	False	False	False	False	S21_Loser	-0.181875	-5.39508	-3.60793	-3.60793	-5.39508	-10.1925	-3.60793	-5.26767	-2.72932	-3.60793	-9.07799	-5.21944	-5.21944	-5.75746	-3.60793	-3.60793	-2.61977	-3.60793	-3.60793	-5.26767	-9.85217	-3.94249	-6.85602	-5.39508	-9.41834	-3.60793	-6.85602			-3.94249	-5.21944	-3.60793	-2.61977	-3.60793	-6.85602	-10.1925	-3.60823	-2.57153	-2.68108	-5.21944
s__Macrococcus_B canis	GCF_002119805.1	True	GATCACCTCCTTTCT	True	False	False	False	False	S21_Loser	-9.39469	-8.46753	-9.39469	-10.2716	-10.3218	-13.7422	-14.7569	-13.1454	-10.2716	-12.0588	-7.07374	-14.7067	-11.2036	-10.3218	-8.46753	-3.60793	-8.46753	-9.98563	-10.3199	-14.7118	-12.321	-9.39469	-11.1818	-12.8151	-13.1454	-14.4444	-15.0036			-7.40799	-11.2036	-13.7422	-8.46753	-12.109	-13.7422	-10.6561	-12.109	-11.557	-7.40799	-9.39469
s__Brevibacillus_B halotolerans	GCF_000219535.2	True	GATCACCTCCTTTCT	True	False	False	False	False	S21_Loser	-11.5161	-14.6192	-9.39469	-7.07374	-9.39469	-16.5661	-10.3218	-16.1041	-9.98563	-10.3218	-10.3218	-14.2687	-13.7422		-13.1003	-14.7118	-16.0559	-10.3218	-14.5963	-15.6389	-12.321	-9.56109	-9.39469	-13.8894	-14.8051	-16.5923	-12.8151			-10.3218	-12.8633	-15.0036	-8.46753	-9.56109	-14.0765	-12.6572	-12.4432	-14.7569	-9.40913	-8.46753
s__Pseudomonas_A stutzeri_AC	GCF_015291885.1	True	GATCACCTCCTTAAT	True	False	False	False	False	S21_Loser	-0.78438	-3.60793	-3.60793	-5.21944	-3.60793	-0.78438	-5.05133	-5.21944	-1.06957	-5.39508	-2.68108	-3.60793	-3.60793	-3.60793	-6.14659	-2.68108	-6.09156	-9.5111	-3.60793	-6.48085	-2.57153	-6.85602	-7.1813	-5.39508	-12.246	-2.57153	-9.95243			-5.39508	-5.21944	-2.16901	-3.60793	-4.6209	-6.85602	-6.70434	-4.94015	-2.70725	-5.21944	-3.94249
s__Malaciobacter marinus	GCF_003544855.1	True	GATCACCTCCTTTCA	True	False	False	False	False	S21_Loser	-0.96002	-5.21944	-7.07374	-6.14659	-2.61977	-6.14659	-4.86963	-5.21944	-4.53538	-0.78438	-0.78438	-0.832615	-3.60823		-10.2547	-4.53538	-3.60823	-0.78438	-2.61977	-5.39508	-9.43726	-3.60793	-6.14659	-2.61977	-2.68108	-2.97294	-5.21944			-3.60793	-14.7789	-0.78438	-3.60793	-5.21944	-4.53538	-5.39508	-2.57153	-5.13192	-0.78438	-0.96002
s__Paraburkholderia hospita	GCF_002902965.1	True	GATCACCTCCTTTCC	True	False	False	False	False	S21_Loser	0	-3.60793	-6.14659	-4.86963	-6.87078	-2.16901	-0.78438	-5.21944	-5.37242	-3.60823	-2.68108	-2.68108	-3.60793	-5.39508	-4.53538	-3.60823	-2.97294	-2.68108	-6.14659	-2.92387	-0.78438	-6.85602	-6.85602	-3.60793	-9.89729	-3.60793	-9.56109			-6.14659	-8.64317	-5.39508	-1.74402	-2.72932	-6.14659	-3.60793	-3.60823	-5.18016	-5.21944	-5.21944
s__Pseudomonas_E mendocina	GCF_900636545.1	True	GATCACCTCCTTAAT	True	False	False	False	False	S21_Loser	-3.37756	-0.78438	-3.60793	-5.21944	-3.60793	-0.78438	-5.05133	-5.21944	-1.06957	-5.39508	-2.68108	-3.60793	-3.60793	-3.60793	-3.94249	-2.68108	-6.09156	-9.5111	-3.60793	-6.48085	-2.57153	-6.85602	-7.1813	-5.39508	-6.70434	-2.57153	-9.95243			-5.39508	-5.21944	-3.60793	-3.60793	-4.6209	-6.85602	-7.47851	-4.94015	-6.70434	-8.51577	-5.39508
s__Campylobacter_D lari	GCF_013372185.1	True	GATCACCTCCTTTCT	True	False	False	False	False	S21_Loser	-0.78438	-6.14659	-4.53538	-5.21944	-1.74402	-6.14659	-0.78438	-4.4852	-4.53538	-0.78438	-0.78438	-0.78438	-0.78438		-10.2547	-5.21944	-0.78438	-0.78438	-4.53538	-0.78438	-7.57261	-3.60793	-6.85602	-2.61977	-3.60823	-7.02862	-0.78438			-1.72598	-1.18901	-7.07374	-2.57153	-5.21944	-0.78438	-5.39508	-0.78438	-2.78582	-3.60823	-2.16901
s__Lactiplantibacillus paraplantarum	GCF_003641145.1	True	GATCACCTCCTTTCT	True	False	False	False	False	S21_Loser	-8.46753	-6.85602	-8.46753	-6.85602	-10.3218	-13.7422	-11.1818	-12.109	-9.39469	-12.4432	-12.109	-12.6572	-13.1003	-7.07374	-8.83402	-12.8633	-10.3218	-9.72894	-14.8824	-13.1003	-12.321	-9.39469	-10.2547	-11.2036	-14.2687	-13.1454	-12.8633			-5.21944	-14.76	-9.39469	-6.85602	-12.8092	-14.6192	-10.3218	-9.98563	-9.85217	-7.35893	-8.46753
s__Gudongella oleilytica	GCF_004101785.1	True	GATCACCTCCTTTCT	True	False	False	False	True	S21_Loser		-13.1003	-10.3218	-12.8151	-10.6561	-15.6389	-9.72894	-14.9325	-14.4689	-10.6561	-10.3218	-15.0036	-12.8151		-11.2036	-14.7118	-16.0559	-9.39469	-13.1454	-16.5159	-13.9931	-11.5161	-10.3218	-11.2036	-14.8051	-16.4939	-12.8151			-7.02862	-14.7118	-15.1508	-9.39469	-14.5963	-14.6694	-14.2687	0	-11.1726	-14.4207	-8.46753
s__Rickettsia prowazekii	GCF_000367405.1	True	GATTACCTCCTTAAA	True	False	False	False	False	S21_Loser	-0.359835	-5.21944	-3.94249	-5.8673	-2.57153	-3.60793	-0.359835	-4.83061	-1.07	-2.57153	-1.64966	-3.60793	-3.60793	-0.359835	-6.14659	0	-4.94659	-2.57153	-3.90346	-1.06957	-5.21944	-4.60395	-6.85602	-2.83376	-3.04345	-5.9296	-4.83061			-1.71153	-6.14659	-4.94015	-0.359835	-3.60823	-2.3314	0	-5.8673	-0.359835	-8.40567	-5.21944
s__Synechococcus_E sp002724845	GCF_014279895.1	True	GATCACCTCCTAACA	True	False	False	False	False	S21_Loser	-5.39508	-0.78438	-3.60793	0	-1.81542	-3.52041	-3.37756	-0.359835	0	0	0	0	0	0	-1.85867	-0.832615	0	0	0	-0.272615	-2.83376	0	-4.6209	0	-10.2547	0	-3.60793			-1.18901	-3.37756	0	0	-14.7118	-1.81542	-8.46753	0	0	0	0
s__Finegoldia magna_H	GCF_000010185.1	True	GATCACCTCCTTTCT	True	False	False	False	True	S21_Loser		-8.64317	-9.39469	-3.60793	-11.7728	-13.7422	-9.39469	-14.2687	-10.2547	-14.6192	-13.9325	-13.8894	-10.2547		-6.85602	-8.64317	-9.39469	-10.2547	-6.85602	-10.3218	-13.9931	-9.39469	-10.4077	-12.8151	-14.2687	-9.39469	-11.1818			-9.39469	-13.1003	-9.39469	-9.01867	-9.89729	-12.8151	-13.0952	-3.37756	-11.557	-9.39469	-9.49747
s__Clostridium_AP scindens	GCF_004295125.1	True	GATCACCTCCTTTCT	True	False	False	False	True	S21_Loser	-11.5161	-6.85602	-9.39469	-8.46753	-10.6561	-15.0036	-9.39469	-12.4432	-13.1454	-10.3218	-4.53538	-14.7118	-6.85602		-8.46753	-13.1003	-2.57153	-9.89729	-11.1818	-12.2779	-14.1082	-11.1818	-9.89729	-10.2547	-14.2687	-16.0559	-9.39469			-10.6561	-13.7422	-11.1818	-10.2547	-9.39469	-13.7422	-11.2208	-6.85602	-6.14659	-11.1818	-10.6561
s__Clostridium_H haemolyticum	GCF_003614235.1	True	GATCACCTCCTTTCT	True	False	False	False	True	S21_Loser		-10.2547	-10.6561	-12.8151	-10.6561	-20.0854	-9.39469	-14.7569	-12.8092	-10.3218	-9.39469	-15.6389	-12.8151		-11.2036	-15.6389	-14.9325	-9.39469	-12.8092	-14.8648	-13.9808	-9.39469	-10.6561	-12.8151	-14.7569	-13.1454	-12.8633			-7.02862	-14.8165	-14.0765	-9.39469	-13.1454	-14.6192	-14.2687	-10.3218	-11.5088	-9.39469	-12.109
s__Streptococcus sanguinis_H	GCF_013343115.1	True	GATCACCTCCTTTCT	True	False	False	False	False	S21_Loser	-6.85602	-7.07374	-11.1818	-8.46753	-10.2716	-10.3218	-10.7829	-7.02355	-9.01867	-7.07374	-11.1818	-5.21944	-3.60823		-7.07374	-1.28729	-11.0689	-7.07374	-7.07374	-13.1003	-9.56109	-6.14659	-9.39469	-4.53538	-10.7346	-11.557	-5.21944			-6.48085	-13.1003	-10.3218	-0.78438	-11.5088	-7.02355	-12.109	-10.3218	-9.85217	-5.21944	-6.85602
s__Stenotrophomonas acidaminiphila_A	GCF_002951995.1	True	GATCACCTCCTTTTG	True	False	False	False	False	S21_Loser	-0.359835	-5.21944	-3.60793	-7.07374	-0.78438	-5.78649	-6.14659	-3.52041	-1.06957	-2.68108	-4.19918	-2.82794	-3.60793	-3.94249	-0.359835	-4.53538	-3.60823	-6.14659	-4.44527	-2.68108	-0.272315	-6.85602	-5.39508	-3.94249	-6.14659	-3.94249	-7.95071			-3.60793	-6.85602	-3.60793	-0.359835	-6.14659	-6.48085	-5.39508	-3.60823	-3.94249	-3.52041	-3.94249
s__Pseudomonas_E putida_B	GCF_001636055.1	True	GATCACCTCCTTAAT	True	False	False	False	False	S21_Loser	-0.78438	-0.78438	-3.60793	-5.21944	-3.60793	-0.78438	-3.60793	-5.21944	-2.72932	-3.60793	-2.68108	-3.60793	-3.60793	-3.60793	-5.21944	-2.68108	-6.09156	-6.48085	-3.60793	-6.48085	-5.0696	-6.85602	-7.1813	-5.39508	-8.99789	-2.57153	-6.70434			-5.39508	-5.21944	-3.60793	-3.60793	-4.6209	-3.60793	-6.70434	-4.94015	-2.70725	-5.21944	-3.94249
s__Leclercia adecarboxylata_C	GCF_006874705.1	True	GATCACCTCCTTACC	True	False	False	False	False	S21_Loser	-0.181875	-5.39508	-3.60793	-3.60793	-7.95547	-10.1925	-3.60793	-5.26767	-2.72932	-3.60793	-11.4384	-5.21944	-5.21944	-5.75746	-3.60793	-3.60793	-5.18016	-3.60793	-3.60793	-5.26767	-7.02862	-6.85602	-6.85602	-5.39508	-9.41834	-3.60793	-6.85602			-3.94249	-5.21944	-3.94249	-6.08185	-3.60793	-7.48495	-7.47851	-3.60823	-2.57153	-2.68108	-5.21944
s__Campylobacter lawsonii	GCF_013372165.1	True	GATCACCTCCTTTCT	True	False	False	False	False	S21_Loser	-1.33552	-0.78438	-3.77546	-5.21944	-0.78438	-0.78438	-0.78438	-2.78582	-4.86963	-4.53538	-0.78438	-0.78438	-0.78438		-10.2547	-5.21944	-5.37242	-0.78438	-7.12197	-2.57153	-7.57261	-3.60793	-8.46753	-4.53538	-3.60823	-3.60793	-0.78438			-5.26767	-11.557	-6.14659	-0.78438	-5.21944	-2.63868	-7.81182	-4.86963	-4.6209	-0.78438	-0.78438
s__Polynucleobacter sp009928245	GCF_018687475.1	True	GATCACCTCCTTTCT	True	False	False	False	False	S21_Loser	-2.16901	-5.21944	-0.78438	-8.97044	-2.68108	-6.14659	-0.78438	-2.21414	-1.2371	0	-1.28729	-0.359835	-3.60793	-3.60793	-3.60793	-3.60823	-2.68108	-2.68108	-3.60823	-2.57153	-0.359835	-9.40913	-6.85602	-3.60793	-1.28729	-2.57153	-6.14659			-5.21944	-7.40799	0	0	-3.22884	-6.09156	-5.21944	-0.832615	-0.359835	-0.78438	-5.21944
s__Bradyrhizobium ottawaense	GCF_002278135.2	True	GATCACCTCCTTTCT	True	False	False	False	False	S21_Loser	0	-4.44201	-5.21944	-3.60793	-4.86963	-3.94249	-2.72932	-9.39469	-3.60793	-3.77546	-2.68108	-3.71297	-5.21944	-5.21944	-2.16395	-7.40799	-3.60793	-5.7672	-3.60823	-4.53538	-8.46753	-4.6209	-2.57153	-3.82565	-8.46753	-5.26767	-4.86963			-7.07374	-1.06957	-5.21944	-1.06957	-7.95547	-6.14659	-3.60793	-3.60823	-3.60793	-3.60793	-4.86963
s__Dwaynesavagella sp000270205	GCF_000270205.1	True	GATCACCTCCTTTCT	True	False	False	False	False	S21_Loser		-6.85602	-12.109	-11.2036	-11.7728	-16.5641	-9.39469	-16.2078	-13.0952	-10.3218	-10.8456	-10.9512	-12.2779		-8.46753	-8.46753	-10.3218	-1.28729	-10.2547	-5.41711	-12.321	-14.6674	-11.5161	-10.3218	-13.1454	-10.9986	-12.8151			-8.64317	-12.968	-9.85217	-8.46753	-9.87938	-10.9986	-14.7569	-12.8151	-11.5088	-8.46753	-8.64317
s__Chlamydophila pneumoniae	GCF_000007205.1	True	GATCACCTCCTTTTT	True	False	False	False	False	S21_Loser	-5.21944	-5.39508	-6.05348	-3.60823	-2.97294	-5.21944	-5.39508	-6.3395	-0.78438	-1.52896	-5.21944	-5.39508	-9.98563	-2.57153	-6.14659	-8.46753	-4.82724	-0.78438	-2.68108	0	-2.57153	-0.359835	-1.14451	-1.06957	-10.177	-5.70667	-2.68108			-1.52896	0	-2.57153	0	-2.57153	-9.21211	-3.60823	-5.12632	-2.57153	-7.57261	-3.60823
s__Burkholderia diffusa_B	GCF_001718315.1	True	GATCACCTCCTTTCC	True	False	False	False	False	S21_Loser	-0.181875	-3.60793	-6.14659	-4.53538	-6.87078	-6.14659	-2.57153	-5.21944	-5.37242	-0.78438	-2.68108	-2.68108	-3.60793	-5.39508	-2.92387	-0.96002	-2.97294	-10.607	-6.14659	-2.92387	-1.99672	-6.85602	-6.85602	-3.60793	-8.62051	-3.60793	-6.48085			-6.14659	-6.85602	-5.39508	-1.74402	-2.72932	-1.74402	-3.60793	-3.60823	-5.18016	-5.21944	-6.14659
s__Mesorhizobium australicum	GCF_000230995.2	True	GATCACCTCCTTTCT	True	False	False	False	False	S21_Loser	-4.6209	-9.01867	-9.55801	-0.832615	-3.60823	-7.07374	-2.16395	-9.39469	-3.48944	-3.60823	-1.2371	-3.60793	-3.60793	-4.53538	-3.60823	-5.21944	-3.60823	-14.2295	-5.39508	-1.74402	-2.21414	-4.5947	-3.94249	-4.53538	-7.07179	-5.26767	-3.94249			-4.53538	-4.6209	-2.63868	-2.97294	-3.48944	-5.21944	-3.60793	-4.86963	-2.97294	-1.72598	-6.14659
s__Pseudomonas_E protegens_A	GCF_003363755.1	True	GATCACCTCCTTAAT	True	False	False	False	False	S21_Loser	-0.78438	-0.78438	-3.60793	-5.21944	-3.60793	-0.78438	-5.05133	-5.21944	-1.06957	-3.60793	-2.68108	-3.60793	-3.60793	-3.60793	-4.94015	-2.68108	-2.57153	-8.4121	-3.60793	-6.48085	-2.57153	-6.85602	-7.1813	-5.39508	-8.99789	-2.57153	-9.95243			-3.94249	-5.21944	-3.60793	-3.60793	-4.6209	-3.60793	-6.70434	-4.94015	-2.70725	-5.21944	-3.94249
s__Taylorella equigenitalis	GCF_000276685.1	True	GATCACCTCCTTTAA	True	False	False	False	False	S21_Loser	-1.06957	-5.21944	-0.78438	-3.60823	-2.61977	-7.07374	-4.53538	-5.21944	-5.21944	-2.57153	-3.60793	-0.78438	-3.60793	-5.37242	-0.78438	-4.4852	-2.63868	-0.78438	-8.06946	-2.68108	-2.68108	-9.00305	-8.64317	-4.44527	-7.07374	-5.41711	-11.1818			-6.14659	-3.60793	-6.14659	-1.74402	-1.06957	-0.78438	-7.07374	-0.78438	-0.78438	-0.78438	-5.21944
s__Moraxella_A osloensis	GCF_001553955.1	True	GATCACCTCCTTAAC	True	False	False	False	False	S21_Loser	-2.57153	-0.78438	-6.68461	-7.47851	-3.60793	-3.60793	-3.60823	-6.70434	-7.47851	-5.21944	-2.68108	-5.26767	-3.60793	-3.60823	-0.78438	-0.359835	-5.37242	-8.40567	-4.94015	-6.14659	-0.78438	-6.85602	-4.94015	-5.39508	-5.37242	-4.11775	-2.68108			-6.48085	-3.60793	-5.21944	-2.57153	-3.60793	-6.85602	-5.39508	-3.60823	-7.02862	-6.48085	-5.21944
s__Bartonella apis_A	GCF_002007485.1	True	GATCACCTCCTTTCT	True	False	False	False	False	S21_Loser	-2.63868	-9.01867	-10.2716	-0.78438	-4.53538	-0.78438	-2.16395	-7.02355	-4.53538	-3.27203	-2.16901	-4.4852	-6.14659	-5.39508	-7.35893	-5.21944	-3.60823	-7.40799	-7.02355	-3.77546	-0.78438	-7.57261	-3.60793	-6.87078	-7.07179	-5.26767	-3.82565			-7.35893	-3.60793	-2.63868	-4.53538	-3.48944	-5.21944	-4.53538	-6.14659	-3.60823	-4.86963	-6.14659
s__Bacillus_H clausii	GCF_002250115.1	True	GATCACCTCCTTTCT	True	False	False	False	False	S21_Loser	-10.6561	-13.7422	-10.6561	-9.39469	-10.6561	-16.5661	-13.1454	-14.4444	-10.2547	-10.3218	-9.39469	-14.4689	-13.7422	-9.39469	-15.7437	-11.2036	-10.3218	-11.557	-13.1454	-13.1003	-12.321	-9.72894	-10.6561	-12.8151	-14.7569	-13.1454	-12.2779			-10.6561	-12.8151	-13.7422	-10.2547	-14.5963	-14.0765	-14.2687	-10.3218	-8.97044	-14.317	-9.39469
s__Shewanella putrefaciens	GCF_016406325.1	True	GATCACCTCCTTACC	True	False	False	False	False	S21_Loser	-0.96002	-3.04345	-5.21944	-3.60793	-6.70434	-10.1925	-3.60793	-5.75746	-2.72932	-5.21944	-2.72932	-3.60793	-7.47851	-4.11775	-3.60793	-3.94249	-5.18016	-5.21944	-3.60793	-5.21944	-10.177	-3.94249	-6.14659	-5.39508	-7.48495	-3.60793	-7.47851			-3.94249	-5.21944	-4.94659	-2.61977	-3.60793	-6.85602	-5.21944	-4.94015	-2.57153	-3.60793	-5.21944
s__Pectobacterium aroidearum	GCF_015689195.1	True	GATCACCTCCTTACC	True	False	False	False	False	S21_Loser	-0.181875	-5.39508	-3.60793	-3.60793	-7.95547	-10.1925	-3.60793	-5.26767	-2.72932	-3.60793	-11.4384	-5.21944	-5.21944	-5.75746	-3.60793	-3.60793	-5.18016	-3.60793	-3.60793	-5.26767	-9.85217	-6.85602	-6.85602	-5.39508	-10.1989	-3.60793	-0.832615			-3.94249	-5.21944	-4.94659	-2.61977	-3.60793	-6.85602	-10.1925	-3.60823	-2.57153	-5.75746	-5.21944
s__Anaerobutyricum soehngenii	GCF_900209925.1	True	GATCACCTCCTTTCT	True	False	False	False	True	S21_Loser		-7.07374	-11.1818	-10.2547	-9.39469	-14.6694	-9.39469	-14.2687	-9.39469	-10.3218	-8.46753	-13.1003	-11.2036		-8.46753	-9.85217	-2.57153	-10.2547	-11.1818	-11.2036	-14.1082	-10.2547	-9.89729	-8.46753	-14.2687	-14.7067	-13.7422			-8.46753	-13.7422	-8.46753	-8.46753	-9.40913	-11.1818	-11.2208	-10.2547	-8.46753	-10.2547	-8.46753
s__Chlamydophila pecorum	GCF_000204135.1	True	GATCACCTCCTTTTA	True	False	False	False	False	S21_Loser	-5.21944	-5.39508	-7.95071	-3.60823	-4.90419	-5.21944	-5.39508	-6.73754	-2.61977	-0.78438	-5.21944	-2.57153	-9.98563	-2.57153	-6.14659	-6.85602	-3.56583	-6.14659	-4.86963	-0.272315	-8.12762	-0.359835	-0.832615	-2.61977	-5.39508	-2.57153	-2.68108			-4.53538	0	-2.61977	-0.96002	-2.61977	-7.95071	-5.13192	-5.37242	-1.85867	-8.83402	-0.78438
s__NSJ-61 sp003433845	GCF_014337235.1	True	GATCACCTCCTTTCT	True	False	False	False	True	S21_Loser		-3.94249	-11.1818	-9.39469	-11.1818	-14.0765	-13.1454	-8.46753	-8.46753	-9.89729	-9.05848	-13.1454	-11.2036		-8.46753	-8.46753	-9.39469	-11.5088	-10.3218	-12.8151	-14.4207	-7.07374	-9.39469	-13.1003	-10.2716	-11.3452	-8.64317			-9.39469	-12.8151	-12.8151	-9.01867	-10.2547	-10.3199	-12.6572	-11.1818	-11.557	-7.07374
s__Limnothrix sp001693275	GCF_001693275.1	True	GATCACCTCCTTTTA	True	False	False	False	False	S21_Loser	-2.68108	-8.00089	-5.46253	-6.14659	-2.68108	-5.41235	-1.64966	-5.21944	-6.98037	0	-0.181875	-1.85867	-5.81039	0	-0.181875	0	-5.21944	0	0	0	-10.3218	-0.78438	0	-5.39508	0	-10.8456	-5.21944			0	-17.4932	-1.34661	0	0	0	-0.78438	-9.05848	-2.57153	-2.16901	-2.57153
s__Polynucleobacter asymbioticus	GCF_000016345.1	True	GATCACCTCCTTTCT	True	False	False	False	False	S21_Loser	-2.16901	-0.78438	-0.78438	-8.97044	-2.61977	-7.40799	-0.78438	-2.21414	-1.2371	0	-3.82565	-0.902845	-3.60793	-3.60793	-6.14659	-0.78438	-3.60823	-4.4852	-3.60823	-3.60793	-0.359835	-4.97408	-6.85602	-3.60793	-6.14659	-5.37242	-6.14659			-5.26767	-3.60793	-6.14659	0	-2.83376	-0.78438	-5.21944	-1.28729	-0.902845	-0.78438	-5.21944
s__Burkholderia sp001524625	GCF_001524625.2	True	GATCACCTCCTTTCT	True	False	False	False	False	S21_Loser	-0.181875	-3.60793	-6.14659	-4.4852	-3.60823	-0.78438	-2.57153	-5.21944	-5.37242	-0.78438	-2.68108	-2.68108	-3.60793	-5.39508	-0.78438	-0.96002	-3.48944	-2.68108	-6.14659	-2.68108	-2.16901	-6.85602	-6.85602	-3.60793	-9.88192	-3.60793	-9.89729			-6.14659	-6.85602	-5.39508	-1.74402	-2.72932	-1.74402	-3.60793	-3.60823	-5.18016	-5.21944	-5.21944
s__Providencia huaxiensis	GCF_002843235.3	True	GATCACCTCCTTACC	True	False	False	False	False	S21_Loser	-1.74402	-5.39508	-3.60793	-3.60793	-7.95547	-10.1925	-3.60793	-5.26767	-2.72932	-3.60793	-4.6209	-5.21944	-5.21944	-5.75746	-3.60793	-3.60793	-5.13192	-3.60793	-3.60793	-5.26767	-9.85217	-6.85602	-6.85602	-5.39508	-6.48085	-3.60793	-8.51577			-3.94249	-5.21944	-3.60793	-2.61977	-3.60793	-7.48495	-10.1925	-3.60823	-2.57153	-5.75746	-5.21944
s__Blautia hansenii	GCF_002222595.2	True	GATCACCTCCTTTCT	True	False	False	False	True	S21_Loser	-11.5161	-7.07374	-9.39469	-10.2547	-9.98563	-12.109	-9.39469	-8.46753	-10.2547	-10.3218	-3.82565	-14.7118	-6.85602		-6.85602	-14.7118	-11.5088	-10.2547	-10.2547	-11.2036	-14.1082	-10.2547	-9.89729	-10.2547	-14.8051	-14.7067	-9.39469			-7.40799	-13.7422	-12.8151	-10.2547	-9.39469	-15.0036	-11.2208	-6.85602	-6.14659	-7.07374	-8.46753
s__Duganella sp003217375	GCF_012849375.1	True	GATCACCTCCTTTCT	True	False	False	False	False	S21_Loser	-1.33552	-3.60793	-0.78438	-0.78438	-1.74402	-6.73754	-1.28729	-5.21944	-0.78438	-3.60793	-1.85867	-2.61977	-3.94249	-2.68108	-2.63868	0	-0.78438	-5.21944	-1.28729	-0.78438	-0.96002	-5.13192	-9.72894	-6.20621	-11.1726	-2.97294	-6.14659			-3.60793	-6.14659	-0.78438	0	-2.72932	-1.85867	-5.21944	-0.78438	-4.44527	-3.60793	-0.78438
s__Ruminococcus_E sp900314705	GCF_005601135.1	True	GATCACCTCCTTTCT	True	False	False	False	False	S21_Loser		-9.39469	-12.109	-10.6561	-10.2465	-15.0036	-10.6561	-11.1818	-14.2687	-9.39469	-9.39469	-10.6561	-11.2036		-6.20621	-13.1003	-9.39469	-7.07374	-9.40913	-13.1003	-8.51577	-6.85602	-6.48085	-10.3218	-13.9827	-10.3218	-13.7422			-8.97044	0	-8.46753	-9.39469	-10.3218	-14.3332	-10.6561	-7.07374	-6.14659	0	-6.85602
s__Eikenella exigua	GCF_008805035.1	True	GATCACCTCCTTTCT	True	False	False	False	False	S21_Loser	-1.06957	-0.78438	-2.68108	-3.60793	-3.94249	-0.78438	-4.53538	-3.60823	-3.60823	-4.86963	-5.21944	-2.68108	-4.53538	-0.832615	-3.60793	-4.86963	-10.7346	-2.63868	-2.63868	-5.21944	-3.60823	-6.85602	-3.60823	-0.78438	-5.13192	-3.60823	-6.14659			-3.60793	-10.2547	-5.21944	-1.06957	-2.57153	-6.08185	-15.7437	-4.53538	-3.60823	-3.60823	-7.07374
s__Staphylococcus condimenti	GCF_001618885.1	True	GATCACCTCCTTTCT	True	False	False	False	False	S21_Loser	-9.39469	-6.85602	-9.39469	-10.3218	-10.3218	-13.7422	-12.8092	-13.1454	-10.6561	-9.39469	-10.3218	-14.7549	-7.95547	-5.46223	-10.3218	-7.07374	-12.0588	-10.3218	-14.4207	-14.7118	-12.321	-10.3218	-11.1818	-13.8894	-13.1454	-13.1454	-13.7422			-5.21944	-11.2036	-13.7422	-8.46753	-11.7728	-13.7422	-10.6561	-12.109	-11.5088	-7.02355	-9.39469
s__Campylobacter_D armoricus	GCF_013372105.1	True	GATCACCTCCTTTCT	True	False	False	False	False	S21_Loser	-0.78438	-0.78438	-4.53538	-5.21944	-1.74402	-6.14659	-0.78438	-4.4852	-4.53538	-0.78438	-0.78438	-0.78438	-0.78438		-10.2547	-5.21944	-0.78438	-4.53538	-4.53538	-0.78438	-7.57261	-3.60793	-6.85602	-2.61977	-3.60823	-5.21944	-4.53538			-1.28729	-1.18901	-7.07374	-2.57153	-5.21944	-4.53538	-5.39508	-0.78438	-0.902845	-3.60823	-2.16901
s__Parvimonas micra	GCF_900637905.1	True	GATCACCTCCTTTCT	True	False	False	False	True	S21_Loser		-10.2547	-9.39469	-5.7672	-8.46753	-15.6389	-9.39469	-10.3218	-11.5088	-11.1818	-9.39469	-15.6389	-11.2036	-8.46753	-10.2547	-9.39469	-14.8051	-7.07374	-9.39469	-15.9732	-13.9325	-9.39469	-10.2547	-12.8151	-9.39469	-4.44201	-11.1818			-6.85602	-13.1003	-9.39469	-9.39469	-11.557	-11.1818	-12.6572	-0.359835	-11.0206	-8.46753	-8.64317
s__Anaerostipes caccae	GCF_014467075.1	True	GATCACCTCCTTTCT	True	False	False	False	True	S21_Loser		-7.07374	-10.6561	-8.46753	-8.46753	-15.0036	-9.39469	-14.317	-10.6561	-10.3218	-7.07374	-13.1003	-6.85602		-9.39469	-13.1003	-3.87388	-10.2547	-11.1818	-11.2036	-15.8285	-10.2547	-9.89729	-8.46753	-14.317	-16.4939	-11.1818			-11.0206	-13.7422	-10.2547	-8.46753	-11.557	-12.8151	-13.4946	-10.2547	-7.07374	-9.39469	-12.4432
s__Acidaminococcus fermentans	GCF_000025305.1	True	GATCACCTCCTTTCT	True	False	False	False	False	S21_Loser		-8.46753	-10.6561	-13.1003	-10.3199	-18.8331	-10.6561	-14.2687	-11.5069	-6.85602	-9.39469	-19.1044	-13.7422		-9.39469	-15.6389	-0.96002	-9.98563	-13.1454	-13.1003	-12.321	-9.39469	0	-0.78438	-13.1454	-14.8051	-11.2036			-7.40799	-13.7422	-13.7422	-8.46753	-11.7728	-11.1818	-10.6561	-8.46753	-11.0206	-9.72894	-9.39469
s__Dolichospermum sp001277295	GCF_001277295.1	True	GATCACCTCCTTTTA	True	False	False	False	False	S21_Loser	-2.68108	-5.21944	-4.4852	-6.74427	-1.81542	-3.56583	-0.78438	-3.60793	-3.60793	-1.06957	0	0	-5.81039	-0.832615	-1.74402	-5.21944	-0.78438	-3.60823	0	0	-6.85602	-5.21944	0	-8.33515	-4.53538	-3.27203	0			-0.317735	-13.1003	-0.359835	-0.78438	-0.359835	0	0	-0.272315	-7.62085	0	-2.57153
s__Brevibacillus brevis_D	GCF_000010165.1	True	GATCACCTCCTTTCT	True	False	False	False	False	S21_Loser	-11.1818	-15.0036	-9.39469	-7.07374	-9.39469	-15.6389	-10.6561	-16.1041	-9.98563	-10.3218	-10.3218	-16.2078	-13.7422		-15.9732	-14.7118	-16.0559	-10.3199	-14.5963	-15.6389	-12.321	-9.56109	-10.3218	-13.8894	-14.8051	-14.8051	-12.8151			-9.54766	-12.8633	-13.7422	-8.46753	-13.1454	-12.8151	-14.2687	-12.107	-14.7569	-12.6572	-8.46753
s__Mogibacterium diversum	GCF_002998925.1	True	GATCACCTCCTTTCT	True	False	False	False	True	S21_Loser		-8.64317	-12.4432	-12.6572	-9.98563	-14.7118	-9.39469	-11.5088	-14.4689	-8.46753	-11.1818	-11.5088	-14.8051		-8.46753	-8.46753	-14.2687	-11.5088	-11.5088	-4.6209	-14.7118	-0.78438	-8.46753	-8.46753	-14.7569	-14.8051	-10.2547			-8.46753	-0.78438	-11.5088	-2.57153	-9.05848	-12.8151	-11.5088	-9.89729	-14.4207	-14.7067	-10.8456
s__Staphylococcus xylosus_A	GCF_016774515.1	True	GATCACCTCCTTTCT	True	False	False	False	False	S21_Loser	-9.39469	-8.46753	-9.39469	-10.3218	-10.3218	-13.7422	-14.4689	-13.1454	-10.3218	-1.28533	-10.3218	-14.7067	-7.95547	-6.14659	-10.3218	-7.07374	-12.0588	-9.98563	-14.4207	-14.7118	-12.321	-10.3218	-11.1818	-13.8894	-13.1454	-13.1454	-13.7422			-5.21944	-11.2036	-13.7422	-8.46753	-12.109	-13.7422	-10.6561	-12.109	-11.5088	-7.40799	-10.2716
s__Enterobacter sp000568095	GCF_009755685.1	True	GATCACCTCCTTACC	True	False	False	False	False	S21_Loser	-0.181875	-5.39508	-3.60793	-3.60793	-7.95547	-10.1925	-3.60793	-5.26767	-2.72932	-3.60793	-11.4384	-5.21944	-5.21944	-5.75746	-3.60793	-3.60793	-5.18016	-3.60793	-3.60793	-5.26767	-7.02862	-6.85602	-6.85602	-5.39508	-9.41834	-3.60793	-6.85602			-3.94249	-5.21944	-3.94249	-2.61977	-3.60793	-7.48495	-7.47851	-3.60823	-2.57153	-2.68108	-5.21944
s__Aerococcus sanguinicola	GCF_001543145.1	True	GATCACCTCCTTTCT	True	False	False	False	True	S21_Loser	-0.902845	-8.46753	-9.55801	-6.85602	-10.3218	-14.6694	-13.1454	-10.3218	-9.39469	-9.72894	-10.3218	-14.8051	-14.6694		-7.95547	-9.39469	-10.6561	-10.3218	-9.89729	-7.95547	-14.1687	-8.46753	-8.46753	-11.2036	-14.4689	-14.317	-7.95547			-9.39469	-13.1003	-9.39469	-6.85602	-12.6572	-13.7422	-10.2716	-10.6561	-9.85217	-9.40913	-9.39469
s__Blattabacterium punctulatus	GCF_000236405.1	True	GAACATCTCTTTTTT	True	True	True	False	False	S21_Loser	0	0	-8.02599	-4.35281	-0.53198	0	-4.06874	0	0	-1.24489	0	0	-0.44446	0	-1.28729	0	0	-1.28729	-4.01855	-0.580215	0	-0.317735	0	0	-1.28729	-4.06874	0			-3.09237	-1.24489	0	0	0	0	0	-0.53198	0	0	0
s__Turicibacter sp001543345	GCF_001543345.1	True	GATCACCTCCTTTCT	True	False	False	False	False	S21_Loser		-8.46753	-10.3218	-12.109	-10.6561	-14.6192	-14.4689	-14.317	-12.107	-12.8092	-8.46753	-13.0952	-12.8151		-10.2547	-6.85602	-14.8824	-8.46753	-13.1454	-13.1003	-12.6572	-10.2547	-10.3218	-12.8151	-14.8051	-14.5963	-12.8151			-5.41711	-12.8151	-14.6192	-8.46753	-14.9325	-16.5159	-10.3218	-12.6572	-9.12312	-7.40799	-10.3218
s__Yersinia aleksiciae	GCF_001047675.1	True	GATCACCTCCTTACC	True	False	False	False	False	S21_Loser	-0.181875	-5.39508	-3.60793	-3.60793	-7.95547	-10.1925	-3.60793	-5.26767	-2.72932	-3.60793	-11.4384	-5.21944	-5.21944	-5.75746	-3.60793	-3.60793	-5.18016	-3.60793	-3.60793	-5.26767	-9.85217	-6.85602	-6.85602	-5.39508	-9.41834	-3.60793	-8.51577			-3.94249	-5.21944	-3.94249	-2.61977	-3.60793	-7.48495	-10.1925	-3.60823	-2.57153	-5.75746
s__Pseudomonas_E sp003014915	GCF_003852315.1	True	GATCACCTCCTTAAT	True	False	False	False	False	S21_Loser	-0.78438	-0.78438	-3.60793	-5.21944	-3.60793	-0.78438	-5.05133	-5.21944	-1.06957	-3.60793	-2.68108	-3.60793	-3.60793	-3.60793	-3.60823	-2.68108	-6.09156	-8.40567	-3.60793	-6.48085	-2.57153	-6.85602	-7.1813	-5.39508	-8.99789	-2.57153	-9.95243			-3.94249	-5.21944	-3.60793	-3.60793	-4.94015	-3.60793	-6.70434	-4.94015	-2.70725	-5.21944	-3.94249
s__Pseudomonas_E kribbensis	GCF_003352185.1	True	GATCACCTCCTTAAT	True	False	False	False	False	S21_Loser	-0.78438	-0.78438	-3.60793	-5.21944	-3.60793	-0.78438	-5.05133	-5.21944	-1.06957	-3.60793	-2.68108	-3.60793	-3.60793	-3.60793	-3.60823	-2.68108	-6.09156	-8.40567	-3.60793	-6.48085	-2.57153	-6.85602	-7.1813	-5.39508	-8.99789	-2.57153	-9.95243			-3.94249	-5.21944	-3.60793	-3.60793	-4.6209	-3.60793	-6.70434	-4.94015	-2.70725	-5.21944	-3.94249
s__Loigolactobacillus coryniformis	GCF_002706425.1	True	GATCACCTCCTTTCT	True	False	False	False	False	S21_Loser	-9.39469	-8.46753	-9.39469	-6.85602	-10.3218	-15.6389	-10.2547	-11.7728	-9.39469	-10.6561	-12.109	-11.2208	-11.2036	-6.85602	-5.46223	-13.7422	-1.71153	-10.3199	-12.109	-13.1003	-12.321	-9.39469	-8.46753	-11.2036	-14.4689	-13.1454	-13.406			-9.49747	-14.7118	-11.1818	-6.85602	-13.0952	-13.7422	-13.1454	-9.98563	-9.85217	-7.07374	-9.72894
s__Stenotrophomonas maltophilia_AJ	GCF_001274595.1	True	GATCACCTCCTTTTG	True	False	False	False	False	S21_Loser	-0.359835	-5.21944	-3.60823	-8.66879	-0.78438	-5.78649	-6.14659	-3.52041	-2.57153	-4.86963	-4.19918	-2.82794	-3.60793	-3.94249	-0.359835	-2.68108	-3.60823	-6.14659	-4.44527	-2.68108	-0.272315	-6.85602	-5.39508	-3.94249	-6.14659	-3.94249	-10.2215			-3.60793	-8.46753	-3.60793	-0.359835	-6.14659	-6.48085	-5.39508	-3.60823	0	-3.52041	-3.94249
s__Shewanella sp002966515	GCF_002966515.1	True	GATCACCTCCTTACC	True	False	False	False	False	S21_Loser	-0.96002	-3.04345	-5.21944	-3.60793	-6.70434	-10.1925	-3.60793	-5.75746	-2.72932	-5.21944	-2.72932	-3.60793	-7.47851	-4.11775	-3.60793	-3.94249	-5.18016	-5.21944	-3.60793	-5.21944	-10.177	-3.94249	-6.14659	-5.39508	-7.48495	-3.60793	-7.47851			-3.94249	-5.21944	-4.94659	-2.61977	-3.60793	-6.85602	-5.21944	-4.94015	-2.57153	-3.60793	-5.21944
s__Mesoplasma florum	GCF_000008305.1	True	GATCACCTCCTTTCT	True	False	False	False	False	S21_Loser		-7.40799	-8.48228	-7.07374	-7.07374	-10.3218	-11.5088	-4.53538	-7.07374	-8.64317	-7.40799	-13.1454	-8.97044		-0.832615	-0.78438	-7.40799	-7.07374	-11.0689	-7.95547	-3.60793	-6.85602	-0.832615	-8.46753	-5.21944	-8.14803	-10.2547			-10.2547	-8.46753	-8.46753	-7.02355	-5.21944	-11.557	-9.49747	-11.1818	-2.57153	-9.89729	-7.07374
s__Thalassolituus oleivorans	GCF_000355675.1	True	GATCACCTCCTTAAA	True	False	False	False	False	S21_Loser	-2.57153	-3.04345	-5.21944	-10.7266	-4.11775	-6.48085	-3.60793	-5.39508	-2.72932	-3.60793	-2.68108	-3.60793	-3.60793	-7.47851	-5.21944	-6.09156	-4.44527	-3.94249	-3.94249	-9.33925	-9.38902	-6.14659	-9.05848	-3.94249	-6.70434	-2.61977	-6.70434			-4.94659	-5.21944	-5.21944	-1.71153	-8.40567	-5.37242	-6.70434	-5.8673	-3.04345	-8.40567	-5.21944
s__UBA7405 sp000755535	GCF_017348915.1	True	GATCACCTCCTTACC	True	False	False	False	False	S21_Loser	-0.181875	-5.39508	-3.60793	-3.60793	-7.95547	-10.1925	-3.60793	-5.26767	-2.72932	-3.60793	-11.4384	-5.21944	-5.21944	-5.75746	-3.60793	-3.60793	-5.18016	-3.60793	-3.60793	-5.26767	-7.02862	-6.85602	-6.85602	-5.39508	-9.41834	-3.60793	-6.85602			-3.94249	-5.21944	-3.94249	-2.61977	-3.60793	-7.48495	-7.47851	-3.60823	-2.57153	-2.68108	-5.21944
s__Clostridium_AD estertheticum	GCF_001877035.1	True	GATCACCTCCTTTCT	True	False	False	False	False	S21_Loser	-7.02355	-10.8456	-10.6561	-12.8151	-10.6561	-20.1336	-9.39469	-13.1454	-12.8092	-10.3218	-9.39469	-15.2595	-12.8633		-11.2036	-16.7379	-14.9325	-9.39469	-12.8092	-15.4557	-12.321	-10.6561	-10.3218	-12.8151	-14.7569	-14.9325	-12.8151			-10.3218	-13.8894	-10.2547	-9.05848	-13.1454	-14.0765	-14.2687	-9.39469	-11.0206	-8.46753	-10.2547
s__Thermodesulfobacterium commune	GCF_000734015.1	True	GATCACCTCCTTTCT	True	False	False	False	False	S21_Loser		-10.3218	-12.0588	-11.1818	-12.109	-10.3218	-7.02355	-9.39469	-11.1818	-6.73754	-9.39469	-3.60793	-8.46753		-12.109	-11.1818	-7.07686	-8.2843	-12.0409	-9.98563	-10.3218	-6.14659	-10.9512	-6.30991	-6.30991	-9.85217	-9.07799			-7.69336	-11.1818	-8.62051	-8.46753	-16.1262	-6.85602	-9.07799	-6.14659	-9.40913	-12.4432	-10.2547
s__Campylobacter_B ureolyticus	GCF_013372225.1	True	GATCACCTCCTTTCT	True	False	False	False	False	S21_Loser	-0.832615	-6.14659	-4.86963	-6.14659	-0.78438	-0.78438	-4.86963	-0.96002	-4.86963	-4.86963	-5.21944	-0.78438	-0.78438		-10.2547	-6.14659	-2.78582	-4.53538	-9.01867	-2.63868	-7.77751	-3.60793	-5.21944	-5.37242	-3.60823	-6.48085	-0.78438			-2.21414	-3.37756	-6.14659	-2.57153	-7.07374	-0.78438	-5.39508	-0.360135	-2.61977	-0.78438	-2.16901
s__Phaeobacter piscinae	GCF_002407245.1	True	GATCACCTCCTTTCT	True	False	False	False	False	S21_Loser	-4.53538	-4.53538	-6.48085	-7.40799	-4.53538	0	-4.86963	-6.73754	-3.60793	-1.28729	-9.98563	-3.22884	-4.53538	-2.72932	-7.07374	-7.07374	-6.14659	-4.53538	-8.63424	-2.57153	-7.57261	-9.85217	-1.72598	-6.85602	-7.57261	-6.09156	-9.39469			-6.14659	-3.60793	-7.35893	-2.68108	-5.26767	-7.07374	-9.39469	-4.53538	-3.60823	-5.21944	-7.02355
s__Rhizobium leguminosarum_K	GCF_002953715.1	True	GATCACCTCCTTTCT	True	False	False	False	False	S21_Loser	-2.68108	-7.07374	-10.2716	-0.78438	-4.53538	-7.07374	-0.96002	-6.14659	-6.14659	-3.60823	-1.2371	-4.19918	-6.14659	-4.53538	-8.97044	-6.14659	-4.53538	-6.73754	-8.92025	-3.60793	-8.48228	-4.5947	-5.39508	-4.86963	-6.73754	-6.09156	-2.68108			-8.97044	-3.60793	-5.46223	-2.30247	-3.48944	-6.85602	-3.60793	-7.07374	-3.60823	-2.63868	-6.14659
s__Campylobacter_A concisus	GCF_001298465.1	True	GATCACCTCCTTTCT	True	False	False	False	False	S21_Loser	-1.74402	-6.14659	-4.86963	-5.21944	-0.78438	-0.78438	-4.86963	-0.96002	-4.86963	-0.78438	-2.78582	-0.78438	-0.78438		-10.2547	-7.02355	-5.37242	-0.78438	-9.01867	-2.57153	-7.57261	-3.60793	-6.85602	-4.53538	-3.60823	-4.86963	-0.78438			-0.78438	-1.18901	-6.14659	-2.57153	-6.73754	-1.2371	-5.39508	-0.78438	-6.14659	-0.78438	-0.78438
s__Prevotella oris	GCF_900637655.1	True	GAACACCTCCTTTCT	True	False	True	False	False	S21_Loser	0	0	0	0	-3.82565	0	-0.832615	0	-0.78438	0	-1.06957	0	0	-0.360135	0	0	-1.2371	-10.2716	-0.359835	-0.902845	0	0	0	0	0	-9.55801	-6.85602			-9.39469	0	0	0	0	0	0	0	0	0	-0.360135
s__Campylobacter_A sp004803835	GCF_004803835.1	True	GATCACCTCCTTTCT	True	False	False	False	False	S21_Loser	-0.78438	-6.14659	-4.86963	-5.21944	-0.78438	-0.78438	-4.86963	-0.96002	-4.86963	-0.78438	-0.78438	-0.78438	-0.78438		-10.2547	-6.14659	-9.07799	-0.78438	-9.01867	-2.57153	-7.57261	-3.60793	-6.85602	-4.53538	-3.60823	-6.48085	-0.78438			-2.57153	-1.18901	-6.14659	-2.57153	-6.73754	-1.2371	-5.39508	-3.60823	-2.78582	-0.78438	-2.16901
s__Paenibacillus lautus_A	GCF_014863545.1	True	GATCACCTCCTTTCT	True	False	False	False	False	S21_Loser	-11.5161	-12.8151	-9.39469	-7.07374	-12.109	-15.6389	-13.9827	-16.1041	-10.3218	-10.6561	-13.9827	-18.9646	-14.2295	-18.8165	-16.5641	-16.9003	-14.2687	-9.01867	-12.8092	-14.7118	-12.321	-10.3218	-9.39469	-7.95547	-14.7569	-16.544	-12.8151			-6.30991	-12.8151	-13.7422	-9.39469	-12.6572	-13.7422	-14.2687	-10.3218	-12.8092	-13.0952	-10.3029
s__Wolbachia sp000376585	GCF_000376585.1	True	GATTACCTCCTTAGG	True	False	False	True	False	S21_Loser	0	-6.85602	-4.94015	-0.359835	-2.57153	0	-0.96002	-7.47851	-3.60793	-0.359835	0	-0.359835	-6.72701	-0.359835	-5.39508	-2.57153	-3.60793	-8.02766	-2.57153	-3.90346	-12.5138	-2.57153	-0.359835	-2.68108	-3.22553	-3.60793	-5.21944			-7.19101	-5.81039	-3.60793	-2.11631	-3.95169	-4.83061	-5.46246	-5.81257	-1.07	-3.60793	-10.9023
s__Thermoanaerobacter pseudethanolicus	GCF_000019085.1	True	GATCACCTCCTTTCT	True	False	False	False	False	S21_Loser		-12.8151	-10.3218	-13.7422	-9.39469	-16.5661	-10.3218	-15.7802	-13.1454	-10.6561	-9.39469	-17.0048	-12.8151		-13.1003	-16.9003	-14.2687	-12.109	-14.9325	-15.9732	-12.321	-11.1818	-9.39469	-13.8894	-13.1454	-14.2687	-13.7422			-9.72894	-14.8165	-13.7422	-11.1818	-14.9325	-12.8151	-14.4444	-10.3218	-9.07799	-12.6572	-10.2547
s__Clostridium_G cochlearium	GCF_900187165.1	True	GATCACCTCCTTTCT	True	False	False	False	False	S21_Loser	-9.07799	-11.1818	-10.6561	-12.8151	-10.6561	-20.1336	-9.39469	-14.7569	-13.0952	-10.3218	-9.39469	-14.0765	-12.8151		-11.2036	-16.5661	-14.5963	-9.39469	-12.8092	-7.57261	-12.321	-12.109	-11.1818	-14.0765	-14.7569	-14.9325	-12.8151			-8.12762	-15.1508	-12.8151	-9.39469	-13.1454	-14.6192	-14.2687	-11.1818	-11.557	-8.46753	-12.109
s__Lysinibacillus sphaericus	GCF_002982115.1	True	GATCACCTCCTTTCT	True	False	False	False	False	S21_Loser	-10.6561	-8.46753	-10.6561	-10.3218	-10.6561	-13.7422	-13.1454	-16.1041	-10.2716	-10.6561	-12.109	-12.8092	-14.6694		-10.2547	-11.2036	-12.109	-9.39469	-12.107	-14.7118	-12.321	-9.39469	-10.6561	-12.8151	-14.7569	-16.2078	-11.2036			-9.56109	-12.8151	-13.7422	-8.46753	-14.5963	-13.7422	-12.6572	-10.3218	-11.5088	-6.14659	-10.2547
s__Pseudomonas_E sp003852235	GCF_003852235.1	True	GATCACCTCCTTAAT	True	False	False	False	False	S21_Loser	-0.78438	-0.78438	-3.60793	-5.21944	-3.60793	-0.78438	-5.05133	-5.21944	-1.06957	-3.60793	-2.68108	-3.60793	-3.60793	-3.60793	-3.60823	-2.68108	-6.09156	-8.40567	-3.60793	-6.48085	-2.57153	-6.85602	-7.1813	-5.39508	-8.99789	-2.57153	-9.95243			-3.94249	-5.21944	-3.60793	-3.60793	-4.94015	-3.60793	-6.70434	-4.94015	-2.70725	-5.21944	-3.94249
s__Stenotrophomonas rhizophila_A	GCF_001704155.1	True	GATCACCTCCTTTTG	True	False	False	False	False	S21_Loser	-0.359835	-5.21944	-5.79678	-7.07374	-0.78438	-5.78649	-4.19918	-2.63868	-2.57153	-4.86963	-4.19918	-2.82794	-3.60793	-3.94249	-2.82794	-4.4852	-3.60823	-6.14659	-4.44527	-2.68108	-0.272315	-4.18354	-5.39508	-3.94249	-6.14659	-3.94249	-5.41235			-3.60793	-6.85602	-3.60793	-0.359835	-6.14659	-3.94249	-5.39508	-3.60823	-3.60823	-3.52041	-3.94249
s__Alistipes communis	GCF_006542665.1	True	GAACACCTCCTTTCT	True	False	True	False	False	S21_Loser	-1.53402	-0.360135	-1.28729	-4.53538	-2.97294	0	-1.28729	0	-0.359835	-3.60823	0	-4.53538	-3.82565	-0.360135	-1.06957	0	-0.902845	-8.46753	-1.28729	0	0	0	0	0	-0.359835	-10.6413	-0.40837			-9.39469	-10.6561	-1.28729	0	-2.21414	0	0	0	0	-2.21414	0
s__Serratia surfactantfaciens	GCF_001642805.2	True	GATCACCTCCTTACC	True	False	False	False	False	S21_Loser	-0.181875	-5.39508	-3.60793	-3.60793	-5.39508	-10.1925	-3.60793	-5.26767	-2.72932	-3.60793	-4.6209	-5.21944	-5.21944	-5.75746	-3.60793	-3.60793	-5.18016	-3.60793	-3.60793	-5.26767	-9.85217	-6.85602	-6.85602	-5.39508	-9.41834	-3.60793	-8.51577			-3.94249	-5.21944	-3.94249	-2.61977	-3.60793	-7.48495	-10.1925	-3.60823	-2.57153	-5.75746	-5.21944
s__Pseudomonas_E allokribbensis	GCF_014863605.1	True	GATCACCTCCTTAAT	True	False	False	False	False	S21_Loser	-0.78438	-0.78438	-3.60793	-5.21944	-3.60793	-0.78438	-5.05133	-5.21944	-1.06957	-3.60793	-2.68108	-3.60793	-3.60793	-3.60793	-3.60823	-2.68108	-6.09156	-8.40567	-3.60793	-6.48085	-2.57153	-6.85602	-7.1813	-5.39508	-8.99789	-2.57153	-9.95243			-3.94249	-5.21944	-3.60793	-3.60793	-4.6209	-3.60793	-6.70434	-4.94015	-2.70725	-5.21944	-3.94249
s__Neisseria subflava	GCF_005221305.1	True	GATCACCTCCTTTCT	True	False	False	False	False	S21_Loser	-3.52041	-0.78438	-0.832615	-4.52942	-3.60793	-0.78438	-4.53538	-5.21944	-0.78438	-4.53343	-3.60823	-2.68108	-0.78438	-0.78438	-3.60793	-0.78438	-5.13192	-2.63868	-2.63868	-5.21944	-0.78438	-6.85602	-3.60823	-4.53538	-5.13192	-3.60793	-3.60793			-3.60793	-10.3029	-5.21944	-1.06957	-2.57153	-3.60793	-7.07374	-4.53538	-5.39508	-2.68108	-6.14659
s__Serratia symbiotica	GCF_000821185.2	True	GATCACCTCCTTACC	True	False	False	False	False	S21_Loser	-0.181875	-5.39508	-3.60793	-3.60793	-5.39508	-10.1925	-3.60793	-5.26767	-2.72932	-3.60793	-11.4384	-5.21944	-5.21944	-5.75746	-3.60793	-3.60793	-5.18016	-3.60793	-3.60793	-5.26767	-9.85217	-6.85602	-6.85602	-5.39508	-9.41834	-3.60793	-8.51577			-3.94249	-5.21944	-3.94249	-2.61977	-3.60793	-7.48495	-10.1925	-3.60823	-2.57153	-5.75746	-5.21944
s__Pseudomonas_E koreensis_C	GCF_001605965.1	True	GATCACCTCCTTAAT	True	False	False	False	False	S21_Loser	-0.78438	-0.78438	-3.60793	-5.21944	-3.60793	-0.78438	-3.60793	-5.21944	-1.06957	-3.60793	-2.68108	-3.60793	-3.60793	-3.60793	-4.94015	-2.68108	-6.09156	-9.50466	-3.60793	-6.48085	-2.57153	-6.85602	-7.1813	-5.39508	-8.99789	-2.57153	-9.95243			-3.94249	-5.21944	-3.60793	-3.60793	-4.6209	-3.60793	-6.70434	-4.94015	-2.70725	-5.21944	-3.94249
s__Comamonas testosteroni_B	GCF_000739375.1	True	GATCACCTCCTTTCT	True	False	False	False	False	S21_Loser	-1.33552	-5.39508	-3.60793	-0.78438	-3.60793	-0.78438	-5.39508	-5.21944	-6.14659	-2.68108	-1.74402	-3.27203	-3.60793	-9.02976	-3.60823	-0.78438	-0.78438	-5.39508	-5.37242	-3.60823	0	-6.85602	-9.0153	-3.60793	-7.07374	-6.14659	-6.14659			-6.14659	-7.40799	-6.14659	-2.21414	-3.60793	-2.97294	-7.07374	-5.7672	-6.14659	-6.20621	-5.21944
s__Mesorhizobium opportunistum	GCF_000176035.2	True	GATCACCTCCTTTCT	True	False	False	False	False	S21_Loser	-2.83376	-9.01867	-9.55801	-0.832615	-3.60823	-7.07374	-2.16395	-9.39469	-3.48944	-3.60823	-1.2371	-3.60793	-3.60793	-4.53538	-3.60823	-5.21944	-3.60823	-14.2295	-5.39508	-1.74402	-2.21414	-4.5947	-3.94249	-4.53538	-7.07179	-5.26767	-3.94249			-7.35893	-4.6209	-2.63868	-6.63382	-3.48944	-5.21944	-3.60793	-4.86963	-3.60823	-1.72598	-6.14659
s__Synechococcus_C sp002500205	GCF_014279775.1	True	GATCACCTCCTAACA	True	False	False	False	False	S21_Loser	-0.832615	0	-0.359835	0	-3.37756	-1.74402	-1.60454	-1.06957	0	-4.11775	-0.78438	0	-0.181875	-3.37756	-3.1906	0	-5.21944	-0.272615	0	-1.27672	-1.06957	0	-7.69336	-0.272615	-10.2547	0	-1.06957			0	-1.74402	-0.272615	-0.359835	-12.8151	-1.81542	-6.85602	0	0	-1.60454	-1.81542
s__Kuenenia stuttgartiensis	GCF_900232105.1	True	GATCACCTCCTTTCT	True	False	False	False	False	S21_Loser	-3.60793	-8.19627	-0.78438	-1.06957	-0.55401	-8.46753	-3.60793	-3.71297	-1.28729	-5.26767	-9.85217	-2.83376	-8.97044		-4.53538	-0.78438	-8.46753	-0.181875	-2.21414	-9.05848	-7.07374	-4.86963	-5.39508	-2.57153	-2.61977	-0.78438	-4.6209			-10.2547	-4.19918	-5.21944	-3.27203	-7.1813	-5.7672	-9.55801	-4.19918	-2.78582	-6.48085	-2.21414
s__Weissella hellenica_B	GCF_006777025.1	True	GATCACCTCCTTTCT	True	False	False	False	False	S21_Loser	-8.46753	-6.85602	-9.39469	-6.85602	-14.317	-10.3218	-9.98563	-8.46753	-9.89729	-9.56109	-11.5088	-9.12312	-12.109	-11.1818	-6.20621	-6.85602	-11.4586	-8.46753	-13.0952	-6.85602	-12.8092	-9.39469	-8.46753	-7.07374	-12.8092	-13.1454	-13.7422			-3.48944	-8.46753	-10.6561	-6.85602	-12.6572	-12.4432	-9.39469	-10.3218	-5.39508	-6.48085	-6.85602
s__Staphylococcus hyicus	GCF_000816085.1	True	GATCACCTCCTTTCT	True	False	False	False	False	S21_Loser	-9.39469	-8.46753	-9.39469	-10.3218	-10.3218	-13.7422	-14.4689	-13.1454	-10.6561	-9.39469	-10.3218	-14.7067	-7.95547	-7.40799	-10.3218	-7.07374	-12.0588	-9.98563	-14.7569	-12.8151	-12.321	-10.3218	-11.1818	-13.8894	-13.1454	-13.1454	-13.7422			-5.21944	-11.2036	-13.7422	-8.46753	-11.7728	-13.7422	-10.6561	-12.109	-11.5088	-7.40799	-10.3218
s__Ehrlichia chaffeensis	GCF_000013145.1	True	GATTACCTCCTTTTA	True	False	False	False	False	S21_Loser	-0.78438	-5.21944	-6.7507	0	-2.57153	-0.78438	-4.31809	-12.5873	-3.60793	-3.90346	-3.90346	-2.57153	-6.85602	-3.95169	-2.29195	-2.63868	-0.359835	-1.06957	-4.4944	-4.86963	-8.46753	-3.60793	-2.72932	-6.08185	-0.359835	-2.57153	-5.21944			-2.57153	-3.60793	-6.85602	0	-5.93604	-7.19101	-0.359835	-5.39508	-7.97898	-3.60793	-5.39508
s__Desulfitobacterium hafniense	GCF_000021925.1	True	GATCACCTCCTTTCT	True	False	False	False	False	S21_Loser		-19.1044	-10.6561	-13.7422	-10.3218	-16.7291	-10.3218	-13.4946	-14.317	-8.46753	-9.21146	-18.6645	-10.4294		-8.64317	-15.9732	-11.557	-8.19627	-13.1454	-15.7919	-12.321	-10.2547	-10.3218	-13.8894	-14.7569	-14.4207	-11.2036			-6.85602	-18.0791	-13.7422	-6.85602	-12.6572	-14.6694	-12.6572	-10.3218	-9.89729	-13.6948	-11.1818
s__Clostridium_B ljungdahlii	GCF_000143685.1	True	GATCACCTCCTTTCT	True	False	False	False	False	S21_Loser	-5.26767	-8.46753	-10.6561	-12.8633	-9.39469	-19.2629	-9.39469	-13.1454	-12.321	-10.3218	-11.1818	-14.6192	-12.8151		-11.2036	-17.9993	-14.9325	-9.39469	-12.8092	-14.8648	-12.321	-9.98563	-10.3218	-12.8151	-14.7569	-13.1454	-12.8151			-6.48085	-14.8165	-12.8151	-0.832615	-13.1454	-14.6694	-14.317	-9.39469	-11.5088	-10.2547	-12.109
s__Campylobacter_A concisus_I	GCF_003048775.2	True	GATCACCTCCTTTCT	True	False	False	False	False	S21_Loser	-1.74402	-6.14659	-4.86963	-5.21944	-0.78438	-0.78438	-4.86963	-0.96002	-4.86963	-0.78438	-2.78582	-0.78438	-0.78438		-10.2547	-7.02355	-5.37242	-0.78438	-9.01867	-2.57153	-7.57261	-3.60793	-6.85602	-4.53538	-3.60823	-4.86963	-0.78438			-0.78438	-1.18901	-6.14659	-2.57153	-6.73754	-1.2371	-5.39508	-0.78438	-6.14659	-0.78438	-5.21944
s__Stenotrophomonas sp002192255	GCF_002192255.1	True	GATCACCTCCTTTTG	True	False	False	False	False	S21_Loser	-0.359835	-5.21944	-3.60823	-8.66879	-0.78438	-5.78649	-6.14659	-3.52041	-2.57153	-4.86963	-4.19918	-2.82794	-3.60793	-3.94249	-0.359835	-2.68108	-3.60823	-6.14659	-4.44527	-2.68108	-0.272315	-6.85602	-5.39508	-3.94249	-6.14659	-3.94249	-10.2215			-3.60793	-8.46753	-3.60793	-0.359835	-6.14659	-6.48085	-5.39508	-3.60823	0	-3.52041	-3.94249
s__Kluyvera ascorbata_B	GCF_014168815.1	True	GATCACCTCCTTACC	True	False	False	False	False	S21_Loser	-0.181875	-5.39508	-3.60793	-3.60793	-7.95547	-10.1925	-3.60793	-5.26767	-2.72932	-3.60793	-11.4384	-5.21944	-5.21944	-5.75746	-3.60793	-3.60793	-5.18016	-3.60793	-3.60793	-5.26767	-7.02862	-6.85602	-6.85602	-5.39508	-9.41834	-3.60793	-6.85602			-3.94249	-5.21944	-3.94249	-2.61977	-3.60793	-7.48495	-7.47851	-3.60823	-2.57153	-2.68108	-5.21944
s__Cobetia marina	GCF_001720485.1	True	GATCACCTCCTTATC	True	False	False	False	False	S21_Loser	-3.37756	-5.21944	-5.21944	-7.47851	-2.78582	-6.14659	-3.60823	-5.21944	-4.12418	-3.60793	-2.68108	-3.60793	-3.60793	-6.25444	-3.60793	-3.60823	-7.02862	-10.2547	-5.39508	-8.57751	-7.02862	-6.85602	-5.21944	-6.14659	-6.71077	-2.61977	-5.21944			-5.39508	-3.60793	-3.60793	-9.38902	-3.60793	-5.81039	-13.106	-8.3077	-0.78438	-3.60793	-5.21944
s__Cronobacter muytjensii	GCF_001277195.1	True	GATCACCTCCTTACC	True	False	False	False	False	S21_Loser	-0.181875	-5.39508	-3.60793	-3.60793	-7.95547	-10.1925	-3.60793	-5.26767	-2.72932	-3.60793	-11.4384	-5.21944	-5.21944	-5.75746	-3.60793	-3.60793	-5.18016	-3.60793	-3.60793	-5.26767	-7.02862	-6.85602	-6.85602	-5.39508	-10.1989	-3.60793	-6.85602			-3.94249	-5.21944	-4.94659	-2.61977	-3.60793	-7.48495	-7.47851	-3.60823	-2.57153	-2.68108	-5.21944
s__Methylopumilus planktonicus	GCF_000981505.1	True	GATCACCTCCTTTCT	True	False	False	False	False	S21_Loser	-2.68108	-3.60793	-0.359835	-5.21944	-2.57153	-6.14659	-2.57153	-5.21944	-0.78438	-7.12197	-2.63868	-3.60823	-3.60793	-2.57153	-6.48085	-0.359835	-3.82565	-5.21944	-5.39508	-0.78438	-0.359835	-6.85602	-5.41711	-3.60823	-2.21414	-0.78438	-6.14659			-6.14659	-9.40913	-5.21944	-0.96002	-3.60793	0	-3.82565	-3.60793	-2.57153	-4.53538	-6.14659
s__Edwardsiella anguillarum	GCF_000264765.2	True	GATCACCTCCTTACC	True	False	False	False	False	S21_Loser	-0.181875	-5.39508	-3.60793	-3.60793	-7.95547	-10.1925	-3.60793	-5.26767	-2.72932	-3.60793	-11.4384	-5.21944	-5.21944	-5.75746	-3.60793	-3.60793	-5.18016	-3.60793	-3.60793	-5.26767	-9.85217	-6.85602	-6.85602	-5.39508	-10.1989	-3.60793	-6.85602			-3.94249	-5.21944	-4.94659	-2.61977	-3.60793	-7.48495	-10.1925	-3.60823	-2.57153	-2.70725	-5.21944
s__Pseudomonas_E glycinae	GCF_001594225.2	True	GATCACCTCCTTAAT	True	False	False	False	False	S21_Loser	-0.78438	-0.78438	-3.60793	-5.21944	-3.60793	-0.78438	-5.05133	-5.21944	-1.06957	-3.60793	-2.68108	-3.60793	-3.60793	-3.60793	-3.60823	-2.68108	-6.09156	-8.40567	-3.60793	-6.48085	-2.57153	-6.85602	-7.1813	-5.39508	-8.99789	-2.57153	-9.95243			-3.94249	-5.21944	-3.60793	-3.60793	-4.6209	-3.60793	-6.70434	-4.94015	-2.70725	-5.21944	-3.94249
s__Acinetobacter cumulans	GCF_003024525.3	True	GATCACCTCCTTAAC	True	False	False	False	False	S21_Loser	0	-3.9706	-6.68461	-7.47851	-3.60793	-7.47851	-2.57153	-7.47851	-4.11775	-3.60793	-1.06957	-5.26767	-3.60793	-5.39508	-3.60793	-2.57153	-4.44527	-7.47851	-3.60823	-6.14659	-3.60793	-3.60793	-4.94015	-5.39508	-6.71077	-2.57153	-9.38902			-5.39508	-10.2547	-5.39508	-3.97441	-3.60793	-3.94249	-6.14659	-2.68108	-5.39508	-3.60793	-7.47851
s__Empedobacter falsenii_A	GCF_013488205.1	True	GAACATCTCATATTT	True	True	True	False	False	S21_Loser	-4.98907	0	-0.53198	0	-2.25653	0	0	0	-0.716395	0	0	0	0	0	0	0	0	0	0	-3.35553	-0.53198	0	-0.580215	0	0	0	0			-0.38214	-0.53198	0	-0.38214	-0.53198	0	0	0	0	0	0
s__Thermoanaerobacterium thermosaccharolyticum	GCF_000145615.1	True	GATCACCTCCTTTCT	True	False	False	False	False	S21_Loser		-14.7118	-10.3218	-13.7422	-9.39469	-15.6389	-8.46753	-3.60793	-9.39469	-10.6561	-1.28729	-17.0048	-13.8894		0	-17.9993	-14.7569	-9.39469	-14.4689	-15.9732	-12.321	-11.1818	-9.39469	-8.46753	-13.1454	-14.9325	-12.8151			-7.02862	-12.8633	-12.8151	-11.1818	-14.9325	-12.8151	-12.6572	-9.39469	-10.177	-13.1454	-10.2547
s__Paraburkholderia caribensis	GCF_002902945.1	True	GATCACCTCCTTTCC	True	False	False	False	False	S21_Loser	0	-3.60793	-6.14659	-4.86963	-6.87078	-2.16901	-0.78438	-5.21944	-5.37242	-3.60823	-2.68108	-2.68108	-3.60793	-5.39508	-4.53538	-3.60823	-2.97294	-2.68108	-6.14659	-2.92387	-0.78438	-6.85602	-6.85602	-3.60793	-9.89729	-3.60793	-9.56109			-6.14659	0	-5.39508	-1.74402	-2.72932	-6.14659	-3.60793	-3.60823	-5.18016	-5.21944	-5.21944
s__Trichormus sp000009705	GCF_000009705.1	True	GATCACCTCCTTTTA	True	False	False	False	True	S21_Loser	-2.68108	-5.21944	-4.4852	-2.68108	-0.359835	-8.00089	-2.57153	-3.60793	-3.60793	-1.06957	-2.57153	-2.16901	-5.81039	0	0	-5.21944	-1.64966	-3.60823	0	-1.06957	-14.7118	-5.21944	-5.39508	-8.33515	-4.53538	-5.81039	-3.60823			-2.68108	-15.9732	-0.359835	-4.53538	-6.73754	-0.181875	0	0	-7.62085	-0.359835	-2.68108
s__Bacteroides zhangwenhongi	GCF_009193325.2	True	GAACACCTCCTTTCT	True	False	True	False	False	S21_Loser	0	-3.82565	0	0	-1.06957	0	-0.360135	0	0	0	-0.272615	0	0	0	0	0	-1.2371	-10.3218	-0.359835	0	0	0	0	0	0	-11.5069	-8.46753			-10.6561	0	0	0	-2.21414	0	-0.78438	0	0	0	0
s__Trichormus variabilis	GCF_009856605.1	True	GATCACCTCCTTTTA	True	False	False	False	True	S21_Loser	-2.68108	-5.21944	-4.4852	-2.68108	-0.359835	-8.00089	-2.57153	-3.60793	-3.60793	-1.06957	-2.57153	-2.16901	-5.81039	0	0	-5.21944	-1.64966	-3.60823	0	-1.06957	-14.7118	-5.21944	-5.39508	-8.33515	-4.53538	-5.81039	-3.60823			-2.68108	-15.9732	-0.359835	-4.53538	-6.73754	-0.181875	0	0	-7.62085	-0.359835	-2.68108
s__Spiroplasma citri	GCF_001886855.1	True	GATCACCTCCTTTCT	True	False	False	False	False	S21_Loser		-7.07374	-8.97044	-10.2547	-1.34661	-10.3218	-14.7569	-3.82565	-0.78438	-8.46753	-6.14659	-11.5088	-9.98563		-9.56109	-0.78438	-8.14803	-8.97044	-10.2547	-9.89729	-5.21944	-4.86963	-8.46753	-9.39469	-8.14803	-8.97044	-7.07374			-9.38902	-9.05848	-10.3218	-9.72894	-4.4852	-4.4852	-9.39469	-9.85217	-8.97044	-8.97044	-11.1726
s__Psychrobacter cryohalolentis	GCF_000013905.1	True	GATCACCTCCTTATA	True	False	False	False	False	S21_Loser	-2.57153	-2.68108	-5.14794	-5.21944	-3.60793	-0.78438	-3.60823	-8.07074	-4.94015	-5.21944	-2.68108	-5.26767	-3.60793	-4.14245	-3.60793	-0.359835	-3.60793	-6.14659	-3.60823	-6.14659	-3.60793	-6.85602	-6.03915	-5.39508	-5.37242	-5.18016	-4.94015			-2.68108	-6.14659	-5.21944	-2.57153	-3.60793	-6.85602	-5.39508	-4.94015	-7.02862	-9.85545	-3.60793
s__Staphylococcus kloosii	GCF_003019255.1	True	GATCACCTCCTTTCT	True	False	False	False	False	S21_Loser	-9.39469	-8.46753	-9.39469	-10.6561	-10.3218	-13.7422	-14.4689	-13.1454	-10.6561	-9.39469	-10.3218	-14.7067	-7.95547	-13.1454	-8.46753	-7.07374	-12.0588	-10.6561	-14.4207	-14.7118	-12.321	-10.3218	-11.1818	-13.8894	-13.1454	-13.1454	-13.7422			-5.21944	-11.2036	-13.7422	-8.46753	-12.109	-13.7422	-10.6561	-12.109	-11.5088	-7.40799	-9.72894
s__Klebsiella huaxiensis	GCF_003261575.2	True	GATCACCTCCTTACC	True	False	False	False	False	S21_Loser	-0.181875	-5.39508	-3.60793	-3.60793	-7.95547	-10.1925	-3.60793	-5.26767	-2.72932	-3.60793	-11.4384	-5.21944	-5.21944	-5.75746	-3.60793	-3.60793	-5.18016	-3.60793	-3.60793	-5.26767	-7.02862	-6.85602	-6.85602	-5.39508	-9.41834	-3.60793	-6.85602			-3.94249	-5.21944	-3.94249	-2.61977	-3.60793	-7.48495	-7.47851	-3.60823	-2.57153	-2.68108	-5.21944
s__Wolbachia sp000829315	GCF_000829315.1	True	GATTACCTCCTTAGG	True	False	False	True	False	S21_Loser	-3.60823	-6.85602	-4.94659	-0.48521	-2.57153	-3.60823	-0.96002	-5.21944	0	0	0	-2.61977	0	-0.359835	-5.39508	-2.57153	-3.60793	-8.02766	-2.57153	-3.90346	-12.848	-2.57153	-0.359835	0	-3.21909	-7.8456	-8.46753			-7.19101	-5.81039	-3.60793	0	-3.57564	-4.83061	-3.58616	-5.9296	-2.3314	-3.60793	-10.9023
s__Buchnera aphidicola_I	GCF_000009605.1	True	GATCACCTCCTTAAA	True	False	False	False	False	S21_Loser	0	-5.39508	-6.48085	-3.60793	-4.89776	-6.14659	-3.60793	-3.60793	-2.57153	-3.60793	-2.57153	-5.21944	-3.04345	-2.57153	-3.60793	-1.64966	-3.60823	-3.94249	-4.60395	-5.39508	-3.9706	-3.60793	-6.85602	-5.13192	-7.48495	-3.60793	-1.34661			-3.27203	-4.94015	-0.359835	-1.64966	-5.39508	-3.94249	-0.359835	-5.39508	-3.60793	-3.60793	-5.21944
s__Agrobacterium oryzihabitans	GCF_010669145.1	True	GATCACCTCCTTTCT	True	False	False	False	False	S21_Loser	-1.06957	-7.07374	-9.55801	-0.78438	-4.53538	-7.07374	-2.16395	-6.14659	-6.14659	-3.60823	-2.57153	-4.19918	-6.14659	-4.53538	-8.97044	-6.14659	-3.60823	-6.14659	-8.92025	-3.60793	-4.53538	-3.37756	-4.19918	-4.4852	-6.73754	-6.09156	-2.68108			-8.97044	-3.60793	-5.46223	-2.16901	-3.48944	-3.60793	-3.60793	-7.40799	-3.60823	-5.39508	-6.14659
s__Pseudorhizobium flavum	GCF_902502825.2	True	GATCACCTCCTTTCT	True	False	False	True	False	S21_Loser	-1.06957	-7.07374	-9.55801	-0.78438	-4.53538	-2.63868	-2.16395	-6.14659	-6.14659	-3.60823	-0.78438	-4.19918	-6.14659	-4.53538	-8.97044	-6.14659	-3.60823	-6.14659	-7.02355	-3.60793	-11.557	-4.5947	-5.39508	-4.86963	-6.73754	-6.09156	-2.68108			-7.35893	-3.60793	-7.07374	-3.22884	-2.63868	-6.08185	-3.60793	-7.40799	-3.60823	-2.57153	-6.14659
s__Mesorhizobium terrae	GCF_008727715.1	True	GATCACCTCCTTTCT	True	False	False	False	False	S21_Loser	-7.07179	-9.01867	-10.7346	-0.832615	-3.60823	-7.07374	-2.16395	-9.39469	-3.66278	-3.60823	-1.2371	-4.86963	-3.60793	-4.53538	-8.97044	-5.21944	-3.60823	-14.2295	-5.39508	-1.74402	-2.21414	-4.5947	-3.94249	-4.86963	-7.07179	-5.26767	-8.48228			-3.60793	-6.2062	-2.97294	-2.97294	-3.48944	-5.21944	-3.60793	-4.86963	-3.60823	-1.72598	-6.14659
s__Pseudomonas_E cichorii	GCF_018343775.1	True	GATCACCTCCTTAAT	True	False	False	False	False	S21_Loser	-3.37756	-0.78438	-3.60793	-5.21944	-3.60793	-0.78438	-5.05133	-5.21944	-1.06957	-3.60793	-2.68108	-3.60793	-3.60793	-3.60793	-3.60823	-2.68108	-2.57153	-8.4121	-3.60793	-6.48085	-2.57153	-6.85602	-7.1813	-5.39508	-8.99789	-2.57153	-9.95243			-3.94249	-5.21944	-3.60793	-3.60793	-4.94015	-3.60793	-6.70434	-4.94015	-2.70725	-5.21944	-3.94249
s__Granulibacter bethesdensis	GCF_000014285.2	True	GATCACCTCCTTTCA	True	False	False	False	False	S21_Loser	-3.60823	-9.89729	-6.85602	-2.97294	-5.37242	-9.49747	-6.14659	-6.14659	-6.85602	-1.06957	-2.68108	-2.16395	-3.60793	-7.07686	-3.60793	-5.26767	-11.5308	-5.21944	-2.78582	-1.74402	-9.89729	-6.85602	-3.60793	-0.359835	-3.60793	-0.359835	-9.51482			-9.72894	-5.21944	-5.21944	-3.94249	-5.81039	-6.85602	-3.60823	-5.21944	-4.97408	-4.86963	-6.48085
s__Pseudomonas_E sp900187515	GCF_014268445.2	True	GATCACCTCCTTAAT	True	False	False	False	False	S21_Loser	-0.78438	-0.78438	-3.60793	-5.21944	-3.60793	-0.78438	-3.60793	-5.21944	-1.06957	-3.60793	-2.68108	-3.60793	-3.60793	-3.60793	-3.60823	-2.68108	-6.09156	-8.40567	-3.60793	-6.48085	-2.57153	-6.85602	-7.1813	-5.39508	-8.99789	-2.57153	-9.95243			-3.94249	-5.21944	-3.60793	-3.60793	-4.94015	-3.60793	-6.70434	-4.94015	-2.70725	-5.21944	-3.94249
s__Mesorhizobium sp002294945	GCF_003952525.1	True	GATCACCTCCTTTCT	True	False	False	False	False	S21_Loser	-2.83376	-9.01867	-9.55801	-0.832615	-3.60823	-7.07374	-2.16395	-9.39469	-3.66278	-3.60823	-1.2371	-3.60793	-3.60793	-4.53538	-3.60823	-5.21944	-6.73754	-14.2295	-5.39508	-1.74402	-2.21414	-4.5947	-3.94249	-4.53538	-7.07179	-5.26767	-7.02355			-4.86963	-7.869	-2.63868	-6.58559	-3.48944	-5.21944	-3.60793	-5.21944	-3.60823	-4.4852	-6.14659
s__Burkholderia latens_A	GCF_001718795.1	True	GATCACCTCCTTTCC	True	False	False	False	False	S21_Loser	-0.181875	-3.60793	-6.14659	-4.53538	-6.87078	-6.14659	-2.57153	-5.21944	-5.37242	-0.78438	-2.68108	-2.68108	-3.60793	-5.39508	-2.92387	-0.96002	-2.97294	-10.607	-6.14659	-2.92387	-1.74402	-6.85602	-6.85602	-3.60793	-8.62051	-3.60793	-6.48085			-6.14659	-6.85602	-5.39508	-1.74402	-2.72932	-1.74402	-3.60793	-3.60823	-5.18016	-5.21944	-7.07374
s__Vibrio cidicii	GCF_009763805.1	True	GATCACCTCCTTATA	True	False	False	True	False	S21_Loser	-0.181875	-3.94249	-5.21944	-3.60793	-3.04345	-8.84492	-3.60793	-3.60793	-4.23295	-3.60793	-2.72932	-5.21944	-5.21944	-7.02862	-5.21944	-3.60793	-1.71153	-5.21944	-3.60793	-5.26767	-9.85217	-3.60793	-5.21944	-5.81039	-5.21944	-3.60793	-5.21944			-3.94249	-5.21944	-2.57153	-2.61977	-3.60793	-7.48495	-8.84492	-3.60823	-2.57153	-2.68108	-5.21944
s__Legionella sainthelensi	GCF_900637685.1	True	GATCACCTCCTTAAA	True	False	False	False	False	S21_Loser	-0.359835	-3.94249	-3.60793	-5.21944	-1.06957	-1.71153	-2.68108	-3.60793	-5.87374	-0.359835	-2.68108	-3.60793	-3.60793	-7.07686	-5.26767	-3.60793	-2.57153	-6.48085	-3.60793	-3.60793	-3.94249	-9.48051	-3.04345	-7.95547	-9.85217	-10.9512	-3.60793			-8.55864	-10.2547	0	-3.60793	-3.60793	-6.48085	-4.94659	-5.21944	-3.04345	-9.33925	-10.8796
s__Campylobacter_A pinnipediorum	GCF_002021925.1	True	GATCACCTCCTTTCT	True	False	False	False	False	S21_Loser	-0.78438	-6.14659	-4.86963	-5.21944	-0.78438	-6.14659	-0.78438	-0.96002	-4.86963	-0.78438	-4.53538	-0.78438	-0.78438		-10.2547	-7.07374	-5.37242	-0.78438	-9.01867	-2.57153	-7.57261	-3.60793	-6.85602	-10.177	-3.60823	-6.48085	-0.78438			-0.78438	-2.82255	-6.14659	-2.57153	-6.73754	-4.53538	-5.39508	-0.78438	-2.78582	-0.78438	-6.14659
s__Synechococcus_E sp000737575	GCF_000737575.1	True	GATCACCTCCTAACA	True	False	False	False	False	S21_Loser	-5.39508	-0.78438	-3.60793	-1.74402	-1.81542	-1.06957	0	-0.359835	0	-5.77719	0	0	-0.181875	0	-1.85867	-0.832615	0	0	0	-0.272615	0	0	-4.6209	-0.272615	-8.64317	0	-3.60793			-1.18901	-1.74402	0	0	-14.7118	-1.81542	-9.07799	0	0	-0.272615	0
s__Rhodobacter capsulatus_B	GCF_000021865.1	True	GATCACCTCCTTTCT	True	False	False	False	False	S21_Loser	-4.53538	-9.01867	-6.48085	-7.40799	-7.35893	-2.16901	-6.14659	-6.73754	-3.60793	-4.19918	-9.86708	-2.83376	-7.35893	-3.60793	-5.21944	-7.40799	-6.14659	-6.48085	-6.73754	-2.72932	-7.57261	-6.63382	-1.72598	-6.48085	-16.1262	-9.0153	-9.39469			-6.14659	-3.60793	-7.07374	-3.71297	-5.26767	-7.07374	-6.48085	-5.21944	-5.37242	-0.78438	-6.85602
s__Paracoccus pantotrophus	GCF_008824185.1	True	GATCACCTCCTTTCT	True	False	False	False	False	S21_Loser	-4.53538	-1.71153	-5.7672	-7.40799	-4.86963	-5.13192	-6.14659	-2.83376	-3.60793	-3.60793	-8.62051	-2.83376	-4.53538	-6.85602	-9.89729	-7.07374	-6.14659	-9.01867	-7.81182	-2.68108	-7.57261	-9.85217	-1.72598	-9.39469	-7.40799	-6.09156	-9.39469			-6.14659	-3.60793	-6.14659	-4.19918	-5.26767	-5.21944	-6.14659	-7.40799	-5.37242	-4.86963	-6.14659
s__Janthinobacterium tructae	GCF_006517255.1	True	GATCACCTCCTTTCT	True	False	False	False	False	S21_Loser	0	-3.60793	-0.96002	-0.78438	-1.74402	-0.78438	-0.78438	-5.21944	-0.78438	-0.78438	-1.85867	-1.06957	-3.94249	-3.37756	-2.57153	0	-0.78438	-5.21944	-5.37242	-0.78438	-0.96002	-5.13192	-9.72894	-6.20621	-11.1726	-2.97294	-6.14659			-3.60793	-11.1818	-0.78438	-2.68108	-2.72932	-3.60793	-5.21944	-0.78438	-4.44527	-3.60793	-0.78438
s__Sulcia muelleri	GCF_003214255.1	True	GAACATCTCTGTTTT	True	True	True	False	False	S21_Loser		-0.53198	0	0	-0.54521	0	-0.493375	0	0	0	-0.14988	0	-2.12692	0	-0.14988	-0.14988	0	-3.91628	-0.14988	0	-0.14988	-0.272615	0	-10.4533	-0.14988	0	0			-4.70768	0	0	0	-0.14988	0	0	-0.14988	-3.76253	-0.272615	-0.14988
s__Moraxella ovis	GCF_001636015.1	True	GATCACCTCCTTAAC	True	False	False	False	False	S21_Loser	-3.9706	-0.78438	-5.21944	-8.40567	-3.60793	-1.85867	-4.94015	-7.47851	-7.47851	-5.21944	-2.68108	-5.26767	-3.60793	-3.04345	-2.68108	-0.359835	-3.60793	-8.40567	-3.60823	-0.78438	-5.21944	-6.85602	-4.94015	-5.39508	-5.37242	-4.11775	-3.60823			-3.60793	-3.60793	-3.60793	-2.57153	-3.60793	-6.85602	-5.37242	-3.60823	-7.02862	-3.60793	-5.21944
s__Herbaspirillum rubrisubalbicans	GCF_003719195.1	True	GATCACCTCCTTTCT	True	False	False	False	False	S21_Loser	-0.360135	-3.60793	-1.33552	-0.78438	-3.60823	-0.78438	-0.78438	-5.21944	-0.78438	-0.78438	-3.60823	-1.06957	-3.94249	-3.60793	-5.46223	0	-4.86963	-5.21944	-1.28729	-2.68108	-1.26041	-6.85602	-9.72894	-0.78438	-11.1726	-2.57153	-6.14659			-5.21944	-8.64317	-0.78438	-0.55401	-2.72932	-3.60793	-5.21944	-7.35893	-4.6209	-5.21944	-0.78438
s__Brevibacillus agri	GCF_004117055.1	True	GATCACCTCCTTTCT	True	False	False	False	False	S21_Loser	-11.1818	-15.0036	-9.39469	-7.07374	-9.39469	-15.6389	-10.6561	-16.1041	-9.98563	-10.3218	-10.3218	-16.2078	-13.7422		-15.6389	-14.7118	-16.0559	-10.6561	-14.5963	-15.6389	-12.321	-9.56109	-10.3218	-13.8894	-14.8051	-14.8051	-12.8151			-9.54766	-12.8633	-13.7422	-8.46753	-13.1454	-12.8151	-14.2687	-11.7728	-14.7569	-12.6572	-8.46753
s__Aliarcobacter thereius	GCF_004214815.1	True	GATCACCTCCTTTCA	True	False	False	False	False	S21_Loser	-2.57153	-6.14659	-7.07374	-6.14659	-0.78438	-6.14659	-0.78438	-5.21944	-4.53538	-4.53538	-0.78438	-0.78438	-3.60823		-10.2547	-4.53538	-3.60823	-0.78438	-2.61977	-5.39508	-9.43726	-3.60793	-0.78438	-6.53652	-2.68108	-2.61977	-5.21944			-5.26767	-14.7789	-0.78438	-6.73754	-5.21944	-0.78438	-5.39508	-2.57153	-5.13192	-0.78438	-0.96002
s__Geobacter sulfurreducens	GCF_000007985.2	True	GATCACCTCCTTTCT	True	False	False	False	True	S21_Loser	-9.05848	-7.07374	-13.6443	-11.1818	-9.39469	-9.72894	-5.41711	-7.02355	-5.21944	-3.60793	-1.28729	-5.26767	-10.2716		-14.6694	0	-3.60793	-6.85602	-4.53538	-11.2036	-13.9325	-8.14803	-3.60793	-2.68108	-3.60793	-6.85602	-6.14659			-8.46753	-14.7569	-6.14659	-3.60793	-5.21944	-7.95547	-5.21944	-8.97044	-6.14659	-8.51577	-7.40799
s__Rhodopseudomonas palustris_F	GCF_013415845.1	True	GATCACCTCCTTTCT	True	False	False	False	False	S21_Loser	0	-4.44201	-5.26767	-3.60793	-3.60823	-0.78438	-5.7672	-9.55801	-3.60793	-3.82565	-2.57153	-7.07686	-5.41711	-5.21944	-3.87388	-5.21944	-3.60823	-6.48085	-3.60823	-2.68108	-9.72894	-5.70667	-3.60793	-3.82565	-6.58559	-5.26767	-2.61977			-6.48085	-3.60793	-5.21944	-1.74402	-8.92025	-6.14659	-3.60793	-4.86963	-3.60793	-3.60793	-7.40799
s__Phaeobacter gallaeciensis	GCF_000511385.1	True	GATCACCTCCTTTCT	True	False	False	False	False	S21_Loser	-4.53538	-4.53538	-6.48085	-7.40799	-4.53538	0	-4.86963	-6.73754	-3.60793	-1.28729	-9.98563	-3.22884	-4.53538	-2.72932	-7.07374	-7.07374	-6.14659	-4.53538	-8.63424	-2.57153	-7.57261	-9.85217	-1.72598	-6.85602	-7.57261	-6.09156	-9.39469			-6.14659	-3.60793	-7.35893	-2.68108	-5.26767	-7.07374	-9.39469	-4.53538	-3.60823	-5.21944	-7.02355
s__Streptococcus koreensis	GCF_003627135.1	True	GATCACCTCCTTTCT	True	False	False	False	False	S21_Loser	-6.85602	-7.07374	-11.1818	-8.46753	-8.46753	-10.3218	-10.7829	-7.02355	-9.01867	-7.07374	-11.1818	-5.21944	-3.60823		-7.07374	-1.28729	-11.0689	-7.07374	-7.07374	-3.77546	-9.56109	-6.14659	-9.39469	-4.53538	-10.7829	-11.557	-5.21944			-9.39469	-13.1003	-10.3218	-0.78438	-9.89729	-7.02355	-12.109	-10.2716	-9.85217	-5.21944	-6.85602
s__Erwinia_B gerundensis	GCF_001517405.1	True	GATCACCTCCTTACC	True	False	False	False	False	S21_Loser	-0.181875	-5.39508	-3.60793	-3.60793	-5.39508	-10.1925	-3.60793	-5.26767	-2.72932	-3.60793	-11.4384	-5.21944	-5.21944	-5.75746	-3.60793	-3.60793	-5.18016	-3.60793	-3.60793	-5.26767	-3.60793	-6.85602	-6.85602	-5.39508	-10.1989	-3.60793	-6.85602			-3.94249	-5.21944	-3.60793	-2.61977	-3.60793	-6.85602	-10.1925	-3.60823	-2.57153	-2.68108	-5.21944
s__Shewanella sp002838165	GCF_002838165.1	True	GATCACCTCCTTACC	True	False	False	False	False	S21_Loser	-0.96002	-3.04345	-5.21944	-3.60793	-6.70434	-10.1925	-3.60793	-5.75746	-2.72932	-5.21944	-2.72932	-3.60793	-7.47851	-4.11775	-3.60793	-3.94249	-5.18016	-5.21944	-3.60793	-5.21944	-10.177	-3.94249	-6.14659	-5.39508	-7.48495	-3.60793	-7.47851			-3.94249	-5.21944	-4.94659	-2.61977	-3.60793	-6.85602	-5.21944	-4.94015	-2.57153	-3.60793	-5.21944
s__Ruminococcus_D albus	GCF_000179635.2	True	GATCACCTCCTTTCT	True	False	False	False	False	S21_Loser		-10.2547	-12.0588	-8.64317	-10.2716	-14.6694	-10.6561	-12.4432	-11.5088	-9.39469	-9.98563	-9.89729	-11.2036		-5.39508	-13.1003	-10.3218	-9.72894	-13.1454	-14.6674	-9.98563	-14.1687	-6.14659	-9.39469	-12.6572	-10.6561	-9.39469			-7.07374	-9.85217	-11.2036	-9.39469	-13.1454	-13.406	-12.4432	-6.14659	-7.07374	-1.74402	-10.2547
s__Neisseria weaveri	GCF_900638685.1	True	GATCACCTCCTTTCT	True	False	False	False	False	S21_Loser	-0.359835	-0.78438	-2.57153	-4.52942	-3.60793	-0.78438	-4.53538	-3.66278	-2.78582	-6.87078	-3.60823	-2.68108	-0.78438	-0.832615	-3.60793	-0.78438	-5.13192	-2.63868	-2.63868	-5.21944	-0.78438	-6.85602	-3.60823	-3.60823	-6.20621	-3.52041	-5.21944			-3.60793	-10.3029	-5.21944	-1.06957	-2.57153	-3.60793	-8.14803	-4.53538	-3.60793	-0.78438	-6.14659
s__Pseudomonas_E trivialis_B	GCF_001186335.1	True	GATCACCTCCTTAAT	True	False	False	False	False	S21_Loser	-0.78438	-0.78438	-3.60793	-5.21944	-3.60793	-0.78438	-5.05133	-5.21944	-1.06957	-3.60793	-2.68108	-3.60793	-3.60793	-3.60793	-3.60823	-2.68108	-6.09156	-8.40567	-3.60793	-6.48085	-2.57153	-6.85602	-7.1813	-5.39508	-8.99789	-2.57153	-9.95243			-3.94249	-5.21944	-3.60793	-3.60793	-4.94015	-3.60793	-6.70434	-4.94015	-2.70725	-5.21944	-3.94249
s__Rhizobium acidisoli	GCF_002531755.2	True	GATCACCTCCTTTCT	True	False	False	False	False	S21_Loser	-2.68108	-4.53538	-9.72894	-0.78438	-4.53538	-7.07374	-0.96002	-6.14659	-6.14659	-3.60823	-1.2371	-4.19918	-6.14659	-4.53538	-8.97044	-6.14659	-4.53538	-6.73754	-8.92025	-3.60793	-8.48228	-4.5947	-5.39508	-4.86963	-6.73754	-6.09156	-2.68108			-7.07374	-3.60793	-5.46223	-2.78582	-3.48944	-6.85602	-3.60793	-7.07374	-3.60823	-2.63868	-6.14659
s__Oblitimonas alkaliphila	GCF_001267175.1	True	GATCACCTCCTTAAT	True	False	False	False	False	S21_Loser	-0.78438	-0.78438	-3.60793	-6.14659	-3.60793	-0.78438	-5.05133	-5.21944	-2.72932	-5.39508	-3.37756	-3.60793	-3.60793	-4.94659	-5.21944	-2.68108	-2.57153	-9.5111	-3.60793	-6.48085	-2.57153	-6.85602	-7.95547	-5.39508	-3.94249	-7.02862	-6.70434			-5.39508	-5.21944	-3.60793	-3.97704	-4.11775	-6.85602	-7.47851	-4.94015	-2.70725	-5.21944	-2.57153
s__Sphingobium indicum	GCA_000264945.2	True	GATCACCTCCTTTCT	True	False	False	False	False	S21_Loser	-4.86963	-9.40913	-6.85602	-0.78438	-3.60793	-3.60793	-6.30991	-3.60823	-6.20621	-0.96002	-3.33749	-7.02862	-5.21944	-4.4852	-0.78438	-7.07374	-4.53538	-6.14659	-5.39508	-3.60793	-3.60793	-6.85602	-7.40799	-5.26767	-8.46753	-7.95547	-11.2036			-7.07179	-3.60793	-2.16901	-3.60793	-4.86963	-2.21414	-2.57153	-6.87078	-8.68247	-2.68108	-9.98563
s__Acinetobacter sp002135245	GCF_016599715.1	True	GATCACCTCCTTAAC	True	False	False	False	False	S21_Loser	-2.57153	-3.9706	-6.68461	-7.47851	-3.60793	-7.47851	-5.13192	-7.47851	-4.11775	-3.60793	-1.06957	-5.26767	-3.60793	-5.39508	-3.60793	-2.57153	-4.44527	-7.47851	-3.60823	-6.14659	-3.60793	-3.60793	-4.94015	-5.39508	-6.71077	-2.57153	-9.38902			-5.39508	-10.2547	-5.39508	-3.97441	-3.60793	-3.94249	-6.14659	-2.68108	-5.39508	-3.60793	-7.47851
s__Niallia circulans_A	GCF_003726095.1	True	GATCACCTCCTTTCT	True	False	False	False	False	S21_Loser	-10.6561	-8.46753	-10.6561	-10.6561	-10.3218	-16.5661	-13.1454	-16.1041	-11.7728	-10.3218	-12.109	-14.4689	-13.7422	-10.3218	-14.7118	-11.2036	-14.8824	-12.109	-14.5963	-14.7118	-12.321	-9.39469	-10.2716	-12.8151	-14.8051	-16.2078	-11.2036			-9.56109	-12.8151	-13.7422	-8.46753	-14.5963	-13.7422	-14.2687	-10.3218	-9.89729	-9.40913	-8.46753
s__Rhodothermus marinus	GCF_000024845.1	True	GATCACCTCCTAAAG	True	False	True	False	False	S21_Loser	-1.06957	0	0	-0.359835	-2.68108	-2.72932	0	0	-0.78438	-0.39469	0	-0.96002	-2.61977	-0.78438	-4.44527	-5.26767	-5.53655	0	-0.359835	-1.74402	-3.60793	0	-1.74402	-0.272315	-0.359835	-0.78438	0			-0.181875	-8.46753	-1.06957	0	-0.359835	-1.18901	-8.64317	-3.60793	-1.74402	-6.85602	-8.46753
s__Paenibacillus amylolyticus_B	GCF_008386395.1	True	GATCACCTCCTTTCT	True	False	False	False	False	S21_Loser	-9.72894	-12.8151	-10.6561	-7.07374	-12.109	-15.6389	-13.9827	-16.1041	-10.3218	-10.6561	-9.21146	-18.9164	-14.2295	-7.07374	-16.9003	-16.9003	-14.2687	-9.01867	-12.8092	-14.7118	-12.321	-10.3218	-9.39469	-7.95547	-14.7569	-14.7569	-12.8151			-6.30991	-12.8151	-13.7422	-9.39469	-13.1454	-13.7422	-14.2687	-10.6561	-9.89729	-12.6572	-10.3029
s__Megasphaera stantonii	GCF_003367905.1	True	GATCACCTCCTTTCT	True	False	False	False	False	S21_Loser		-8.46753	-9.39469	-10.9512	-9.39469	-18.8763	-10.3218	-14.5963	-8.51577	-8.46753	-9.39469	-19.1025	-13.8894	-9.39469	-6.85602	-16.5159	-12.109	-10.6561	-11.557	-15.3027	-12.321	-9.39469	-10.3218	-14.576	-14.2687	-14.4207	-11.2036			-7.40799	-13.7422	-14.0765	-9.05848	-10.2547	-15.0036	-9.56109	-9.72894	-11.5088	-8.46753	-6.85602
s__Legionella pascullei	GCF_900637585.1	True	GATCACCTCCTTAAA	True	False	False	False	False	S21_Loser	-0.359835	-3.60793	-3.60793	-5.21944	-1.06957	-1.71153	-2.68108	-3.60793	-5.87374	-0.359835	-2.68108	-3.60793	-3.60793	-7.07686	-5.21944	-3.60793	-2.57153	-6.48085	-3.60793	-3.60793	-3.94249	-4.6209	-3.04345	-7.95547	-9.85217	-9.38902	-3.60793			-6.70434	-10.2547	-0.78438	-3.97704	-3.60793	-8.4121	-4.94659	-5.21944	-5.13192	-9.33925	-5.7672
s__Liberibacter solanacearum	GCF_000183665.1	True	GATCACCTCCTTTCT	True	False	False	False	False	S21_Loser	-2.04578	-4.53538	-2.57153	-3.60793	-8.63424	-2.63868	-0.359835	-3.60823	-5.21944	-4.4852	-13.406	-5.81039	-11.0206	-7.07374	-7.1813	-6.14659	-5.37242	-5.21944	-5.81039	-5.13192	-3.77546	-5.13192	-5.81039	-7.30875	-5.37242	-6.30991	-3.60793			-8.97044	-3.60793	-2.72932	-3.60823	-3.48944	-3.26801	-3.82369	-4.4852	-10.3199	-6.85602	-7.40799
s__Pseudomonas_E putida_M	GCF_002736125.1	True	GATCACCTCCTTAAT	True	False	False	False	False	S21_Loser	-0.78438	-0.78438	-3.60793	-5.21944	-3.60793	-0.78438	-3.60793	-5.21944	-2.72932	-3.60793	-2.68108	-3.60793	-3.60793	-3.60793	-5.21944	-2.68108	-6.09156	-8.4121	-3.60793	-6.48085	-5.0696	-6.85602	-7.1813	-5.39508	-8.99789	-2.57153	-9.95243			-5.39508	-5.21944	-3.60793	-3.60793	-4.6209	-3.60793	-6.70434	-4.94015	-2.70725	-5.21944	-3.94249
s__Portiera aleyrodidarum	GCF_000300075.1	True	GATCACCTCCTTAAA	True	False	False	False	False	S21_Loser	-0.78438	-4.94015	-4.94015	-3.60823	-4.11775	-2.78582	-5.39508	-8.46753	-5.8673	-0.72251	-3.60823	0	-5.21944	-5.39508	-3.60793	-3.60793	-3.60823	-0.78438	-4.94015	-3.60793	-0.78438		-7.07686	-3.9706	-0.359835	-0.72251	-0.78438			-7.869	-6.14659	-5.8673	-3.60823	0	-6.14659	-5.13192	-5.39508	-2.78582	0	-3.60793
s__Alicycliphilus denitrificans	GCF_000204645.1	True	GATCACCTCCTTTCT	True	False	False	False	False	S21_Loser	-1.33552	-3.60793	-1.71153	-3.60823	-3.60793	-0.78438	-9.85217	-5.21944	-0.78438	-1.06957	-1.74402	-3.27203	-3.60793	-0.78438	-3.60823	-0.78438	-0.78438	-3.60793	-5.37242	-3.60823	-1.06957	-6.85602	-9.0153	-3.60793	-7.07374	-1.71153	-6.48085			-6.14659	-7.40799	-6.14659	-0.359835	-2.72932	-5.39508	-7.07374	-3.60823	-6.14659	-1.06957	-6.14659
s__Neisseria cinerea	GCF_900475315.1	True	GATCACCTCCTTTCT	True	False	False	False	False	S21_Loser	-3.52041	-0.78438	-0.832615	-4.52942	-3.60793	-0.78438	-4.53538	-5.21944	-1.06957	-4.86963	-3.60823	-2.68108	-0.78438	-0.78438	-3.60793	-4.53538	-5.13192	-2.63868	-2.63868	-5.21944	-0.78438	-6.85602	-3.60823	-4.53538	-5.13192	-3.60793	-3.60793			-3.60793	-10.3029	-5.21944	-1.06957	-2.57153	-3.60793	-7.07374	-4.53538	-5.39508	-1.33552	-6.14659
s__Acidithiobacillus ferridurans	GCF_003966655.1	True	GATCACCTCCTTTAA	True	False	False	False	False	S21_Loser	-3.60793	-3.60793	-5.39508	-8.64317	-3.60793	-6.14659	-9.33925	-5.41711	-1.71153	-10.3962	-2.68108	-3.60793	-6.85602		-6.14659	-4.4852	-4.86963	-6.14659	-5.63584	-3.60793	-5.39508	-6.85602	-3.71297	-5.8673	-5.21944	-2.78582	-9.72894			-8.51577	-14.7118	-5.21944	-3.60793	-7.07179	-2.72932	-5.26767	-4.99471	-3.60793	-6.14659	-5.8673
s__Pseudomonas_E azotoformans_A	GCF_001579805.1	True	GATCACCTCCTTAAT	True	False	False	False	False	S21_Loser	-0.78438	-0.78438	-3.60793	-5.21944	-3.60793	-0.78438	-5.05133	-5.21944	-1.06957	-3.60793	-2.68108	-3.60793	-3.60793	-3.60793	-3.60823	-2.68108	-6.09156	-8.40567	-3.60793	-6.48085	-2.57153	-6.85602	-7.1813	-5.39508	-8.99789	-2.57153	-9.95243			-3.94249	-5.21944	-3.60793	-3.60793	-4.94015	-3.60793	-6.70434	-4.94015	-2.70725	-5.21944	-3.94249
s__Rhizobium sp001664485	GCF_001664485.1	True	GATCACCTCCTTTCT	True	False	False	False	False	S21_Loser	-2.68108	-4.53538	-10.2716	-0.78438	-4.53538	-7.07374	-0.96002	-6.14659	-6.14659	-3.60823	-1.2371	-4.19918	-6.14659	-4.53538	-8.97044	-6.14659	-4.53538	-6.73754	-8.92025	-3.60793	-8.48228	-4.5947	-5.39508	-4.86963	-6.73754	-6.09156	-2.68108			-7.07374	-3.60793	-5.46223	-2.78582	-3.48944	-6.85602	-3.60793	-7.07374	-3.60823	-2.63868	-6.14659
s__Proteus sp003144505	GCF_009914335.1	True	GATCACCTCCTTACC	True	False	False	False	False	S21_Loser	-1.74402	-5.39508	-3.60793	-3.60793	-5.21944	-10.1925	-3.60793	-5.26767	-2.72932	-3.60793	-4.6209	-5.21944	-5.21944	-5.75746	-3.60793	-3.60793	-5.18016	-3.60793	-3.60793	-5.26767	-9.85217	-6.85602	-6.85602	-5.39508	-6.48085	-3.60793	-8.51577			-3.94249	-5.21944	-4.94659	-2.61977	-3.60793	-7.48495	-10.1925	-3.60823	-2.57153	-5.75746	-5.21944
s__Pseudomonas_E sp900005815	GCF_019139815.1	True	GATCACCTCCTTAAT	True	False	False	False	False	S21_Loser	-0.78438	-0.78438	-3.60793	-5.21944	-3.60793	-0.78438	-5.05133	-5.21944	-1.06957	-3.60793	-2.68108	-3.60793	-3.60793	-3.60793	-3.60823	-2.68108	-6.09156	-9.50466	-3.60793	-6.48085	-2.57153	-6.85602	-7.1813	-5.39508	-8.99789	-2.57153	-9.95243			-3.94249	-5.21944	-3.60793	-3.60793	-4.94015	-3.60793	-6.70434	-4.94015	-2.70725	-5.21944	-3.94249
s__Stenotrophomonas maltophilia_AL	GCF_003205835.1	True	GATCACCTCCTTTTG	True	False	False	False	False	S21_Loser	-0.359835	-5.21944	-3.60823	-8.66879	-0.78438	-5.78649	-6.14659	-3.52041	-2.57153	-4.86963	-4.19918	-2.82794	-3.60793	-3.94249	-0.359835	-2.68108	-3.60823	-6.14659	-4.44527	-2.68108	-0.272315	-6.85602	-5.39508	-3.94249	-6.14659	-3.94249	-10.2215			-3.60793	-8.46753	-3.60793	-0.359835	-6.14659	-6.48085	-5.39508	-3.60823	0	-3.52041	-3.94249
s__Streptococcus sp013623465	GCF_017639855.1	True	GATCACCTCCTTTCT	True	False	False	False	False	S21_Loser	-8.64317	-7.07374	-11.1818	-6.85602	-9.05848	-10.3218	-10.7346	-7.02355	-9.01867	-7.07374	-10.2547	-5.21944	-3.60823		-7.07374	-1.28729	-11.557	-7.07374	-7.07374	-0.96002	-9.13346	-6.14659	-10.3218	-4.53538	-10.7346	-11.557	-5.21944			-8.46753	-8.64317	-8.46753	-0.78438	-9.89729	-6.14659	-12.109	-10.3218	-9.85217	-5.21944	-6.85602
s__Tatlockia micdadei	GCF_000953635.1	True	GATCACCTCCTTAAT	True	False	False	False	False	S21_Loser	-0.359835	-6.85602	-3.60793	-5.21944	-0.832615	-1.71153	-2.68108	-3.60793	-6.97274	-1.74402	-2.68108	-3.60793	-3.60793	-2.78582	-2.16901	-3.60793	-2.68108	-8.62051	-3.94249	-3.60793	-3.94249	-4.6209	-3.04345	-7.95547	-6.70434	-7.02862	-3.60793			-6.70434	-12.5138	-0.78438	-3.60793	-3.60793	-9.7785	-4.94659	-5.21944	-5.13192	-8.40567	-9.0153
s__Acetobacter aceti	GCF_000193495.2	True	GATCACCTCCTTTCA	True	False	False	False	False	S21_Loser	-3.27203	-3.60823	-2.97294	-3.84768	-9.72894	-6.85602	-4.19918	-2.83376	-4.6209	-2.21414	-2.63868	-3.60823	-5.21944	-6.85602	-5.26767	-3.60793	-7.07179	-3.60793	-5.37242	-1.74402	-5.26767	-6.85602	-4.6209	-2.57153	-6.85602	-9.72894	-9.72894			-7.07179	-3.60793	-7.07374	-1.06957	-4.6209	-6.85602	-4.53343	-5.21944	-4.97408	-6.87078	-6.48085
s__Streptococcus porcinus	GCF_900475415.1	True	GATCACCTCCTTTCT	True	False	False	False	False	S21_Loser	-6.85602	-7.07374	-11.1818	-10.2716	-9.05848	-10.3218	-10.3984	-7.02355	-11.557	-3.60793	-10.2547	-5.21944	-3.60823	-7.40799	-7.07374	-1.28729	-11.557	-7.07374	-7.07374	-0.181875	-0.272315	-6.14659	-9.39469	-4.53538	-11.5088	-11.557	-5.21944			-9.02976	-8.64317	-8.46753	-0.78438	-7.07374	-0.78438	-10.3218	-8.46753	-9.85217	-5.21944	-6.85602
s__Rhizobium tropici	GCF_000330885.1	True	GATCACCTCCTTTCT	True	False	False	False	False	S21_Loser	-2.72932	-4.53538	-10.2716	-0.78438	-4.53538	-7.07374	-2.16395	-6.14659	-6.14659	-3.60823	-1.2371	-4.19918	-6.14659	-4.53538	-8.97044	-6.14659	-4.53538	-6.14659	-8.92025	-3.60793	-6.14659	-2.713	-3.94249	-4.86963	-6.73754	-6.09156	-2.57153			-7.35893	-3.60793	-7.07374	-2.78582	-3.48944	-8.64317	-3.60793	-7.40799	-3.60823	-5.39508	-6.14659
s__Agrobacterium sp900013535	GCF_005221385.1	True	GATCACCTCCTTTCT	True	False	False	False	False	S21_Loser	-1.06957	-7.07374	-9.55801	-0.78438	-4.53538	-7.07374	-2.16395	-6.14659	-6.14659	-3.60823	-2.57153	-4.19918	-6.14659	-4.53538	-8.97044	-6.14659	-3.60823	-6.14659	-7.02355	-3.60793	-4.53538	-3.37756	-4.19918	-4.4852	-6.73754	-6.09156	-2.68108			-8.97044	-3.60793	-5.46223	-2.16901	-3.48944	-3.60793	-3.60793	-7.07374	-3.60823	-5.39508	-6.14659
s__Synechococcus_C sp001632165	GCF_014304815.1	True	GATCACCTCCTAACA	True	False	False	False	False	S21_Loser	-3.60793	0	-0.359835	-0.96002	-3.37756	-1.74402	0	-1.06957	0	-6.55136	0	0	-0.181875	0	-1.85867	0	0	-1.81542	0	-0.359835	-1.06957	0	-4.6209	0	-10.2547	0	-3.60793			-2.68108	-1.74402	-0.272615	0	-10.2547	-1.81542	-8.46753	0	0	-4.52942	0
s__Mannheimia varigena	GCF_013377235.1	True	GATCACCTCCTTACC	True	False	False	True	False	S21_Loser	-0.181875	-3.60823	-3.60793	-3.60793	-3.94249	-7.65416	-3.60793	-5.26767	-3.60793	-3.60793	-3.60793	-3.60793	-5.21944	-3.04345	-3.60823	-3.60793	-7.07686	-5.21944	-2.57153	-5.21944	-10.9512	-3.94249	-6.48085	-5.39508	-5.21944	-3.60793	-5.39508			-5.21944	-5.21944	-3.60823	-0.96002	-3.60793	-6.48085	-7.47851	-3.60823	-2.57153	-2.68108	-5.21944
s__Alistipes dispar	GCF_006542685.1	True	GAACACCTCCTTTCT	True	False	True	False	False	S21_Loser	0	0	-1.28729	-1.71153	-2.97294	-0.847365	-0.902845	0	-0.359835	-3.60823	0	-4.53538	-0.902845	-0.360135	-1.06957	0	0	-8.46753	-1.28729	0	0	0	0	0	-0.359835	-10.6413	0			-10.593	-10.3199	-0.78438	0	-2.21414	-1.06957	-3.60823	0	0	0	0
s__Campylobacter_B sputorum_B	GCF_002220775.1	True	GATCACCTCCTTTCT	True	False	False	False	False	S21_Loser	-0.78438	-6.14659	-4.86963	-5.21944	-5.39508	-6.14659	-0.78438	-0.96002	-4.86963	-0.78438	-3.60823	-0.78438	-0.78438		-10.2547	-6.14659	-7.69336	-3.60823	-8.97044	-2.57153	-7.57261	-3.60793	-6.85602	-3.60823	-3.60823	-4.86963	-0.78438			-4.53538	-11.557	-6.14659	-3.71297	-7.07374	-6.14659	-7.40799	-1.28729	-4.6209	-0.78438	-7.35893
s__Clostridium_H novyi	GCF_000014125.1	True	GATCACCTCCTTTCT	True	False	False	False	True	S21_Loser	-6.30991	-10.3029	-10.6561	-12.8151	-10.3218	-20.1336	-9.39469	-14.7569	-12.8092	-10.3218	-9.39469	-15.6389	-12.8151		-11.2036	-16.5661	-14.9325	-9.39469	-12.8092	-14.8648	-13.9808	-9.39469	-10.6561	-12.8151	-14.7569	-13.1454	-12.8633			-7.02862	-14.8165	-14.0765	-9.39469	-13.1454	-14.6192	-14.317	-10.3218	-11.5088	-9.39469	-12.4432
s__Chloracidobacterium aggregatum	GCF_018304765.1	True	GATCACCTCCTTTCT	True	False	False	False	False	S21_Loser	-1.2371	-1.34661	-7.02862	-9.39469	-4.86963	-6.09156	-7.07686	-9.0153	-5.39508	-5.81039	-3.94249	-8.64317	-5.21944	-1.81542	-8.25485	-8.51577	-0.359835	-7.07179	-9.0153	-7.40799	-7.57261	-9.84711	-2.83376	-2.68108	-5.39508	-1.06957	-2.16901			-7.02862	-3.60793	-3.26801	-6.48085	-11.2036	-3.60793	-2.16901	-3.60793	-3.22884	-7.30875	-6.48085
s__Legionella_D israelensis	GCF_004571175.1	True	GATCACCTCCTTAAA	True	False	False	False	False	S21_Loser	-0.359835	-6.85602	-3.60793	-0.832615	-0.78438	-1.71153	-2.68108	-3.60793	-5.87374	-0.359835	-2.72932	-3.60793	-3.60793	-8.17585	-0.78438	-3.60793	-2.57153	-7.63149	-3.94249	-3.60793	-3.94249	-5.39508	-3.04345	-5.39508	-9.07799	-5.41711	-3.60793			-6.70434	-10.2547	-0.78438	-3.60793	-3.60793	-8.4121	-4.94659	-5.21944	-3.04345	-5.21944	-6.48085
s__Leptospira_A biflexa	GCF_000017685.1	True	GATCACCTCCTTTTA	True	False	False	False	False	S21_Loser	-0.96002	-4.6209	-3.51565	-5.18016	-6.20621	-2.57153	-3.60793	-2.57153	-3.60793	-3.60793	-4.4852	-1.59947	-2.63868		-1.06957	-7.22672	-2.63868	-0.601805	-2.68108	-4.44527	-5.46253	-2.72932	-2.57153	-3.60823	-2.57153	-5.46058	-1.71153			-0.78438	-0.359835	-3.60823	-5.41235	-3.51565	-3.56583	-0.359835	-1.60591	-0.96002	-3.60793	-8.64317
s__Christensenella minuta	GCF_003628755.1	True	GATCACCTCCTTTCT	True	False	False	False	False	S21_Loser		-11.5161	-9.39469	-11.1818	-11.1818	-16.9003	-9.39469	-9.39469	-10.3199	-10.6561	-9.39469	-8.97044	-12.2779		-8.64317	-8.64317	-9.39469	-7.07374	-7.40799	-13.9858	-12.2296	-6.85602	-11.7728	-6.85602	-10.3218	-14.5963	-8.64317			-7.07374	-9.85217	-7.40799	-8.51577	-10.3218	-7.40799	-12.6572	-7.40799	-6.85602	-14.317	-11.5161
s__Blautia pseudococcoides	GCF_001689125.2	True	GATCACCTCCTTTCT	True	False	False	False	True	S21_Loser	-11.5161	-7.07374	-9.39469	-10.2547	-9.98563	-11.1818	-9.39469	-10.6561	-10.2547	-10.3218	-3.82565	-14.7118	-6.85602		-6.85602	-14.7118	-0.96002	-10.2547	-11.1818	-11.2036	-14.1082	-10.2547	-9.89729	-10.2547	-14.8051	-14.7067	-9.39469			-11.0206	-13.7422	-12.8151	-10.2547	-9.39469	-15.0036	-11.2208	-6.85602	-6.14659	-6.14659	-8.46753
s__Bacillus_AB infantis	GCF_000473245.1	True	GATCACCTCCTTTCT	True	False	False	False	False	S21_Loser	-9.39469	-8.46753	-10.6561	-9.39469	-10.6561	-14.6694	-13.1454	-16.1041	-11.7728	-10.3218	-12.109	-12.8092	-13.7422	-8.64317	-14.7118	-11.2036	-10.2547	-10.3218	-14.5963	-14.7118	-12.321	-9.39469	-10.2716	-12.8151	-14.7569	-16.2078	-11.2036			-9.56109	-12.8151	-13.7422	-8.46753	-14.5963	-13.7422	-14.2687	-10.3218	-9.89729	-9.40913	-8.46753
s__Synechococcus_E sp000195975	GCF_000195975.1	True	GATCACCTCCTAACA	True	False	False	False	False	S21_Loser	-5.39508	-0.78438	-3.60793	0	-1.81542	0	0	-0.359835	0	-4.66057	0	0	0	0	-1.85867	-0.78438	0	0	0	-0.272615	-2.83376	0	-4.6209	0	-8.46753	0	-3.60793			0	-1.74402	0	0	-14.7118	-1.81542	-8.46753	0	0	-0.272615	0
s__Gimesia maris	GCF_008298035.1	True	GATCACCTCCTTTCT	True	False	False	False	False	S21_Loser	-1.06957	-7.02355	-4.53538	-5.26767	-3.60793	-1.28729	-4.4852	-3.60793	-1.33552	-0.359835	-5.21944	-1.06957	-3.60793	-2.57153	-2.63868	-7.07374	-2.57153	-4.53538	-3.94249	-1.28729	-9.38902	-1.06957	-3.94249	-8.17585	-3.52041	-2.16395	-1.06957			-2.16901	-1.74402	-1.18901	-3.94249	-3.60823	-9.84711	-6.48085	-0.360135	0	-4.4852	0
s__Streptococcus mitis_AK	GCF_001281025.1	True	GATCACCTCCTTTCT	True	False	False	False	False	S21_Loser	-6.85602	-7.07374	-11.1818	-8.46753	-8.46753	-10.3218	-10.7829	-7.02355	-9.01867	-7.07374	-10.2547	-5.21944	-3.60823		-7.07374	-1.28729	-11.0689	-7.07374	-7.07374	-8.64317	-9.56109	-6.14659	-9.39469	-4.53538	-10.7829	-11.557	-5.21944			-7.07374	-13.1003	-10.3218	-0.78438	-9.89729	-7.02355	-12.109	-10.3218	-9.85217	-5.21944	-6.85602
s__Pseudothioglobus singularis	GCF_001281385.1	True	GATCACCTCCTTAAG	True	False	False	False	False	S21_Loser	-1.18901	-5.21944	-0.359835	-0.78438	-6.50896	-7.47851	-1.26522	-10.2547	-4.51332	-3.04345	-2.57153	-3.60793	-5.39508	-9.39469	0	-6.14659	-0.359835	-5.21944	-2.61977	-1.26522	-3.60823	-6.85602	-0.359835	-2.68108	-2.57153	-8.12762	-3.60793			-0.78438	-0.78438	-0.78438	0	-0.359835	-5.05133	-3.60823	-2.16901	-2.57153	0	-6.14659
s__Clostridium_I pasteurianum	GCF_000807255.1	True	GATCACCTCCTTTCT	True	False	False	False	False	S21_Loser		-10.2547	-10.6561	-12.8151	-10.6561	-20.1336	-9.39469	-13.1454	-13.1454	-10.3218	-9.39469	-14.6694	-12.8633		-11.2036	-19.2607	-14.9325	-9.39469	-12.8092	-14.8648	-12.321	-10.3218	-10.3218	-12.8151	-14.8051	-13.1454	-12.8151			-8.48228	-15.1508	-12.8151	-9.05848	-13.1454	-14.0765	-14.317	-11.1818	-11.5088	-8.46753	-11.1818
s__Bacteroides caecimuris	GCF_001688725.2	True	GAACACCTCCTTTCT	True	False	True	False	False	S21_Loser	0	0	0	0	-1.06957	0	-0.360135	0	0	0	-0.272615	0	0	0	0	0	-2.21414	-10.3218	-0.359835	-0.360135	0	0	0	0	0	-11.5069	-8.46753			-10.6561	0	0	0	-2.21414	0	-0.78438	0	0	0	0
s__Reinekea forsetii	GCF_002795845.1	True	GATCACCTCCTTAAA	True	False	False	False	False	S21_Loser	-2.68108	-5.39508	-6.48085	-5.21944	-5.13192	-1.06957	-7.63149	-5.39508	-2.83376	-3.60793	-2.68108	-3.60793	-3.60793	-7.63149	-3.60793	-5.21944	-5.13192	-5.21944	-3.94249	-9.33282	-2.68108	-5.18016	-4.6209	-3.94249	-5.39508	-6.70434	-7.47851			-5.39508	-4.44527	-5.87374	-3.04345	-5.26767	-7.63793	-6.70434	-4.94015	-4.11775	-5.21944	-5.21944
s__Chroococcidiopsis thermalis	GCF_000317125.1	True	GATCACCTCCTTTAC	True	False	False	False	False	S21_Loser	-2.68108	-5.21944	0	-4.4852	-3.92042	-7.07374	0	-3.60793	-5.21944	0	-1.74402	0	-5.81039	-3.27203	-0.359835	-5.21944	-0.359835	-3.60823	0	0	-8.46753	-5.21944	-3.60823	0	-2.57153	-2.61977	-6.14659			-0.78438	-14.7118	-1.71153	-2.68108	-5.26767	0	0	-1.74402	-3.10031	-2.16901	-3.60823
s__Moraxella_A sp002478835	GCF_009867135.1	True	GATCACCTCCTTAAC	True	False	False	False	False	S21_Loser	-2.57153	-0.78438	-6.68461	-7.47851	-3.60793	-3.60793	-3.60823	-6.70434	-7.47851	-5.21944	-2.68108	-5.26767	-3.60793	-3.60823	-0.78438	-0.359835	-5.37242	-8.40567	-4.94015	-6.14659	-0.78438	-6.85602	-4.94015	-5.39508	-5.37242	-4.11775	-2.68108			-6.48085	-3.60793	-5.21944	-2.57153	-3.60793	-6.85602	-5.39508	-3.60823	-7.02862	-6.48085	-5.21944
s__Xenorhabdus bovienii	GCF_000973125.1	True	GATCACCTCCTTACC	True	False	False	True	False	S21_Loser	-1.74402	-5.39508	-3.60793	-3.60793	-7.95547	-10.1925	-3.60793	-5.26767	-2.72932	-3.60793	-4.6209	-5.21944	-5.21944	-5.75746	-3.60793	-3.60793	-5.18016	-3.60793	-3.60793	-5.26767	-10.9512	-6.85602	-6.85602	-5.39508	-6.48085	-3.60793	-8.51577			-3.94249	-5.21944	-3.94249	-2.61977	-3.60793	-7.48495	-10.1925	-3.60823	-2.57153	-5.75746	-5.21944
s__Acidovorax sp000302535	GCF_000302535.1	True	GATCACCTCCTTTCT	True	False	False	False	False	S21_Loser	-1.34661	-3.60793	-2.63868	-4.53538	-3.60793	-0.78438	-5.39508	-5.21944	-6.14659	-4.53538	-1.74402	-3.27203	-3.87388	-3.60793	-0.78438	-0.78438	-0.78438	-5.37242	-5.37242	-3.60823	-1.33552	-6.85602	-9.0153	-3.60793	-7.07374	-4.6209	-6.48085			-6.14659	-6.14659	-5.21944	-0.359835	-2.72932	-1.74402	-7.07374	0	-6.14659	-1.74402	-6.14659
s__Eubacterium maltosivorans	GCF_002441855.2	True	GATCACCTCCTTTCT	True	False	False	False	True	S21_Loser		-9.39469	-8.46753	-12.8151	-12.109	-15.6389	-9.39469	-10.3218	-11.1726	-11.1818	-10.2547	-15.0036	-10.2547		-6.14659	-13.9827	-8.64317	-8.46753	-10.2547	-11.5161	-15.006	-1.33552	-10.2547	-8.46753	-13.1454	-14.317	-10.2547			-3.77546	-13.7422	-15.0036	-10.6561	-14.4444	-12.8151	-14.7067	-7.07374	-7.07374	-10.6561	-9.39469
s__Sinorhizobium fredii_C	GCF_002944405.1	True	GATCACCTCCTTTCT	True	False	False	False	False	S21_Loser	-5.21944	-7.07374	-9.55801	-0.78438	-4.53538	-7.07374	-2.16395	-6.14659	-6.14659	-3.60823	-1.74402	-4.19918	-6.14659	-4.86963	-7.35893	-6.14659	-3.60823	-5.21944	-8.92025	-3.60793	-4.53538	-2.16901	-4.19918	-3.60793	-6.73754	-6.09156	-2.57153			-7.35893	-3.60793	-7.02355	-2.21414	-3.48944	-8.95477	-3.60793	-7.40799	-3.60823	-3.82565	-6.14659
s__Tetragenococcus koreensis	GCF_003795145.1	True	GATCACCTCCTTTCT	True	False	False	False	False	S21_Loser	-8.46753	-6.85602	-9.39469	-6.85602	-10.3218	-15.3027	-13.1454	-12.109	-8.46753	-10.6561	-12.4432	-13.0669	-11.2036	-7.35893	-9.85217	-11.2036	-12.6572	-8.46753	-12.109	-13.1003	-12.321	-9.39469	-8.46753	-11.2036	-14.7569	-14.2687	-13.7422			-6.14659	-14.7118	-11.1818	-6.85602	-13.1454	-13.7422	-14.4207	-10.6561	-9.85217	-6.14659	-8.46753
s__Leuconostoc suionicum	GCF_001891125.1	True	GATCACCTCCTTTCT	True	False	False	False	True	S21_Loser	-8.46753	-8.46753	-10.6561	-6.85602	-14.8051	-10.3218	-7.40799	-10.3218	-11.5088	-9.72894	-10.3218	-7.07374	-12.109	-6.14659	-7.07374	-6.85602	-7.35893	-9.89729	-11.557	-6.14659	-14.7569	-9.39469	-8.46753	-6.14659	-11.5088	-7.02862	-11.5088			-4.44527	-11.5088	-9.72894	-7.07374	-9.39469	-10.2547	-9.39469	-10.3218	-4.53538	-5.21944	-8.46753
s__Xanthomonas_A sp014236855	GCF_014236855.1	True	GATCACCTCCTTTTG	True	False	False	False	False	S21_Loser	-0.359835	-5.21944	-5.79678	-7.07374	-3.60823	-5.78649	-4.19918	-2.63868	-1.06957	-4.86963	-2.68108	-2.82794	-3.60793	-3.94249	-0.359835	-1.06957	-3.60823	-6.14659	-4.44527	-2.68108	-0.272315	-6.85602	-5.39508	-3.94249	-6.14659	-3.94249	-7.90752			-3.60793	-6.85602	-3.60793	-0.359835	-6.73754	-3.94249	-5.39508	-2.68108	-2.68108	-3.52041	-3.94249
s__Cardiobacterium hominis	GCF_900637305.1	True	GATCACCTCCTTTAA	True	False	False	False	False	S21_Loser	-0.359835	-3.60793	-3.60793	-3.60793	-5.39508	-0.78438	-3.60823	-5.39508	-1.06957	-0.359835	-0.359835	-3.60793	-5.21944	-5.21944	-3.60793	-3.60793	-2.57153	-10.6561	-5.39508	-5.21944	-3.60793	-4.90419	-0.78438	-3.60793	-11.6538	-3.94249	-5.21944			-2.83376	-6.14659	-5.21944	-3.60793	-6.48085	-7.95547	-7.02862	-5.21944	-7.02862	-3.60793	-1.26041
s__Campylobacter_A mucosalis	GCF_013372205.1	True	GATCACCTCCTTTCT	True	False	False	False	False	S21_Loser	-0.78438	-6.14659	-3.60823	-5.21944	-0.78438	-0.78438	-0.78438	-0.96002	-4.86963	-0.78438	-0.78438	-0.78438	-0.78438		-10.2547	-6.14659	-5.37242	-0.78438	-9.01867	-3.71297	-7.57261	-3.60793	-6.85602	-6.14659	-3.60823	-3.60793	-0.78438			-0.78438	-2.82255	-6.14659	-0.78438	-6.73754	-0.78438	-5.39508	-3.60823	-2.78582	-0.78438	-2.16901
s__JA-3-3Ab sp000013205	GCF_000013205.1	True	GATCACCTCCTTTTA	True	False	False	False	False	S21_Loser	0	-5.21944	0	-3.60793	-6.48085	-2.68108	0	-6.48085	-5.21944	0	-4.53538	-1.74402	-4.90419	-7.02862	-2.16901	-6.48085	-0.78438	0	-5.39508	0	-6.98037	-3.60793	0	-13.3202	-3.60793	-5.21944	-5.21944			-5.18016	-16.5661	-7.95547	0	-10.3029	-8.64317	-1.81542	-4.89776	-3.47246	-2.72932	-2.61977
s__Klebsiella electrica	GCF_006711645.1	True	GATCACCTCCTTACC	True	False	False	False	False	S21_Loser	-0.181875	-5.39508	-3.60793	-3.60793	-7.95547	-10.1925	-3.60793	-5.26767	-2.72932	-3.60793	-11.4384	-5.21944	-5.21944	-5.75746	-3.60793	-3.60793	-5.18016	-3.60793	-3.60793	-5.26767	-7.02862	-6.85602	-6.85602	-5.39508	-10.1989	-3.60793	-6.85602			-3.94249	-5.21944	-3.94249	-2.61977	-3.60793	-7.48495	-7.47851	-3.60823	-2.57153	-2.68108	-5.21944
s__Clostridium saccharoperbutylacetonicum	GCF_000340885.1	True	GATCACCTCCTTTCT	True	False	False	False	False	S21_Loser	-6.14659	-11.1818	-10.3218	-12.8151	-9.39469	-20.1336	-9.39469	-13.1454	-12.2296	-10.3218	-9.39469	-14.76	-12.8151		-11.2036	-16.5661	-14.4444	-9.39469	-14.4689	-14.8648	-12.321	-10.2716	-10.6561	-12.8633	-14.8051	-14.9325	-12.8151			-7.02862	-15.1508	-8.46753	-9.05848	-14.9325	-13.7422	-14.8051	-11.1818	-11.5088	-9.39469	-10.2547
s__Helicobacter_C typhlonius	GCF_001460635.1	True	GATCACCTCCTTTCT	True	False	False	False	False	S21_Loser	-2.61977	-0.78438	-7.02862	-6.30991	-0.78438	-0.78438	-6.14659	-0.96002	-0.78438	-3.60823	-6.14659	-4.53538	-0.78438		-1.18901	-0.78438	-0.78438	-0.78438	-3.82565	-4.53538	-7.02862	-3.60793	-3.52041	-3.60823	-2.57153	-6.14659	-5.21944			0	-2.04578	-8.48228	-0.832615	-5.26767	-1.34661	-7.07179	-5.81039	-5.18016	-0.78438	-7.07374
s__Stenotrophomonas maltophilia_L	GCF_000020665.1	True	GATCACCTCCTTTTG	True	False	False	False	False	S21_Loser	-0.359835	-5.21944	-3.60823	-8.66879	-0.78438	-5.78649	-6.14659	-3.52041	-2.57153	-4.86963	-4.19918	-2.82794	-3.60793	-3.94249	-0.359835	-2.68108	-3.60823	-6.14659	-4.44527	-2.68108	-0.272315	-6.85602	-5.39508	-3.94249	-6.14659	-3.94249	-10.2215			-3.60793	-8.46753	-3.60793	-0.359835	-6.14659	-6.48085	-5.39508	-3.60823	0	-3.52041	-3.94249
s__Actinobacillus suis	GCF_000739435.1	True	GATCACCTCCTTACC	True	False	False	True	False	S21_Loser	0	-4.94015	-5.42125	-3.60793	-3.94249	-0.78438	-3.60793	-5.26767	-3.60793	-3.60793	-3.60793	-3.60793	-5.21944	-3.04345	-3.60823	-3.60793	-7.07686	-5.21944	-2.68108	-5.21944	-10.9512	-3.94249	-6.85602	-5.39508	-5.21944	-3.60793	-5.39508			-5.39508	-5.21944	-3.94249	-0.96002	-3.60793	-6.85602	-7.47851	-3.60823	-2.57153	-2.68108	-5.21944
s__Acinetobacter piscicola_A	GCF_015218165.1	True	GATCACCTCCTTAAC	True	False	False	False	False	S21_Loser	-2.57153	-3.9706	-6.68461	-7.47851	-3.60793	-7.47851	-2.57153	-7.47851	-4.11775	-3.60793	-1.06957	-5.26767	-3.60793	-5.39508	-3.60793	-2.57153	-4.44527	-7.47851	-3.60823	-6.14659	-3.60793	-3.60793	-4.94015	-5.39508	-6.71077	-2.57153	-9.38902			-5.39508	-10.2547	-5.39508	-3.97441	-3.60793	-3.94249	-6.14659	-2.68108	-5.39508	-3.60793	-7.47851
s__Pseudomonas_E sp003013355	GCF_003612935.1	True	GATCACCTCCTTAAT	True	False	False	False	False	S21_Loser	-0.78438	-0.78438	-3.60793	-5.21944	-3.60793	-0.78438	-5.05133	-5.21944	-1.06957	-3.60793	-2.68108	-3.60793	-3.60793	-3.60793	-3.60823	-2.68108	-6.09156	-8.40567	-3.60793	-6.48085	-2.57153	-6.85602	-7.1813	-5.39508	-8.99789	-2.57153	-9.95243			-3.94249	-5.21944	-3.60793	-3.60793	-4.94015	-3.60793	-6.70434	-4.94015	-2.70725	-5.21944	-3.94249
s__Chloroflexus aurantiacus	GCF_000018865.1	True	GATCACCTCCTTTCT	True	False	False	False	False	S21_Loser	-1.85867	-7.07374	-10.3199	-4.53538	-2.78582	-6.51611	-7.95547	-9.72894	-7.57261	-3.60793	-6.14659	-7.40799	-5.39508		-9.72894	-3.94249	-3.60793	-6.14659	-2.68108	-6.48085	-3.37756	-3.60793	-7.07179	-11.2036	-7.02355	-3.60793	-6.85602			-7.07374	-19.3394	-6.14659	-3.94249	-9.72894	-7.95547	-9.72894	-3.60823	-3.60793	-9.89729	-9.84711
s__Pseudomonas_C sp002342705	GCF_008807395.1	True	GATCACCTCCTTAAT	True	False	False	False	False	S21_Loser	-1.74402	-0.78438	-3.60793	-5.21944	-3.60793	-0.78438	-5.05133	-5.21944	-2.72932	-5.39508	-2.68108	-3.60793	-3.60793	-4.12418	-7.48495	-3.60823	-2.57153	-7.48495	-3.60793	-6.48085	-2.57153	-6.85602	-7.1813	-5.39508	-5.70667	-3.97704	-5.81039			-9.85217	-5.21944	-3.60793	-3.60793	-4.11775	-6.85602	-9.77206	-4.94015	-1.85867	-5.21944	-2.57153
s__Mesorhizobium sp003952385	GCF_003952385.1	True	GATCACCTCCTTTCT	True	False	False	False	False	S21_Loser	-3.60793	-9.01867	-9.55801	-0.832615	-3.60823	-7.07374	-2.16395	-6.14659	-3.66278	-3.60823	-1.2371	-3.60793	-3.60793	-4.53538	-3.60823	-5.21944	-3.60823	-14.2295	-5.39508	-1.74402	-0.78438	-4.5947	-3.94249	-4.53538	-7.07179	-5.26767	-3.94249			-7.35893	-4.6209	-2.63868	-6.58559	-3.48944	-5.21944	-3.60793	-4.86963	-3.60823	-1.72598	-6.14659
s__Erwinia billingiae	GCF_000196615.1	True	GATCACCTCCTTACC	True	False	False	False	False	S21_Loser	-0.181875	-5.39508	-3.60793	-3.60793	-7.95547	-10.1925	-3.60793	-5.26767	-2.72932	-3.60793	-11.4384	-5.21944	-5.21944	-5.75746	-3.60793	-3.60793	-5.18016	-3.60793	-3.60793	-5.26767	-9.85217	-3.94249	-6.85602	-5.39508	-9.41834	-3.60793	-10.7266			-3.94249	-5.21944	-3.60793	-2.61977	-3.60793	-6.85602	-10.1925	-3.60823	-2.57153	-2.68108	-5.21944
s__Rhodospirillum rubrum	GCF_000013085.1	True	GATCACCTCCTTTCA	True	False	False	False	False	S21_Loser	-7.35893	-4.53538	-8.26787	-5.41711	-4.44527	-4.19918	-5.39508	-6.87078	-7.07374	-3.84768	-2.72932	-4.04723	-5.81039	-6.08185	-6.14659	-5.21944	-9.56109	-0.78438	-6.14659	-1.85867	-0.78438	-7.57261	-3.22884	-3.60823	-4.86963	-5.39508	-7.02273			-6.87078	-5.41204	-5.39508	-6.87078	-4.53538	-5.39508	-7.30875	-7.40799	-5.21944	-4.4852	-3.60793
s__Thioclava nitratireducens	GCF_001940525.2	True	GATCACCTCCTTTCT	True	False	False	False	False	S21_Loser	-4.53538	-4.53538	-6.48085	-7.40799	-4.86963	-0.78438	-6.14659	-9.39469	-3.60793	-3.60793	-9.55801	-2.83376	-7.35893	-6.85602	-6.14659	-7.07374	-6.14659	-5.21944	-6.73754	-3.87388	-7.57261	-9.85217	-1.72598	-9.39469	-7.40799	-6.08185	-9.39469			-6.14659	-3.60793	-6.14659	-2.78582	-5.26767	-6.63382	-7.07179	-3.60793	-3.60823	-7.35893	-5.26767
s__Serratia_B rhizosphaerae	GCF_009817885.1	True	GATCACCTCCTTACC	True	False	False	False	False	S21_Loser	-0.181875	-5.39508	-3.60793	-3.60793	-5.39508	-10.1925	-3.60793	-5.26767	-2.72932	-3.60793	-11.4384	-5.21944	-5.21944	-5.75746	-3.60793	-3.60793	-5.18016	-3.60793	-3.60793	-5.26767	-9.85217	-6.85602	-6.85602	-5.39508	-9.41834	-3.60793	-8.51577			-3.94249	-5.21944	-3.94249	-2.61977	-3.60793	-7.48495	-10.1925	-3.60823	-2.57153	-5.75746	-5.21944
s__Streptococcus oralis_H	GCF_001983955.1	True	GATCACCTCCTTTCT	True	False	False	False	False	S21_Loser	-6.85602	-7.07374	-11.1818	-8.46753	-8.46753	-10.3218	-10.7829	-7.02355	-9.01867	-7.07374	-10.2547	-5.21944	-3.60823		-7.07374	-1.28729	-11.0689	-7.07374	-7.07374	-8.64317	-9.56109	-6.14659	-9.39469	-4.53538	-10.7346	-11.557	-5.21944			-7.07374	-13.1003	-10.3218	-0.78438	-9.89729	-7.02355	-12.109	-10.3218	-9.85217	-5.21944	-6.85602
s__Mesorhizobium sp004020105	GCF_016756595.1	True	GATCACCTCCTTTCT	True	False	False	False	False	S21_Loser	-2.83376	-4.53538	-6.85602	-0.832615	-3.60823	-7.07374	-3.60793	-9.39469	-2.63868	-3.60823	-1.2371	-3.60793	-3.60793	-4.53538	-3.60823	-5.21944	-3.60823	-14.2295	-5.39508	-1.74402	-2.21414	-4.5947	-3.94249	-4.53538	-7.07179	-5.26767	-3.94249			-4.86963	-4.6209	-2.63868	-6.63382	-3.48944	-5.21944	-3.60793	-5.21944	-3.60823	-1.72598	-6.14659
s__Dialister hominis	GCF_007164725.1	True	GATCACCTCCTTTCT	True	False	False	False	True	S21_Loser		-10.2547	-10.6561	-9.85217	-7.40799	-10.3218	-10.3218	-12.2296	-8.63424	-10.2547	-10.6561	-19.1527	-12.109	-8.46753	-0.78438	-0.78438	-3.27203	-6.85602	-9.39469	-14.76	-13.9808	-10.3218	-10.3218	-13.7422	-9.98563	-14.317	-8.46753			-10.2716	-14.6192	-13.7422	-8.46753	-8.46753	-15.0036	-9.89729	-8.46753	-10.2547	-10.6561	-9.39469
s__Campylobacter_B sputorum	GCF_008245005.1	True	GATCACCTCCTTTCT	True	False	False	False	False	S21_Loser	-0.78438	-6.14659	-4.86963	-5.21944	-5.39508	-0.78438	-0.78438	-0.96002	-4.86963	-0.78438	-3.60823	-0.78438	-0.78438		-10.2547	-6.14659	-5.37242	-3.60823	-8.97044	-2.57153	-7.57261	-3.60793	-6.85602	-3.60823	-3.60823	-4.86963	-0.78438			-4.53538	-2.82255	-6.14659	-3.71297	-7.07374	-6.14659	-7.40799	-1.28729	-4.6209	-0.78438	-7.35893
s__Janthinobacterium sp001758725	GCF_003667705.1	True	GATCACCTCCTTTCT	True	False	False	False	False	S21_Loser	0	-3.60793	-0.96002	-0.78438	-1.74402	-0.78438	-0.78438	-5.21944	-0.78438	-0.78438	-1.85867	-1.06957	-3.94249	-3.37756	-2.57153	0	-0.78438	-5.21944	-5.37242	-0.78438	-0.96002	-5.13192	-9.72894	-6.20621	-11.1726	-2.97294	-6.14659			-3.60793	-11.1818	-0.78438	-2.68108	-2.72932	-3.60793	-5.21944	-0.78438	-4.44527	-3.60793	-0.78438
s__Leuconostoc lactis_A	GCF_007954625.1	True	GATCACCTCCTTTCT	True	False	False	False	True	S21_Loser	-8.46753	-8.46753	-10.6561	-6.85602	-14.8051	-10.3218	-7.40799	-10.3218	-11.5088	-9.72894	-10.3218	-6.14659	-10.2547	-6.14659	-7.07374	-6.85602	-7.35893	-9.89729	-11.557	-6.14659	-14.7569	-9.39469	-8.46753	-6.14659	-11.5088	-7.02862	-11.5088			-7.40799	-11.0206	-9.72894	-7.07374	-9.39469	-10.2547	-9.39469	-10.3218	-4.53538	-5.21944	-8.46753
s__Herbaspirillum seropedicae	GCF_001040945.1	True	GATCACCTCCTTTCT	True	False	False	False	False	S21_Loser	-0.360135	-3.60793	-1.33552	-0.78438	-3.60823	-0.78438	-0.78438	-5.21944	-0.78438	-0.78438	-3.60823	-1.06957	-3.94249	-3.60793	-5.46223	0	-4.86963	-5.21944	-1.28729	-2.68108	-1.26041	-6.85602	-9.72894	-0.78438	-11.1726	-2.57153	-6.14659			-5.21944	-8.64317	-0.78438	-0.55401	-2.72932	-3.60793	-5.21944	-7.35893	-4.6209	-5.21944	-0.78438
s__Tatlockia jordanis	GCF_900637635.1	True	GATCACCTCCTTAAT	True	False	False	False	False	S21_Loser	-0.728945	-6.85602	-3.60793	-5.21944	-1.06957	-7.47851	-2.68108	-3.60793	-6.97274	-3.26801	-2.68108	-3.60793	-3.60793	-4.11775	-2.16901	-3.60793	-2.68108	-7.47851	-3.94249	-3.60793	-3.94249	-6.70434	-3.04345	-7.95547	-6.20621	-7.02862	-3.60793			-4.6209	-10.2547	-3.60793	-3.60793	-3.60793	-9.7785	-4.94659	-5.21944	-5.13192	-3.60823	-9.0153
s__Leptospira mayottensis	GCF_000306675.2	True	GATCACCTCCTTTTT	True	False	False	False	False	S21_Loser	-0.359835	-8.15387	-1.06957	-5.51709	-3.60793	-5.21944	-5.26767	-6.28931	-6.14659	-0.359835	-4.49298	-0.78438	-2.63868		-4.49298	-5.46253	-2.97294	-5.39508	-2.68108	-2.68108	-4.86963	-5.21944	-4.53538	-2.97294	-2.61977	-1.24489	-0.181875			-7.02862	-3.60793	-4.53538	-2.68108	-4.77705	-4.77705	-0.359835	-4.53343	-2.57153	-3.60793	-3.60793
s__Pseudomonas_E azotoformans_B	GCF_002007785.1	True	GATCACCTCCTTAAT	True	False	False	False	False	S21_Loser	-0.78438	-0.78438	-3.60793	-5.21944	-3.60793	-0.78438	-5.05133	-5.21944	-1.06957	-3.60793	-2.68108	-3.60793	-3.60793	-3.60793	-3.60823	-2.68108	-6.09156	-8.40567	-3.60793	-6.48085	-2.57153	-6.85602	-7.1813	-5.39508	-8.99789	-2.57153	-9.95243			-3.94249	-5.21944	-3.60793	-3.60793	-4.94015	-3.60793	-6.70434	-4.94015	-2.70725	-5.21944	-3.94249
s__Aliarcobacter porcinus	GCF_004299785.2	True	GATCACCTCCTTTCA	True	False	False	False	False	S21_Loser	-2.57153	-6.14659	-7.07374	-6.14659	-0.78438	-6.14659	-0.78438	-5.21944	-4.53538	-4.53538	-0.78438	-0.78438	-3.60823		-10.2547	-4.53538	-3.60823	-0.78438	-2.61977	-5.39508	-9.43726	-3.60793	-0.78438	-6.53652	-2.68108	-2.61977	-5.21944			-5.26767	-14.7789	-0.78438	-6.73754	-5.21944	-0.78438	-5.39508	-2.57153	-5.13192	-0.78438	-0.96002
s__Saccharimonas aalborgensis	GCF_000392435.1	True	GATTACCTCCTTTCT	True	False	False	False	False	S21_Loser		-9.56109	-10.2547	-9.39469	-4.86963	-12.109	-8.68247	-11.5088	-6.72701	-9.84711	-11.0206	-3.60823	-2.63868	-10.6561	0	-4.53538	-9.01867	-6.14659	-7.65416	-4.4852	0	-2.63868	-9.9751	-5.26767	-9.64728	-6.14659	-4.83061				-7.35893	-3.87388	-10.3218	-9.72894	-7.07374	-9.89729	-3.60793	-7.12197	-0.359835	-5.21944
s__Allisonella pneumosintes	GCF_001717505.1	True	GATCACCTCCTTTCT	True	False	False	False	False	S21_Loser		-8.46753	-10.3218	-9.85217	-7.07374	-14.8051	-10.3218	-8.46753	-8.63424	-10.2547	-10.6561	-19.1527	-12.109	-0.78438	-0.78438	-3.60793	-2.97294	-6.85602	-9.54766	-14.76	-12.321	-10.3218	-9.39469	-13.7422	-9.98563	-14.317	-8.64317			-9.39469	-14.6192	-15.0036	-10.3218	-8.46753	-13.7422	-11.557	-8.46753	-8.46753	-10.6561	-9.39469
s__Allorhizobium sp001713475	GCF_001713475.1	True	GATCACCTCCTTTCT	True	False	False	False	False	S21_Loser	-1.06957	-7.07374	-9.55801	-7.30875	-4.53538	-2.63868	-2.16395	-6.14659	-6.14659	-3.60823	-0.78438	-4.19918	-6.14659	-4.4852	-0.78438	-6.14659	-3.60823	-5.21944	-7.02355	-0.359835	-9.01867	-3.37756	-5.39508	-4.4852	-6.73754	-6.09156	-2.68108			-7.35893	-3.60793	-5.46223	-2.68108	-3.48944	-6.08185	-3.60793	-7.07374	-3.60823	-5.39508	-6.14659
s__Asaia bogorensis	GCF_001547995.1	True	GATCACCTCCTTTCA	True	False	False	False	False	S21_Loser	-2.68108	-2.68108	-2.97294	-0.359835	-3.60823	-4.04723	-4.4852	-2.57153	-6.09156	-1.06957	-2.68108	-3.60823	-5.81039	-5.26767	-3.60793	-3.60793	-11.4806	-3.60793	-9.88192	-1.85867	-5.21944	-6.85602	-2.72932	-2.57153	-3.60823	-8.62051	-9.72894			-6.48085	-6.48085	-6.14659	-1.74402	-6.5951	-6.85602	-3.94249	-3.60823	-4.97408	-3.60793	-6.48085
s__Staphylococcus simiae_A	GCF_017357005.1	True	GATCACCTCCTTTCT	True	False	False	False	False	S21_Loser	-9.39469	-8.46753	-9.39469	-10.3218	-10.3218	-13.7422	-14.4689	-13.1454	-10.6561	-9.72894	-10.3218	-14.7067	-7.95547	-5.39508	-9.39469	-7.07374	-12.0588	-10.3218	-14.4207	-14.7118	-12.321	-10.3218	-11.1818	-13.8894	-13.1454	-13.1454	-13.7422			-5.21944	-11.2036	-13.7422	-8.46753	-11.7728	-13.7422	-10.6561	-12.109	-11.5088	-7.07686	-9.39469
s__Wolbachia pipientis_C	GCF_004171285.1	True	GATTACCTCCTTAGG	True	False	False	True	False	S21_Loser	0	-6.85602	-4.94015	-0.359835	-2.57153	-3.60823	-0.96002	-7.47851	-0.78438	-0.359835	0	-0.359835	-6.72701	-0.359835	-5.39508	-2.57153	-3.60793	-8.02766	-2.57153	-3.90346	-12.5138	-2.57153	-0.359835	-2.68108	-3.22553	-3.60793	-5.21944			-7.19101	-5.81039	-3.60793	0	-3.90346	-4.83061	-5.46246	-5.81257	-2.3314	-3.60793	-10.9023
s__Oxalobacter formigenes	GCF_002127965.1	True	GATCACCTCCTTTCT	True	False	False	False	False	S21_Loser	0	-3.60793	-10.4077	-0.78438	-3.60823	-0.78438	-3.82565	-8.46753	-0.78438	-1.06957	-3.60793	-1.06957	-2.68108	-1.28729	-3.60823	0	-2.63868	-5.21944	-5.37242	-2.57153	0	-6.85602	-9.72894	-0.78438	-8.62051	-2.83376	-6.14659			-3.60793	-8.64317	-1.06957	-2.68108	-2.72932	-1.2371	-5.21944	-4.53538	-4.44527	-0.78438	-0.78438
s__Acetobacter ascendens	GCF_001766235.1	True	GATCACCTCCTTTCA	True	False	False	False	False	S21_Loser	-2.57153	-5.46223	-2.97294	-2.16395	-7.35893	-4.04723	-4.4852	-0.96002	-5.12603	-1.06957	-5.39508	-3.60823	-5.21944	-8.64317	-3.60793	-3.60793	-6.48085	-3.60793	-5.37242	-1.06957	-4.6209	-6.85602	-2.97294	-2.57153	-6.85602	-5.70667	-9.39469			-7.07179	-3.60793	-6.48085	-1.06957	-3.60823	-6.85602	-6.48634	-2.68108	-4.97408	-6.87078	-6.14659
s__Prochlorococcus marinus	GCF_000007925.1	True	GATCACCTCCTAACA	True	False	False	False	False	S21_Loser	-0.78438	-0.78438	-6.85602	0	0	-1.06957	0	-3.60793	0	-6.70434	-0.78438	-0.359835	-1.81542	-0.78438	-0.78438	0	0	0	0	0	-1.06957	-0.272615	-0.181875	0	-8.46753	0	-5.21944			0	-1.74402	0	0	-8.46753	-1.81542	-10.2547	-5.21944	0	-1.06957	-1.81542
s__Haemophilus_D sp900755445	GCF_014931275.1	True	GATCACCTCCTTACC	True	False	False	True	False	S21_Loser	-0.181875	-3.60823	-3.60793	-3.60793	-5.39508	-0.78438	-3.60793	-3.60793	-5.39508	-3.60793	-4.6209	-3.60793	-5.21944	-3.04345	-5.21944	-3.60793	-7.07686	-5.21944	-3.60793	-5.21944	-12.2126	-6.85602	-6.85602	-5.39508	-5.21944	-3.60793	-5.70667			-6.14659	-5.21944	-3.94249	-0.96002	-3.60793	-6.85602	-10.1925	-3.60823	-2.57153	-3.60823	-5.21944
s__Rhizobium indicum	GCF_005862305.2	True	GATCACCTCCTTTCT	True	False	False	False	False	S21_Loser	-2.68108	-7.07374	-10.2716	-0.78438	-4.53538	-7.07374	-0.96002	-6.14659	-6.14659	-3.60823	-1.2371	-4.19918	-6.14659	-4.53538	-8.97044	-6.14659	-4.53538	-6.73754	-8.92025	-3.60793	-8.48228	-4.5947	-5.39508	-4.86963	-6.73754	-6.09156	-2.68108			-8.97044	-3.60793	-5.46223	-2.78582	-3.48944	-6.85602	-3.60793	-7.07374	-3.60823	-2.63868	-6.14659
s__Gemella morbillorum	GCF_900476045.1	True	GATCACCTCCTTTCT	True	False	False	False	False	S21_Loser	-8.46753	-9.39469	-10.3218	-10.3218	-10.3218	-12.109	-13.1454	-14.7569	-8.46753	-8.46753	-8.46753	-14.8051	-12.8151	-7.07374	-6.85602	-6.14659	-8.46753	0	-11.557	-14.7118	-12.321	-8.46753	-9.39469	-14.7118	-12.6572	-14.7569	-13.7422			-7.07374	-8.46753	-10.2547	-8.46753	-10.6561	-13.7422	-12.109	-9.39469	-11.5088	-7.07374	-9.39469
s__Bacillus vallismortis	GCF_004116955.1	True	GATCACCTCCTTTCT	True	False	False	False	False	S21_Loser	-11.1818	-8.46753	-10.6561	-10.3218	-10.6561	-14.6694	-12.8092	-16.1041	-12.109	-10.3218	-11.7728	-12.8092	-13.7422	-10.2285	-13.1003	-11.2036	-14.1687	-14.7569	-14.5963	-14.7118	-12.321	-9.39469	-10.6561	-12.8151	-14.8051	-16.2561	-11.2036			-10.3199	-12.8151	-13.7422	-8.46753	-14.5963	-13.7422	-14.2687	-10.3218	-11.5088	-9.40913	-8.46753
s__Aliarcobacter lanthieri	GCF_013201625.1	True	GATCACCTCCTTTCA	True	False	False	False	False	S21_Loser	-2.57153	-6.14659	-7.07374	-6.14659	-0.78438	-0.78438	-0.78438	-5.21944	-4.53538	-4.53538	-3.60823	-0.78438	-3.60823		-10.2547	-4.53538	-1.74402	-6.73754	-2.61977	-5.39508	-9.43726	-3.60793	-6.14659	-6.53652	-2.57153	-7.02862	-5.21944			0	-14.7789	-0.78438	-6.73754	-5.21944	-0.78438	-5.39508	-2.61977	-5.13192	-0.78438	-0.96002
s__Butyricimonas faecalis	GCF_003991565.1	True	GAACACCTCCTTTCT	True	False	True	False	False	S21_Loser	-2.98662	-0.360135	0	0	-0.78438	0	0	0	0	0	-0.359835	0	-0.359835	-0.360135	0	0	0	-7.02355	0	0	0	0	0	-0.359835	0	-2.04578	-0.832615			-14.2687	-4.53538	0	-0.902845	-2.21414	-0.359835	0	0	0	0	0
s__Haemophilus_D sp900764435	GCF_014931395.1	True	GATCACCTCCTTACC	True	False	False	True	False	S21_Loser	-0.181875	-3.60823	-3.60793	-3.60793	-5.39508	-0.78438	-3.60793	-3.60793	-5.39508	-3.60793	-4.6209	-3.60793	-5.21944	-3.04345	-5.21944	-3.60793	-7.07686	-5.21944	-3.60793	-5.21944	-12.2126	-6.85602	-6.85602	-5.39508	-5.21944	-3.60793	-5.70667			-6.14659	-5.21944	-3.94249	-0.96002	-3.60793	-6.85602	-10.1925	-3.60823	-2.57153	-3.60823	-5.21944
s__Aminobacterium colombiense	GCF_000025885.1	True	GATCACCTCCTTTCT	True	False	False	False	True	S21_Loser		-8.46753	-9.45429	-9.39469	-9.98563	-20.0854	-9.72894	-10.4077	-14.7569	-11.3348	-9.39469	-12.6572	-11.1818		-9.85217	-12.8151	-14.4444	-14.7067	-8.46753	-18.4738	-13.9827	-9.39469	-9.92761	-9.89729	-10.6561	-9.39469	-10.3199			-8.46753	-18.4738	-9.84711	-10.3218	-9.72894	-8.46753	-11.2846	-4.44201	-9.85217	-9.39469	-9.85217
s__Neisseria flavescens	GCF_005221285.1	True	GATCACCTCCTTTCT	True	False	False	False	False	S21_Loser	-3.52041	-3.60823	-0.832615	-4.52942	-3.60793	-0.78438	-4.53538	-5.21944	-0.78438	-4.53343	-3.60823	-2.68108	-0.78438	-0.78438	-3.60793	-0.78438	-5.13192	-2.63868	-2.63868	-5.21944	-0.78438	-6.85602	-3.60823	-4.53538	-5.13192	-3.60793	-3.60793			-3.60793	-10.3029	-5.21944	-1.06957	-2.57153	-3.60793	-7.07374	-4.53538	-5.39508	-2.68108	-6.14659
s__Roseovarius mucosus_A	GCF_002080415.1	True	GATCACCTCCTTTCT	True	False	False	False	False	S21_Loser	-4.53538	-4.53538	-6.48085	-7.40799	-6.14659	-2.16901	-4.4852	-11.5161	-6.25444	-5.46223	-9.98563	-3.22884	-4.53538	-9.51482	-6.14659	-6.14659	-6.14659	-6.14659	-6.73754	-8.14803	-7.57261	-9.85217	-1.72598	-6.14659	-4.86963	-6.09156	-6.14659			-6.14659	-3.60793	-7.07374	-2.57153	-5.26767	-6.14659	-9.39469	-6.14659	-3.60823	-5.21944	-9.39469
s__Succinivibrio dextrinosolvens_A	GCF_011065405.1	True	GATCACCTCCTTAAC	True	False	False	True	False	S21_Loser	-2.83376	-3.94249	-0.78438	-3.60793	-5.21944	-6.70434	-3.94249	-6.48085	-5.21944	-3.60793	-5.21944	-5.21944	-5.21944	-3.94249	-3.60793	-2.57153	-3.94249	-6.70434	-3.60793	-5.21944	-11.6576	-6.85602	-6.14659	-4.44527	-5.39508	-6.14659	-1.85867			-0.78438	-5.21944	-3.94249	-2.78582	-3.60793	-6.48085	-3.60793	-3.60823	-0.272315	-2.57153	-6.85602
s__Mesorhizobium sp003952465	GCF_003952465.1	True	GATCACCTCCTTTCT	True	False	False	False	False	S21_Loser	-3.60793	-9.01867	-9.55801	-0.832615	-3.60823	-7.07374	-2.16395	-6.14659	-3.66278	-3.60823	-1.2371	-3.60793	-3.60793	-4.53538	-3.60823	-5.21944	-6.73754	-14.2295	-5.39508	-3.60793	-2.78582	-4.5947	-3.94249	-4.53538	-7.07179	-5.26767	-3.94249			-4.86963	-4.6209	-2.63868	-12.107	-3.48944	-5.21944	-3.60793	-4.86963	-3.60823	-1.72598	-6.14659
s__Neisseria sicca_D	GCF_017753665.1	True	GATCACCTCCTTTCT	True	False	False	False	False	S21_Loser	-3.52041	-0.78438	-0.832615	-7.07374	-3.60793	-0.78438	-4.53538	-5.21944	-1.06957	-4.86963	-3.60823	-2.68108	-0.78438	-0.78438	-3.60793	-0.78438	-5.13192	-2.63868	-2.63868	-5.21944	-0.78438	-6.85602	-3.60823	-4.53538	-5.13192	-3.60793	-3.60793			-3.60793	-10.3029	-5.21944	-1.06957	-2.57153	-6.85602	-7.07374	-4.53538	-5.39508	-1.33552	-6.14659
s__Nitrosomonas ureae	GCF_001455205.1	True	GATCACCTCCTTTCA	True	False	False	False	False	S21_Loser	-2.57153	-3.02332	-2.63868	-6.48085	-0.78438	-6.17999	-5.39508	-4.5947	-0.924875	-2.68108	-0.78438	-2.68108	-0.78438	-0.359835	-3.60793	-2.63868	0	-0.78438	-5.46223	-7.40799	-5.39508	-3.66278	-3.60793	-2.21414	-7.02862	-4.4852	-4.53538			-6.14659	-3.60793	-6.14659	-2.68108	-2.16901	0	-6.85602	-4.53538	0	-5.21944	-0.78438
s__Pseudomonas_E fulva_B	GCF_000213805.1	True	GATCACCTCCTTAAT	True	False	False	False	False	S21_Loser	-0.78438	-0.78438	-3.60793	-5.21944	-3.60793	-0.78438	-5.05133	-5.21944	-1.06957	-5.39508	-2.68108	-3.60793	-3.60793	-3.60793	-3.94249	-2.68108	-6.09156	-9.5111	-3.60793	-6.48085	-2.57153	-6.85602	-7.1813	-5.39508	-8.99789	-2.57153	-9.95243			-5.39508	-5.21944	-3.60793	-3.60793	-4.11775	-6.85602	-7.47851	-4.94015	-6.70434	-5.21944	-3.94249
s__Burkholderia stabilis	GCF_001742165.1	True	GATCACCTCCTTTCC	True	False	False	False	False	S21_Loser	-0.181875	-3.60793	-6.14659	-4.53538	-6.87078	-6.14659	-0.78438	-5.21944	-5.37242	-0.78438	-2.68108	-2.68108	-3.60793	-5.39508	-0.78438	-0.96002	-2.97294	-10.607	-6.14659	-2.92387	-1.74402	-6.85602	-6.85602	-3.60793	-8.62051	-3.60793	-6.48085			-6.14659	-6.85602	-5.39508	-1.74402	-2.72932	-1.74402	-3.60793	-3.60823	-5.18016	-6.14659	-7.07374
s__Shewanella japonica	GCF_002075795.1	True	GATCACCTCCTTACC	True	False	False	False	False	S21_Loser	-2.46365	-3.04345	-5.21944	-3.60793	-6.70434	-10.1925	-3.60793	-5.75746	-5.26767	-5.21944	-2.72932	-3.60793	-7.47851	-4.11775	-3.60793	-3.94249	-5.13192	-5.21944	-3.94249	-5.21944	-10.177	-3.94249	-6.14659	-5.39508	-7.48495	-3.60793	-10.1925			-3.94249	-5.21944	-4.94659	-2.61977	-3.60793	-6.85602	-5.21944	-4.94015	-2.57153	-3.60793	-6.14659
s__Acinetobacter sp002165255	GCF_002165255.2	True	GATCACCTCCTTAAC	True	False	False	False	False	S21_Loser	-2.57153	-3.9706	-6.68461	-7.47851	-3.60793	-7.47851	-5.13192	-7.47851	-4.11775	-3.60793	-1.06957	-5.26767	-3.60793	-5.39508	-3.60793	-3.04345	-4.44527	-7.47851	-4.11775	-6.14659	-3.60793	-3.60793	-4.94015	-5.39508	-6.71077	-2.57153	-9.38902			-9.85217	-10.2547	-5.39508	-3.97441	-3.60793	-3.94249	-5.81039	-2.68108	-5.39508	-3.60793	-7.47851
s__Alcanivorax borkumensis	GCF_000009365.1	True	GATCACCTCCTTAAC	True	False	False	False	False	S21_Loser	-2.16901	-3.60793	-5.21944	-5.26767	-5.18016	-0.78438	-3.94249	-3.60793	-7.63149	-3.60793	-1.06957	-3.60793	-3.60793	-3.60793	-3.60793	-3.04345	-2.61977	-5.21944	-5.39508	-5.21944	-9.38902	-6.85602	-5.81039	-5.39508	-3.94249	-7.02862	-5.13192			-5.70667	-10.2547	-6.14659	-3.6344	-4.11775	-5.81039	-2.78582	-2.68108	-0.55401	-5.21944	-3.60793
s__Lautropia mirabilis	GCF_900637555.1	True	GATCACCTCCTTTCA	True	False	False	False	False	S21_Loser	-0.359835	-3.60793	-6.87078	-4.53538	-3.94249	-2.61977	-5.39508	-5.26767	-3.60793	-0.78438	-7.07374	0	-7.30875	-9.07799	-0.832615	-3.60793	-6.20621	-5.39508	-0.96002	-4.4852	-3.60823	-6.85602	-3.60793	-11.6691	-7.30875	-4.53538	-9.39469			-5.21944	-0.78438	-5.21944	0	-2.68108	-7.57261	-2.57153	-2.68108	-5.18016	-3.60793	-3.60793
s__Erythrobacter ishigakiensis	GCF_001663155.1	True	GATCACCTCCTTTCT	True	False	False	False	False	S21_Loser	-2.68108	-9.01867	-4.4852	-4.86963	-2.97294	-2.16901	-7.07374	-5.41711	-2.57153	-0.96002	-4.4852	-0.832615	-3.60793	-5.21944	-0.359835	-7.12197	-6.14659	-6.48085	-5.39508	-0.360135	-7.95547	-6.85602	-3.60793	-5.21944	-9.39469	-5.7672	-11.2036			-7.02355	-7.40799	-13.1454	-2.68108	-4.86963	-2.21414	-2.57153	-4.86963	-8.68247	-4.86963	-6.14659
s__Companilactobacillus farciminis	GCF_002706745.1	True	GATCACCTCCTTTCT	True	False	False	False	False	S21_Loser		-8.46753	-8.64317	-6.85602	-10.6561	-13.7422	-6.85602	-10.3218	-9.39469	-12.109	-10.2547	-8.46753	-12.8151	-5.81039	-7.02862	-8.46753	-3.60823	-11.1726	-9.39469	-13.1003	-12.6572	-9.39469	-11.1818	-11.2036	-14.2687	-11.5088	-13.7422			-10.2716	-13.1003	-11.1818	-6.85602	-13.0952	-12.8151	-11.557	-10.2547	-9.85217	-5.81039	-10.3218
s__Alteromonas naphthalenivorans	GCF_000213655.1	True	GATCACCTCCTTACC	True	False	False	False	False	S21_Loser	0	-3.94249	-5.21944	-3.60793	-5.21944	-2.04578	-3.60793	-13.4406	-6.70434	-3.60793	-3.22884	-5.21944	-6.48085	-5.42125	-5.21944	-3.60793	-1.71153	-7.47851	-3.60793	-5.26767	-9.85217	-3.94249	-5.37242	-3.60793	-6.77131	-3.60793	-6.85602			-6.70434	-9.85217	-0.359835	-8.17585	-3.60793	-6.48085	-6.83818	-3.60823	-8.17585	-3.60793	-5.21944
s__Dehalobacter restrictus	GCF_000512895.1	True	GATCACCTCCTTTCT	True	False	False	False	False	S21_Loser		-19.0542	-10.6561	-12.0409	-10.3218	-16.7291	-14.7569	-1.74402	-14.4444	-10.2547	-9.54766	-18.6163	-10.4294		-11.2036	-16.4727	-14.8051	-12.8092	-9.89729	-16.1262	-12.321	-11.1818	-12.109	-13.8894	-14.8051	-16.2561	-11.2036			-6.85602	-17.0048	-13.7422	-6.85602	-16.544	-13.7422	-14.2687	-9.54766	-8.97044	-15.2817	-12.109
s__Rhizobium leguminosarum_J	GCF_000023185.1	True	GATCACCTCCTTTCT	True	False	False	False	False	S21_Loser	-2.68108	-7.07374	-10.2716	-2.83376	-4.53538	-7.07374	-0.96002	-6.14659	-6.14659	-3.60823	-1.2371	-4.19918	-6.14659	-4.53538	-8.97044	-6.14659	-4.53538	-6.73754	-8.92025	-3.60793	-8.48228	-4.5947	-5.39508	-4.86963	-6.73754	-6.09156	-2.68108			-8.97044	-3.60793	-5.46223	-2.78582	-3.48944	-6.85602	-3.60793	-7.07374	-3.60823	-2.63868	-6.14659
s__Pseudomonas_E sp001705835	GCF_003850565.1	True	GATCACCTCCTTAAT	True	False	False	False	False	S21_Loser	-0.78438	-0.78438	-3.60793	-5.21944	-3.60793	-0.78438	-5.05133	-5.21944	-1.06957	-3.60793	-2.68108	-3.60793	-3.60793	-3.60793	-4.94015	-2.68108	-2.57153	-8.4121	-3.60793	-6.48085	-2.57153	-6.85602	-5.37242	-5.39508	-8.99789	-2.57153	-9.95243			-5.39508	-5.21944	-3.60793	-3.60793	-4.6209	-3.60793	-6.70434	-4.94015	-2.70725	-5.21944	-3.94249
s__Mycoplasmoides genitalium	GCF_000027325.1	True	GATCACCTCCTTTCA	True	False	False	True	False	S21_Loser		0	0	0	-2.78582	-0.359835	-3.37756	-5.21944	0	-2.16901	0	0	-2.63868		-0.272315	-2.82255	-7.07374	-10.2716	-7.07374	0	-10.9512	-5.39508	-2.21414	0	-0.924875	0	-0.96002			-0.181875	0	0	-0.96002	-3.84768	-6.09156	0	0	-3.66278	0	-1.30932
s__Pseudomonas_E fluorescens_AP	GCF_013407925.2	True	GATCACCTCCTTAAT	True	False	False	False	False	S21_Loser	-0.78438	-0.78438	-3.60793	-5.21944	-3.60793	-0.78438	-5.05133	-5.21944	-1.06957	-3.60793	-2.68108	-3.60793	-3.60793	-3.60793	-4.94015	-2.68108	-2.57153	-8.4121	-3.60793	-6.48085	-2.57153	-6.85602	-7.1813	-5.39508	-8.99789	-2.57153	-9.95243			-5.39508	-5.21944	-3.60793	-3.60793	-4.6209	-3.60793	-6.70434	-4.94015	-2.70725	-5.21944	-3.94249
s__Streptococcus oralis_F	GCF_002356415.1	True	GATCACCTCCTTTCT	True	False	False	False	False	S21_Loser	-6.85602	-7.07374	-11.1818	-8.46753	-8.46753	-10.3218	-10.7829	-7.02355	-9.01867	-7.07374	-10.2547	-5.21944	-3.60823		-7.07374	-1.28729	-11.0689	-7.07374	-7.07374	-8.64317	-9.56109	-6.14659	-9.39469	-4.53538	-10.7829	-11.557	-5.21944			-7.07374	-13.1003	-10.3218	-0.78438	-9.89729	-7.02355	-12.109	-10.3218	-9.85217	-5.21944	-6.85602
s__Anoxybacillus gonensis	GCF_001187595.1	True	GATCACCTCCTTTCT	True	False	False	False	False	S21_Loser	-11.1818	-8.46753	-10.6561	-10.3218	-10.6561	-16.5661	-13.1454	-16.1041	-10.3218	-10.6561	-12.109	-12.8092	-14.0765	-10.3199	-16.5159	-11.2036	-14.8824	-13.1454	-14.9325	-13.1003	-12.321	-10.3218	-10.6561	-12.8151	-14.7569	-16.2561	-11.2036			-12.4432	-12.8151	-13.7422	-8.46753	-14.9325	-13.7422	-14.2687	-10.3218	-9.89729	-9.40913	-8.46753
s__Lawsonibacter sp000177015	GCF_008727735.1	True	GATCACCTCCTTTCT	True	False	False	False	False	S21_Loser		-8.46753	-13.8411	-12.109	-13.8411	-13.7422	-10.6561	-11.1818	-10.2547	-9.39469	-9.39469	-14.8051	-11.2036		-7.07374	-13.1003	-8.46753	-12.109	-10.6844	-14.576	-12.321	-9.39469	-9.39469	-8.46753	-11.557	-14.7067	-9.39469			-3.94249	-13.1003	-11.2036	-8.64317	-13.7422	-8.46753	-14.2687	-7.40799	-15.0036	-8.46753	-10.3199
s__Acidiphilium multivorum	GCF_000202835.1	True	GATCACCTCCTTTCA	True	False	False	False	False	S21_Loser	-3.60823	-3.60823	-7.83385	-7.40799	-6.48085	-2.83376	-6.14659	-5.37242	-3.60793	-2.57153	-0.78438	-4.86963	-6.14659	-6.85602	-5.21944	-5.21944	-6.33194	-6.48085	-6.04837	-2.68108	-3.60793	-6.85602	-1.71153	-0.359835	-6.48085	-3.94249	-9.72894			-6.48085	-3.60793	-5.21944	-3.94249	-5.81039	-6.48085	-3.60793	-3.60793	-4.97408	-7.35893	-6.48085
s__Rossellomorea marisflavi_A	GCF_009806575.1	True	GATCACCTCCTTTCT	True	False	False	False	False	S21_Loser	-9.39469	-8.46753	-10.6561	-10.3218	-10.3218	-15.9732	-13.1454	-16.1041	-12.0588	-10.3218	-12.109	-14.4207	-14.6694	-9.85217	-13.1003	-11.2036	-14.8824	-8.46753	-14.5963	-14.7118	-12.321	-9.72894	-10.2716	-12.8151	-14.7569	-16.2078	-11.2036			-9.56109	-12.8151	-13.7422	-8.46753	-14.5963	-15.0036	-14.2687	-10.3218	-11.5088	-9.40913	-8.46753
s__Acinetobacter wuhouensis	GCF_001696605.3	True	GATCACCTCCTTAAC	True	False	False	False	False	S21_Loser	-2.57153	-3.9706	-6.68461	-7.47851	-3.60793	-7.47851	-2.57153	-7.47851	-4.11775	-3.60793	-1.06957	-5.26767	-3.60793	-5.39508	-3.60793	-2.57153	-4.44527	-7.47851	-3.60823	-6.14659	-3.60793	-3.60793	-4.94015	-5.39508	-6.71077	-2.57153	-9.38902			-5.39508	-10.2547	-5.39508	-3.97441	-3.60793	-3.94249	-6.14659	-2.68108	-5.39508	-3.60793	-7.47851
s__Agrobacterium tumefaciens_B	GCF_017726655.1	True	GATCACCTCCTTTCT	True	False	False	False	False	S21_Loser	-1.06957	-7.07374	-9.55801	-0.78438	-4.53538	-7.07374	-2.16395	-6.14659	-6.14659	-3.60823	-2.57153	-4.19918	-6.14659	-4.53538	-7.35893	-6.14659	-3.60823	-6.14659	-7.02355	-3.60793	-7.07374	-3.37756	-4.19918	-4.4852	-6.73754	-6.09156	-2.68108			-8.97044	-3.60793	-5.46223	-2.16901	-3.48944	-3.60793	-3.60793	-7.40799	-3.60823	-5.39508	-6.14659
s__Pseudomonas_B oryzihabitans_D	GCF_014522265.1	True	GATCACCTCCTTAAT	True	False	False	False	False	S21_Loser	-2.57153	-3.94249	-3.60793	-5.21944	-3.60793	-7.47851	-5.05133	-5.21944	-2.72932	-3.94249	-2.68108	-3.60793	-3.60793	-5.39508	-6.48085	-2.68108	-6.09156	-3.94249	-3.94249	-6.14659	-2.57153	-6.85602	-2.83376	-5.39508	-6.48085	-2.57153	-6.70434			-3.94249	-5.21944	-3.60793	-3.60793	-4.11775	-6.85602	-7.47851	-3.60823	-2.70725	-5.21944	-3.60823
s__Thermomicrobium roseum	GCF_000021685.1	True	GATCACCTCCTTTCT	True	False	False	False	False	S21_Loser	-3.60793	-7.07374	-11.1726	-1.74402	-5.70667	-11.557	-10.6561	-3.82565	-9.84711	-12.4455	-10.7829	-3.82369	-3.60793		-6.08185	-6.85602	-10.177	-3.48944	-9.72894	-14.3766	-7.1813	-9.48051	-7.95547	-3.60793	-9.45429	-2.97294	-8.46753			-5.26767	-17.4427	-7.02862	-2.21414	-9.02976	-6.85602	-7.07179	-9.72894	-6.85602	-3.82369	-9.85217
s__Stenotrophomonas maltophilia_AO	GCF_011604605.1	True	GATCACCTCCTTTTG	True	False	False	False	False	S21_Loser	-0.359835	-5.21944	-5.79678	-7.07374	-0.78438	-5.78649	-4.19918	-2.63868	-2.57153	-4.86963	-4.19918	-2.82794	-3.60793	-3.94249	-0.359835	-3.94249	-3.60823	-6.14659	-4.44527	-2.68108	-0.272315	-6.85602	-5.39508	-3.94249	-6.14659	-3.94249	-5.41235			-3.60793	-6.85602	-3.60793	-0.359835	-6.14659	-3.94249	-5.39508	-2.68108	-3.60823	-3.52041	-3.94249
[truncated: 3,478 more rows]
[truncated: 72 more columns]
